# Supplementary material for: Targeting IL-11R/EZH2 signaling axis as a therapeutic strategy for osteosarcoma lung metastases
Source: Discov Oncol. 2024 Jun 18;15:232. doi: 10.1007/s12672-024-01056-3 (PMC11183017; doi:10.1007/s12672-024-01056-3)
Supplement: Supplementary file 1 — Supplementary material 1. [file 12672_2024_1056_MOESM1_ESM.zip]

Archive with 12 entries (11 files):
- 12672_2024_1056_MOESM1_ESM/New folder/
- 12672_2024_1056_MOESM1_ESM/New folder/Supp Table 1.xlsx
- 12672_2024_1056_MOESM1_ESM/New folder/Supp Table 2.xlsx
- 12672_2024_1056_MOESM1_ESM/New folder/Supp Table 3.xlsx
- 12672_2024_1056_MOESM1_ESM/New folder/Supp Table 4.xlsx
- 12672_2024_1056_MOESM1_ESM/New folder/Supp Table 5.xlsx
- 12672_2024_1056_MOESM1_ESM/New folder/Supp Table 6.xlsx
- 12672_2024_1056_MOESM1_ESM/New folder/Supp Table 7.xlsx
- 12672_2024_1056_MOESM1_ESM/New folder/Suppl. Fig.1.pptx
- 12672_2024_1056_MOESM1_ESM/New folder/Suppl. Fig.2.pptx
- 12672_2024_1056_MOESM1_ESM/New folder/Suppl. Fig.3.pptx
- 12672_2024_1056_MOESM1_ESM/New folder/Suppl. Fig.4.pptx
