# Supplementary material for: Targeting IL-11R/EZH2 signaling axis as a therapeutic strategy for osteosarcoma lung metastases
Source: Discov Oncol. 2024 Jun 18;15:232. doi: 10.1007/s12672-024-01056-3 (PMC11183017; doi:10.1007/s12672-024-01056-3)
Supplement: Supplementary file 1 — Supplementary material 1. [file 12672_2024_1056_MOESM1_ESM.zip › 12672_2024_1056_MOESM1_ESM/New folder/Supp Table 1.xlsx]

## Sheet: Suppl. Table 1
Supplementary Table 1: Differentially expressed genes (logratio2).
symbol	KRIB.WA	KRIB.WB	KRIB.WC	KRIB.GIPZA	KRIB.GIPZB	KRIB.GIPZC	KRIB.C1A	KRIB.C1B	KRIB.C1C	KRIB.G2A	KRIB.G2B	KRIB.G2C	KRIB.H2A	KRIB.H2B	KRIB.H2C	KRIB.H8A	KRIB.H8B	KRIB.H8C	Aver_KRIB_KD	Aver_KRIBonlyC1&H2&H8
FUBP3	0.08	0.07	-0.15	0.56	0.54	0.51	-1.95	-2.42	-1.76	-0.21	-0.1	-0.63	-1.55	-1.09	-1.63	-2.6	-1.85	-2.05	-1.48667	-1.87778
IL11RA	0.0533333	-0.0566667	0.00333333	-0.936667	-0.836667	-0.976667	-2.08667	-2.06667	-2.13667	-1.70667	-1.68667	-1.98667	-1.74667	-1.99667	-1.83667	-0.706667	-1.28667	-0.856667	-1.675	-1.63556
CORO1C	-0.00333333	0.176667	-0.173333	0.986667	0.706667	0.626667	-2.11333	-2.19333	-1.97333	-0.283333	-0.333333	-0.393333	-1.48333	-1.45333	-1.64333	-1.53333	-1.11333	-0.923333	-1.28667	-1.60333
BMP6	-0.0233333	-0.00333333	0.0266667	-1.12333	-1.03333	-1.09333	-1.69333	-1.92333	-1.63333	-0.213333	-0.253333	-0.203333	-1.34333	-1.33333	-1.18333	-1.78333	-1.95333	-1.44333	-1.24667	-1.58778
PAM	0.0366667	-0.0433333	0.00666667	0.116667	0.166667	0.0266667	-1.47333	-1.41333	-1.37333	-0.473333	-0.583333	-0.693333	-1.47333	-1.37333	-1.48333	-1.70333	-1.54333	-1.75333	-1.27833	-1.51
IGF2BP3	0.0833333	-0.0166667	-0.0666667	2.42333	2.21333	2.35333	-1.50667	-1.82667	-1.60667	0.0133333	0.0133333	0.0133333	-0.836667	-0.916667	-1.00667	-1.73667	-2.13667	-1.95667	-1.12417	-1.50333
SRPK1	0.0766667	-0.0733333	-0.00333333	2.16667	1.88667	2.15667	-1.62333	-1.70333	-1.78333	-0.0833333	-0.123333	-0.143333	-1.54333	-1.10333	-1.18333	-1.58333	-1.64333	-1.21333	-1.14417	-1.48667
SRSF7	0.03	-0.04	0.01	0.9	0.86	0.86	-1.71	-1.36	-1.46	-0.75	-0.78	-0.84	-1.57	-1.66	-1.16	-1.36	-1.45	-1.4	-1.29167	-1.45889
FOXJ3	0.06	-0.05	-0.01	0.62	0.58	0.63	-1.86	-1.95	-1.91	-0.01	-0.03	-0.05	-1.23	-1.1	-0.99	-1.38	-1.31	-1.34	-1.09667	-1.45222
CEPT1	0.15	0.01	-0.16	0.33	0.39	0.41	-1.7	-1.68	-1.75	-0.68	-0.43	-0.63	-1.15	-1.61	-1.66	-0.92	-1.06	-1.51	-1.23167	-1.44889
HNRNPH1	0.135	0.015	-0.15	0.97	0.73	0.94	-1.915	-1.81	-1.64	-0.195	-0.01	-0.2	-1.21	-0.825	-1	-1.09	-1.69	-1.725	-1.10917	-1.43389
EFHA1	0.1	-0.03	-0.07	1.79	1.76	1.7	-1.95	-1.16	-1.12	-0.31	-0.31	-0.53	-0.76	-0.89	-0.92	-2.04	-1.95	-2.06	-1.16667	-1.42778
OAT	0.0933333	-0.00666667	-0.0866667	0.483333	0.673333	0.853333	-1.74667	-1.65667	-1.49667	-0.536667	-0.466667	-0.456667	-1.40667	-1.76667	-1.93667	-0.806667	-1.05667	-0.876667	-1.18417	-1.41667
NSMAF	-0.123333	0.0966667	0.0266667	1.06667	1.16667	1.13667	-1.56333	-1.56333	-2.14333	0.226667	0.106667	0.166667	-1.06333	-1.02333	-1.36333	-1.68333	-0.793333	-1.41333	-1.00917	-1.40111
C13orf27	-0.0533333	0.0766667	-0.0233333	1.04667	1.39667	1.22667	-1.85333	-1.32333	-1.31333	-0.773333	-0.973333	-0.843333	-1.46333	-1.45333	-1.28333	-1.35333	-1.20333	-1.27333	-1.25917	-1.39111
HNRNPH3	-0.09	0.085	0.005	0.79	0.88	0.91	-1.37	-1.105	-1.44	-0.015	-0.185	-0.005	-1.04	-1.365	-0.98	-1.735	-1.885	-1.545	-1.05583	-1.385
STARD7	0.01	-0.04	0.03	0.18	-0.1	-0.03	-1.44	-1.6	-1.68	-0.44	-0.71	-0.59	-1.41	-1.39	-1.4	-1.25	-1.1	-1.16	-1.18083	-1.38111
RIN2	0.176667	0.0166667	-0.193333	0.806667	0.726667	0.576667	-1.04333	-1.99333	-1.30333	-0.153333	-0.293333	-0.183333	-1.28333	-1.06333	-1.21333	-1.28333	-1.63333	-1.48333	-1.0775	-1.36667
TAF7	-0.15	0.05	0.1	0.96	0.91	0.86	-1.44	-1.42	-1.49	-0.52	-0.65	-0.56	-1.55	-1.54	-1.57	-1.2	-0.81	-1.22	-1.16417	-1.36
AZIN1	0.166667	-0.0333333	-0.133333	2.25667	2.11667	2.34667	-1.58333	-1.92333	-1.68333	0.0166667	0.176667	-0.0633333	-0.793333	-0.963333	-1.14333	-1.66333	-1.41333	-1.07333	-1.00917	-1.36
ACVR1	0.08	-0.1	0.02	-0.01	-0.06	-0.21	-1.89	-1.87	-1.51	-0.01	0.23	0.18	-0.96	-1.12	-1.07	-1.34	-1.24	-1.19	-0.9825	-1.35444
ITGB1	0.146667	-0.0533333	-0.0933333	1.84667	1.99667	1.96667	-1.41333	-1.87333	-1.57333	0.166667	0.206667	0.276667	-1.16333	-0.673333	-0.873333	-1.61333	-1.64333	-1.36333	-0.961667	-1.35444
CCT5	-0.136667	0.0933333	0.0433333	0.513333	0.743333	0.383333	-1.45667	-1.43667	-1.20667	-0.866667	-0.856667	-0.646667	-1.50667	-1.60667	-1.76667	-1.14667	-0.836667	-1.21667	-1.2125	-1.35333
FAF2	0.0633333	-0.0366667	-0.0266667	0.963333	0.783333	0.873333	-1.46667	-1.38667	-1.32667	-0.266667	-0.206667	-0.166667	-1.23667	-1.17667	-1.35667	-1.45667	-1.33667	-1.41667	-1.06667	-1.35111
DHX33	-0.0266667	-0.00666667	0.0333333	0.433333	0.333333	0.443333	-1.44667	-1.23667	-1.30667	-0.206667	-0.146667	-0.416667	-1.07667	-1.12667	-0.976667	-1.71667	-1.77667	-1.49667	-1.0775	-1.35111
NUP205	0.14	-0.04	-0.1	1.26	1.35	1.17	-1.43	-1.3	-1.43	0	0.02	0.25	-1.12	-1.2	-1.09	-1.61	-1.43	-1.55	-0.990833	-1.35111
SFRP1	-0.14	0.08	0.06	0.71	0.77	0.73	-1.69	-1.69	-1.71	0.07	-0.13	-0.19	-0.96	-1.06	-0.85	-1.42	-1.34	-1.24	-1.0175	-1.32889
FAM60A	-0.11	0.04	0.07	1.16	0.98	1.21	-1.19	-1.5	-1.18	-0.46	-0.43	-0.56	-1.61	-1.45	-1.65	-1.36	-0.99	-1.02	-1.11667	-1.32778
CNN3	0.0433333	-0.00666667	-0.0366667	1.06333	0.953333	0.933333	-1.54667	-1.58667	-1.44667	-0.836667	-0.866667	-0.646667	-1.44667	-1.53667	-1.56667	-0.926667	-0.886667	-0.946667	-1.18667	-1.32111
FOPNL	-0.0266667	-0.0766667	0.103333	1.61333	1.65333	1.69333	-2.00667	-1.40667	-1.42667	0.0133333	-0.0866667	0.0533333	-0.946667	-1.39667	-1.42667	-1.17667	-1.14667	-0.926667	-0.99	-1.31778
ENC1	-0.01	0.17	-0.16	0.57	0.16	0.28	-1.45	-2.12	-0.96	-0.5	-0.35	-0.57	-1.38	-1.58	-1.38	-1.03	-1.05	-0.9	-1.10583	-1.31667
THAP10	0.26	-0.12	-0.14	0.01	-0.09	-0.05	-1.35	-1.91	-1.55	-0.38	-0.29	-0.32	-1.24	-1.19	-1.42	-1.2	-1.12	-0.86	-1.06917	-1.31556
YEATS4	0.06	-0.09	0.03	0.99	1.13	1.11	-1.31	-1.29	-1.32	-1.1	-0.74	-0.78	-1.47	-1.23	-1.44	-1.4	-0.95	-1.42	-1.20417	-1.31444
HSPA9	0.0333333	-0.0566667	0.0233333	0.923333	0.793333	0.813333	-1.45667	-1.29667	-1.33667	0.293333	0.203333	0.173333	-1.15667	-1.24667	-1.20667	-1.37667	-1.38667	-1.27667	-0.9225	-1.30444
ANXA7	0.126667	-0.103333	-0.0233333	0.666667	0.686667	0.746667	-1.32333	-1.29333	-1.34333	-0.463333	-0.593333	-0.543333	-1.56333	-1.53333	-1.56333	-0.943333	-1.10333	-1.04333	-1.10917	-1.30111
SDCBP	0.00333333	0.0133333	-0.0166667	0.953333	0.768333	1.11833	-1.66167	-1.27667	-1.07667	0.0983333	0.288333	0.158333	-1.08167	-1.07167	-0.801667	-1.53667	-1.77167	-1.38667	-0.926667	-1.29611
ERRFI1	0.0733333	-0.0666667	-0.00666667	1.35333	1.19333	1.07333	-1.63667	-1.46667	-1.36667	-0.0866667	-0.136667	-0.406667	-0.936667	-0.966667	-1.14667	-1.42667	-1.32667	-1.36667	-1.0225	-1.29333
SPP1	-0.0583333	0.0766667	-0.0183333	-0.713333	-0.723333	-0.678333	-1.29833	-1.19833	-1.10333	-0.918333	-0.733333	-0.748333	-1.28833	-1.36333	-1.31333	-1.27833	-1.41333	-1.30333	-1.16333	-1.28444
FAM84B	0.0633333	-0.0666667	0.00333333	0.0333333	0.223333	0.0333333	-1.71667	-1.69667	-1.76667	0.0133333	0.263333	0.143333	-0.466667	-0.726667	-0.506667	-1.80667	-1.43667	-1.42667	-0.9275	-1.28333
KLF6	0.0733333	-0.0316667	-0.0416667	1.08333	1.07333	1.11333	-1.82667	-1.36167	-1.58167	-0.366667	-0.261667	-0.261667	-0.951667	-0.841667	-1.05167	-1.11167	-1.52667	-1.28667	-1.03583	-1.28222
TMEM209	0.193333	-0.0466667	-0.146667	0.573333	0.723333	0.683333	-1.53667	-1.51667	-1.57667	-0.106667	0.243333	0.173333	-0.696667	-0.256667	-1.17667	-1.62667	-1.60667	-1.49667	-0.931667	-1.27667
PNO1	0.0166667	0.0166667	-0.0333333	0.576667	0.606667	0.496667	-1.43333	-1.09333	-1.48333	-0.813333	-0.883333	-0.893333	-1.31333	-1.39333	-1.36333	-1.12333	-1.16333	-1.12333	-1.17333	-1.27667
TMEM14A	-0.00333333	-0.00333333	0.00666667	0.536667	0.456667	0.496667	-1.77333	-1.33333	-1.29333	-0.963333	-0.783333	-0.843333	-1.54333	-1.56333	-1.20333	-0.633333	-1.06333	-1.01333	-1.1675	-1.26889
TFRC	0.103333	-0.00666667	-0.0966667	1.89333	1.89333	1.66333	-1.25667	-1.23667	-1.43667	-0.0566667	0.0733333	-0.0866667	-1.26667	-0.816667	-1.21667	-1.35667	-1.29667	-1.52667	-0.956667	-1.26778
PPP3CB	-0.1	0.07	0.03	0.65	0.54	0.54	-1.74	-1.41	-1.46	0.02	-0.28	0.07	-0.84	-0.9	-0.83	-0.99	-1.8	-1.36	-0.96	-1.25889
GFM1	-0.0466667	0.0733333	-0.0266667	1.22333	1.23333	1.11333	-1.63667	-1.33667	-1.51667	-0.206667	-0.436667	-0.126667	-0.946667	-0.906667	-0.796667	-1.35667	-1.30667	-1.46667	-1.00333	-1.25222
SEPT15	0.14	0.04	-0.18	0.97	1.15	1.16	-1.18	-1.13	-1.09	-0.88	-0.95	-0.77	-1.64	-1.43	-1.67	-1.02	-1	-1.1	-1.155	-1.25111
FAM96A	-0.0383333	0.0216667	0.0166667	0.786667	0.776667	0.881667	-1.34333	-1.32333	-1.47833	-0.948333	-0.848333	-0.608333	-1.54833	-1.12833	-1.54333	-0.883333	-0.968333	-1.03833	-1.13833	-1.25056
SPRED1	-0.02	0.01	0.01	1.7	1.58	1.71	-1.66	-1.5	-1.61	-0.01	-0.05	0.22	-0.63	-0.72	-0.63	-1.37	-1.54	-1.58	-0.923333	-1.24889
KPNA3	0.16	-0.03	-0.13	2.38	2.2	2.33	-1.33	-1.31	-1.38	-0.16	-0.05	-0.31	-0.77	-0.84	-1.35	-1.42	-1.4	-1.44	-0.98	-1.24889
FAM188A	-0.123333	0.176667	-0.0533333	0.976667	0.836667	0.956667	-1.40333	-1.38333	-1.45333	-0.353333	-0.163333	-0.183333	-1.20333	-1.35333	-1.48333	-1.08333	-0.833333	-1.03333	-0.994167	-1.24778
C1orf131	0.07	-0.07	0	0.83	1	1.04	-1.33	-1.31	-1.38	-0.08	-0.08	-0.14	-0.83	-0.87	-1.24	-1.41	-1.38	-1.44	-0.9575	-1.24333
PIGW	0.0466667	-0.123333	0.0766667	0.436667	0.286667	0.226667	-1.68333	-1.10333	-1.59333	-0.613333	-0.233333	-0.363333	-1.01333	-1.53333	-1.32333	-1.03333	-0.713333	-1.19333	-1.03333	-1.24333
LOC283683	0.0533333	-0.0266667	-0.0266667	0.0933333	0.143333	0.273333	-1.16667	-1.24667	-1.29667	-0.726667	-0.826667	-1.11667	-0.916667	-1.28667	-1.18667	-1.49667	-1.35667	-1.17667	-1.15	-1.23667
GLUD1	0.146667	-0.0333333	-0.113333	0.716667	0.526667	0.286667	-1.30333	-1.27333	-1.17333	-0.653333	-0.453333	-0.353333	-1.28333	-1.24333	-1.12333	-1.16333	-1.19333	-1.26333	-1.04	-1.22444
TTC27	0.09	0.06	-0.15	0.66	0.6	0.62	-1.37	-1.74	-1.76	0.1	0.32	0.27	-1.13	-0.92	-1.09	-0.93	-0.99	-1.08	-0.86	-1.22333
NT5E	0.0266667	-0.0133333	-0.0133333	1.55667	1.47667	1.69667	-1.33333	-1.67333	-0.893333	-0.203333	-0.193333	-0.163333	-0.743333	-0.543333	-1.05333	-1.62333	-1.71333	-1.42333	-0.963333	-1.22222
NSUN2	0.0333333	0.0633333	-0.0966667	0.283333	0.343333	0.283333	-1.52667	-1.23667	-1.30667	-0.336667	-0.116667	-0.206667	-0.996667	-1.01667	-1.00667	-1.15667	-1.33667	-1.40667	-0.970833	-1.22111
TMEM167A	-0.07	-0.01	0.08	1.53	1.6	1.55	-1.59	-0.97	-1.78	-0.49	-0.57	-0.22	-1.14	-1.36	-1.27	-1.09	-0.91	-0.8	-1.01583	-1.21222
TFB2M	0.0283333	-0.0866667	0.0583333	0.803333	1.01833	0.958333	-1.22667	-1.17667	-1.33667	-0.856667	-0.786667	-0.981667	-1.33167	-1.13667	-1.61167	-0.841667	-1.11167	-1.13167	-1.1275	-1.21167
RNASEH1	0.0433333	-0.186667	0.143333	-0.0266667	-0.166667	-0.0666667	-1.46667	-1.66667	-1.11667	-0.756667	-0.526667	-0.636667	-1.04667	-1.17667	-1.31667	-0.996667	-1.21667	-0.876667	-1.06667	-1.20889
RGS20	0.103333	-0.136667	0.0333333	0.303333	0.293333	0.403333	-1.18667	-1.16667	-1.23667	-0.136667	-0.196667	-0.0666667	-1.34667	-0.776667	-1.31667	-1.27667	-1.25667	-1.29667	-0.938333	-1.20667
KCTD20	-0.0566667	-0.126667	0.183333	0.813333	0.863333	0.893333	-1.42667	-1.40667	-1.47667	-0.466667	-0.466667	-0.476667	-1.07667	-1.52667	-1.30667	-0.916667	-1.05667	-0.666667	-1.0225	-1.20667
THOC1	0.0366667	0.00666667	-0.0433333	1.66667	1.52667	1.60667	-1.89333	-1.05333	-1.69333	-0.103333	-0.173333	-0.233333	-0.993333	-0.763333	-0.483333	-1.23333	-1.24333	-1.50333	-0.9475	-1.20667
RNF20	-0.0133333	0.0366667	-0.0233333	1.15667	1.26667	1.01667	-1.26333	-1.14333	-1.33333	0.0466667	0.196667	0.0166667	-0.733333	-1.40333	-1.02333	-1.30333	-0.903333	-1.72333	-0.880833	-1.20333
DLEU1	-0.0366667	0.0183333	0.0183333	0.0783333	0.0783333	0.0583333	-1.28667	-1.21167	-1.26167	-1.04667	-1.13167	-0.986667	-1.27667	-1.26667	-1.60167	-1.20667	-0.961667	-0.726667	-1.16375	-1.2
STAM	-0.0333333	-0.0433333	0.0766667	0.646667	0.736667	0.676667	-1.30333	-1.20333	-1.27333	0.346667	0.446667	0.346667	-0.923333	-0.663333	-1.04333	-1.42333	-1.65333	-1.31333	-0.805	-1.2
UBE4A	0.116667	-0.103333	-0.0133333	0.796667	1.00667	1.00667	-1.38333	-1.81333	-1.07333	0.336667	0.286667	0.486667	-0.143333	-0.613333	-0.833333	-2.00333	-1.72333	-1.14333	-0.801667	-1.19222
ETS2	0.0666667	-0.0133333	-0.0533333	-0.433333	-0.303333	-0.413333	-0.953333	-0.923333	-0.953333	-0.0133333	-0.0333333	-0.0333333	-0.913333	-1.40333	-1.21333	-1.39333	-1.88333	-1.06333	-0.898333	-1.18889
KDM1A	0.0433333	0.0133333	-0.0566667	0.413333	0.353333	0.283333	-1.10667	-1.39667	-1.35667	-0.0866667	-0.136667	-0.116667	-1.20667	-1.10667	-1.14667	-1.15667	-1.08667	-1.09667	-0.916667	-1.18444
MRPS10	0.0633333	0.00333333	-0.0666667	1.24333	1.31333	1.24333	-1.31667	-1.40667	-1.32667	-0.736667	-0.766667	-0.636667	-1.53667	-1.22667	-1.21667	-0.926667	-0.776667	-0.926667	-1.06667	-1.18444
DPYSL3	-0.0633333	0.0666667	-0.00333333	0.586667	0.706667	0.436667	-1.30333	-1.30333	-1.13333	-0.143333	-0.263333	-0.153333	-0.703333	-0.703333	-0.783333	-1.59333	-1.79333	-1.34333	-0.935	-1.18444
DHX32	0.0733333	-0.146667	0.0733333	1.13333	1.01333	1.06333	-1.55667	-1.56667	-1.63667	-0.256667	-0.00666667	-0.0466667	-0.856667	-0.786667	-1.07667	-0.736667	-0.996667	-1.42667	-0.9125	-1.18222
GHITM	0.0133333	-0.00666667	-0.00666667	0.983333	0.863333	1.11333	-1.36667	-1.44667	-1.16667	-0.506667	-0.476667	-0.516667	-1.16667	-1.16667	-1.25667	-1.14667	-0.906667	-0.986667	-1.00917	-1.17889
G3BP1	0.0966667	-0.0283333	-0.0683333	0.731667	0.681667	0.666667	-1.37333	-1.62833	-1.25333	0.00666667	0.0566667	0.0916667	-1.11833	-0.928333	-1.09833	-1.18833	-1.07833	-0.943333	-0.87125	-1.17889
CLDND1	0.0716667	0.0316667	-0.103333	1.66667	1.51167	1.52167	-1.38333	-1.36333	-1.43333	-0.498333	-0.358333	-0.478333	-1.02833	-1.22333	-1.33833	-0.978333	-1.00333	-0.833333	-0.993333	-1.17611
MB21D2	-0.01	0.02	-0.01	-0.33	-0.13	-0.08	-1.7	-1.59	-1.65	-0.78	-0.59	-0.73	-0.98	-0.76	-1.32	-0.9	-1.11	-0.56	-1.05583	-1.17444
CBFB	0.0633333	0.0433333	-0.106667	1.20333	1.18333	1.38333	-0.816667	-1.45667	-1.47667	-0.316667	-0.296667	-0.386667	-0.746667	-0.516667	-1.02667	-1.04667	-1.62667	-1.83667	-0.9625	-1.17222
GALNT11	0.0533333	-0.0266667	-0.0266667	-0.0166667	0.0733333	-0.0666667	-1.79667	-1.53667	-0.986667	-0.536667	-0.256667	-0.326667	-0.716667	-1.28667	-1.40667	-0.996667	-0.946667	-0.876667	-0.9725	-1.17222
PPM1B	0.13	-0.15	0.02	1.03	0.97	1.01	-1.87	-1.8	-0.95	-0.12	-0.19	-0.15	-0.62	-0.8	-0.66	-1.37	-0.97	-1.51	-0.9175	-1.17222
FSTL1	-0.0766667	0.0933333	-0.0166667	0.923333	0.823333	0.803333	-0.946667	-1.07667	-1.34667	-0.256667	-0.256667	-0.226667	-1.21667	-0.946667	-1.03667	-0.956667	-1.23667	-1.75667	-0.938333	-1.16889
TTF2	-0.0466667	0.0733333	-0.0266667	0.823333	0.813333	0.813333	-0.946667	-1.26667	-0.906667	-0.176667	-0.176667	-0.236667	-1.00667	-1.14667	-0.896667	-1.42667	-1.39667	-1.51667	-0.925	-1.16778
PHACTR4	0.04	0.01	-0.05	0.08	0.45	0.32	-1.52	-1.07	-1.7	0.12	-0.08	-0.04	-1.22	-0.71	-0.96	-1.11	-1.06	-1.11	-0.871667	-1.16222
FABP5	0.07	-0.035	-0.035	0.05	-0.145	-0.035	-1.195	-1.335	-1.345	-0.66	-0.78	-0.735	-1.16	-1.19	-1.095	-1.085	-1.03	-1.02	-1.0525	-1.16167
FEZ2	-0.005	-0.035	0.04	0.635	0.725	0.59	-1.41	-1.3	-1.235	-0.845	-0.835	-1.05	-1.075	-1.025	-1.035	-1.115	-1.12	-1.125	-1.0975	-1.16
TRAM1	0.0733333	-0.00666667	-0.0666667	2.36333	2.33333	2.34333	-1.25667	-1.53667	-1.49667	0.273333	0.353333	0.313333	-0.586667	-0.616667	-0.896667	-1.25667	-1.31667	-1.46667	-0.790833	-1.15889
AK5	0.01	0.04	-0.05	-0.18	-0.39	-0.22	-0.74	-1.11	-1.08	0.08	-0.18	0.18	-1.45	-1.15	-1.68	-1.14	-0.82	-1.25	-0.861667	-1.15778
PDPK1	0.07	0.06	-0.13	-0.2	0.16	-0.21	-0.85	-1.09	-1.33	0.04	0.13	0.04	-0.73	-1.03	-0.8	-1.9	-1.18	-1.51	-0.850833	-1.15778
ARHGAP19	0.126667	-0.133333	0.00666667	0.376667	0.316667	0.516667	-0.933333	-1.31333	-1.13333	-0.543333	-0.413333	-0.533333	-0.703333	-1.30333	-0.953333	-1.10333	-1.32333	-1.65333	-0.9925	-1.15778
MFSD1	0.0233333	-0.0466667	0.0233333	-0.00666667	-0.116667	-0.126667	-1.15667	-1.28667	-1.03667	-0.506667	-0.386667	-0.516667	-1.11667	-0.836667	-1.25667	-1.49667	-1.18667	-1.03667	-0.985	-1.15667
ARL8B	0.08	-0.1	0.02	1.44	1.43	1.58	-1.22	-1.39	-1.46	-0.06	-0.41	-0.23	-1.25	-0.82	-1.16	-1.24	-1.11	-0.73	-0.923333	-1.15333
HSPA5	-0.02	-0.05	0.07	0.56	0.56	0.68	-1.63	-1.23	-1.35	0.1	-0.17	-0.1	-1.17	-1.2	-0.57	-1.27	-1.26	-0.69	-0.878333	-1.15222
DNAJA2	0.08	0.01	-0.09	1.15	1.11	1.12	-1.5	-1.21	-1.26	-0.09	-0.31	-0.33	-1.18	-1.29	-1.43	-0.87	-0.79	-0.83	-0.924167	-1.15111
BRIX1	0.05	-0.025	-0.025	1.065	1.06	0.93	-1.14	-1.14	-1.1	-0.44	-0.5	-0.41	-1.135	-1.155	-1.185	-1.085	-1.13	-1.27	-0.974167	-1.14889
CLINT1	0.136667	0.0266667	-0.163333	1.56667	1.47667	1.49667	-1.29333	-1.67333	-1.08333	0.146667	-0.0733333	-0.153333	-1.16333	-0.793333	-0.953333	-1.50333	-0.843333	-0.993333	-0.865	-1.14444
FAM122B	0.0633333	-0.116667	0.0533333	0.323333	0.503333	0.203333	-1.02667	-1.10667	-0.906667	-0.106667	0.203333	0.223333	-0.506667	-0.686667	-1.51667	-1.50667	-1.48667	-1.52667	-0.829167	-1.14111
CUL4A	0.03	0.1	-0.13	1.075	1.03	1.105	-1.58	-1.375	-1.72	0.09	0.04	-0.06	-0.78	-0.375	-0.74	-1.26	-1.005	-1.43	-0.849583	-1.14056
MAT2B	0.0133333	-0.00666667	-0.00666667	0.673333	0.593333	0.843333	-1.03667	-1.53667	-1.22667	-0.526667	-0.306667	-0.246667	-1.32667	-1.38667	-1.31667	-0.916667	-0.816667	-0.666667	-0.9425	-1.13667
HIATL1	0.0366667	0.0766667	-0.113333	0.186667	0.256667	0.496667	-1.12333	-1.10333	-1.17333	-0.273333	-0.143333	-0.253333	-0.803333	-1.15333	-1.25333	-1.19333	-1.19333	-1.23333	-0.908333	-1.13667
CDC23	-0.0166667	0.0533333	-0.0366667	0.363333	0.373333	0.293333	-1.21667	-0.866667	-1.11667	-0.0466667	0.0233333	-0.166667	-1.13667	-0.946667	-1.26667	-1.32667	-1.32667	-1.00667	-0.866667	-1.13444
GOLGA3	-0.0433333	0.00666667	0.0366667	0.266667	0.396667	0.376667	-1.30333	-1.15333	-1.52333	0.276667	0.336667	0.296667	-0.663333	-0.683333	-0.713333	-1.33333	-1.43333	-1.38333	-0.773333	-1.13222
TEX2	0.0733333	0.0333333	-0.106667	0.223333	0.223333	0.303333	-1.18667	-1.16667	-1.05667	-0.386667	-0.256667	-0.346667	-1.05667	-0.806667	-1.06667	-1.27667	-1.25667	-1.29667	-0.93	-1.13
H3F3B	0.28	-0.05	-0.23	0.62	0.47	0.52	-0.97	-1.22	-1.19	-0.58	-0.78	-0.58	-0.98	-1.47	-0.89	-1.05	-1.3	-1.04	-1.00417	-1.12333
NT5DC3	-0.00333333	-0.00333333	0.00666667	0.726667	0.836667	0.646667	-1.27333	-1.20333	-0.963333	-0.0733333	-0.0633333	-0.253333	-1.00333	-1.25333	-0.623333	-1.21333	-1.27333	-1.30333	-0.875	-1.12333
RELL1	0.136667	0.176667	-0.313333	0.166667	0.516667	0.166667	-1.37333	-1.35333	-1.20333	0.00666667	0.166667	0.256667	-0.973333	-0.463333	-0.593333	-1.21333	-1.44333	-1.48333	-0.805833	-1.12222
ZCCHC9	0.05	-0.04	-0.01	0.83	0.88	0.82	-1.17	-1.16	-1.03	-0.9	-0.95	-0.89	-1.24	-1.21	-1.31	-0.98	-0.97	-1.02	-1.06917	-1.12111
HDAC2	0.116667	-0.0533333	-0.0633333	1.23667	1.16667	1.24667	-1.09333	-1.23333	-1.15333	-0.0133333	0.156667	0.0466667	-1.07333	-1.09333	-1.02333	-1.22333	-1.15333	-1.01333	-0.8225	-1.11778
SAR1B	0.0716667	-0.0383333	-0.0333333	0.901667	0.836667	1.05167	-1.29333	-1.11333	-1.19833	-0.553333	-0.593333	-0.788333	-1.17833	-1.32833	-1.40333	-0.913333	-0.753333	-0.873333	-0.999167	-1.11722
SAR1A	0.0433333	0.0733333	-0.116667	1.14333	1.09333	1.11333	-1.65667	-1.63667	-1.64667	-0.466667	-0.946667	-0.436667	-1.02667	-0.706667	-0.616667	-0.956667	-0.946667	-0.846667	-0.990833	-1.11556
SNIP1	0.0533333	0.0133333	-0.0666667	-0.156667	-0.356667	-0.276667	-1.50667	-1.62667	-1.40667	-0.416667	-0.556667	-0.436667	-1.20667	-1.18667	-0.496667	-0.806667	-0.986667	-0.806667	-0.953333	-1.11444
TFAM	0.01	-0.02	0.01	1.94	2	1.97	-1.19	-1.3	-0.92	-0.47	-0.41	-0.25	-1.28	-0.99	-1.31	-0.97	-1.12	-0.93	-0.928333	-1.11222
BCAR3	0.0966667	0.0466667	-0.143333	0.206667	0.176667	0.106667	-1.13333	-1.02333	-1.03333	-0.103333	0.0566667	0.0266667	-0.843333	-0.883333	-1.08333	-1.40333	-1.36333	-1.24333	-0.835833	-1.11222
LAMC2	0.0433333	-0.0766667	0.0333333	-0.636667	-0.426667	-0.526667	-1.18667	-1.09667	-0.726667	-0.526667	-0.866667	-0.586667	-1.26667	-0.996667	-1.00667	-1.39667	-0.906667	-1.41667	-0.998333	-1.11111
KIAA0196	-0.0133333	0.00666667	0.00666667	1.04667	1.24667	1.25667	-1.54333	-1.52333	-1.03333	0.0966667	0.506667	0.426667	-0.433333	-0.553333	-0.433333	-1.63333	-1.61333	-1.20333	-0.745	-1.10778
F2RL1	0.02	0.025	-0.045	0.83	0.73	0.79	-1.235	-1.15	-1.245	-0.25	-0.25	-0.27	-1.1	-0.9	-0.98	-1.045	-1.22	-1.07	-0.892917	-1.105
SLC11A2	-0.0133333	-0.0233333	0.0366667	0.556667	0.586667	0.686667	-1.62333	-1.37333	-0.643333	-0.273333	-0.153333	-0.0733333	-1.24333	-0.933333	-1.35333	-0.983333	-0.923333	-0.853333	-0.869167	-1.10333
SMAD4	0.123333	-0.0166667	-0.106667	0.833333	0.833333	0.783333	-1.44667	-1.46667	-1.23667	0.243333	0.373333	0.253333	-0.896667	-0.986667	-1.03667	-0.776667	-1.02667	-1.03667	-0.753333	-1.10111
GNPAT	-0.143333	0.206667	-0.0633333	0.806667	1.03667	1.02667	-1.33333	-1.20333	-1.38333	-0.493333	-0.613333	-0.543333	-1.44333	-1.15333	-0.643333	-1.15333	-0.863333	-0.723333	-0.9625	-1.1
PSMD10	0.07	-0.14	0.07	0.85	0.7	0.78	-1.41	-1.39	-1.46	-0.23	-0.45	-0.53	-0.82	-1.27	-1.49	-0.39	-0.69	-0.96	-0.924167	-1.09778
CYB5R2	-0.0366667	0.0333333	0.00333333	-1.22667	-1.38667	-1.46667	-1.30667	-1.19667	-1.54667	-0.226667	-0.126667	-0.106667	-0.506667	-0.416667	-0.676667	-1.21667	-1.65667	-1.34667	-0.860833	-1.09667
VRK1	0.183333	-0.0666667	-0.116667	1.69333	1.42333	1.46333	-1.45667	-1.43667	-1.29667	-0.316667	-0.0866667	0.113333	-0.806667	-1.20667	-0.986667	-1.17667	-0.766667	-0.736667	-0.846667	-1.09667
OGT	-0.12	0.115	0.005	0.875	0.775	0.98	-1.255	-1.235	-1.305	-0.525	-0.5	-0.165	-1.28	-0.94	-1.085	-0.835	-0.885	-1.045	-0.92125	-1.09611
HNRNPA0	-0.0233333	0.0466667	-0.0233333	0.396667	0.236667	0.216667	-1.14333	-1.21333	-1.17333	0.186667	0.0766667	0.106667	-0.753333	-0.863333	-0.763333	-1.19333	-1.36333	-1.39333	-0.790833	-1.09556
MTFR1	0.0266667	0.0466667	-0.0733333	2.07667	1.95667	2.03667	-1.07333	-1.05333	-1.12333	0.0466667	-0.0233333	-0.0733333	-1.23333	-1.17333	-1.20333	-1.16333	-1.14333	-0.693333	-0.825833	-1.09556
TMEM126B	-0.045	0.04	0.005	2.12	2.07	2.14	-1.635	-1.285	-1.135	-0.875	-0.875	-0.95	-1.27	-0.95	-1.3	-0.77	-0.825	-0.685	-1.04625	-1.095
FUT8	0.0633333	-0.0166667	-0.0466667	1.57333	1.18333	1.06333	-1.17667	-1.15667	-1.22667	-0.426667	-0.146667	-0.126667	-1.30667	-1.27667	-0.866667	-1.26667	-0.286667	-1.28667	-0.879167	-1.09444
DDX5	0.00666667	-0.0333333	0.0266667	0.856667	0.766667	0.786667	-1.10333	-1.27333	-1.08333	-0.213333	-0.263333	-0.163333	-1.25333	-1.10333	-1.10333	-1.07333	-0.823333	-1.02333	-0.873333	-1.09333
TOMM20	-0.005	-0.075	0.08	1.83	1.815	1.91	-1.375	-1.165	-1.215	-0.05	0.07	-0.01	-1.12	-0.605	-0.945	-1.22	-1.225	-0.965	-0.81875	-1.09278
PRDX3	0.0633333	-0.0466667	-0.0166667	1.00833	0.888333	0.853333	-1.21667	-1.30167	-1.23667	-0.841667	-0.736667	-0.711667	-1.17167	-1.02167	-1.05167	-0.906667	-0.991667	-0.931667	-1.01	-1.09222
TSR1	0.206667	-0.103333	-0.103333	0.0666667	0.116667	0.356667	-1.12333	-1.06333	-1.22333	0.0266667	-0.183333	0.0866667	-0.983333	-0.553333	-0.903333	-1.59333	-1.36333	-1.02333	-0.825	-1.09222
LPIN1	0.0266667	-0.0233333	-0.00333333	0.906667	0.886667	0.896667	-1.27333	-1.21333	-1.16333	-0.663333	-0.533333	-0.693333	-0.493333	-0.563333	-0.643333	-1.55333	-1.34333	-1.56333	-0.975	-1.09
DCBLD1	-0.02	0.08	-0.06	-0.14	0	-0.24	-1.12	-1.1	-1.17	-0.44	-0.31	-0.43	-0.75	-1.13	-1.25	-1.21	-0.84	-1.23	-0.915	-1.08889
FBXO28	0.121667	-0.0983333	-0.0233333	0.736667	0.666667	0.826667	-1.15833	-1.13333	-1.17833	-0.528333	-0.308333	-0.133333	-1.02333	-1.01333	-0.808333	-1.19333	-1.24833	-1.00833	-0.894583	-1.085
KPNA6	-0.0766667	0.0433333	0.0333333	-0.326667	-0.346667	-0.306667	-1.17667	-1.24667	-1.33667	-0.266667	-0.126667	-0.286667	-0.556667	-0.736667	-0.826667	-1.10667	-1.25667	-1.51667	-0.87	-1.08444
IFRD1	0.123333	0.113333	-0.236667	1.07333	1.06333	1.08333	-1.00667	-0.986667	-1.05667	-0.416667	-0.366667	-0.366667	-1.16667	-1.10667	-1.13667	-1.09667	-1.06667	-1.11667	-0.9075	-1.08222
ZNF512	-0.04	-0.04	0.08	0.1	0.16	0.29	-1.23	-0.81	-1.16	-0.64	-0.57	-0.25	-0.88	-1.15	-1.12	-1.19	-1.16	-1.04	-0.933333	-1.08222
C5orf35	0.02	-0.18	0.16	0.36	0.22	-0.05	-0.8	-1.37	-0.51	-0.56	-0.76	-0.48	-1.55	-1.48	-1.38	-0.65	-0.49	-1.5	-0.960833	-1.08111
WEE1	0.0833333	0.123333	-0.206667	0.193333	-0.106667	-0.246667	-1.25667	-1.32667	-1.08667	-0.756667	-0.0766667	0.153333	-0.946667	-0.766667	-0.986667	-1.33667	-0.876667	-1.13667	-0.866667	-1.08
UBE2K	0.02	0.07	-0.09	1.29	1.39	1.17	-1.31	-1.74	-1.03	-0.16	0.06	-0.38	-1.11	-0.83	-0.99	-0.74	-0.71	-1.25	-0.849167	-1.07889
USP3	0.133333	-0.0366667	-0.0966667	0.493333	0.463333	0.463333	-1.25667	-1.10667	-0.976667	-0.106667	-0.186667	-0.166667	-1.17667	-0.956667	-1.09667	-1.04667	-1.14667	-0.926667	-0.845833	-1.07667
ATF6	0.00333333	-0.0466667	0.0433333	0.363333	0.243333	0.303333	-0.806667	-1.18667	-0.866667	0.00333333	-0.336667	-0.146667	-1.15667	-1.27667	-1.37667	-1.36667	-1.09667	-0.526667	-0.845	-1.07333
STX16	0.17	0.07	-0.24	1.14	1.2	1.12	-2.17	-1.37	-0.84	-0.42	-0.17	-0.2	-0.6	-0.58	-0.78	-1.16	-1.1	-1.06	-0.870833	-1.07333
NCOA4	0.0566667	-0.0333333	-0.0233333	1.41667	1.31667	1.44667	-1.42333	-1.03333	-1.17333	0.00666667	-0.0933333	0.0766667	-1.06333	-0.823333	-1.11333	-1.10333	-0.933333	-0.993333	-0.805833	-1.07333
DPM1	0	-0.07	0.07	1.215	1.22	1.12	-1.23	-1.32	-1.185	-0.37	-0.49	-0.665	-0.945	-0.97	-1.085	-0.94	-0.97	-1.01	-0.931667	-1.07278
TMEM59	-0.00666667	-0.0266667	0.0333333	0.593333	0.643333	0.563333	-1.35667	-1.06667	-1.00667	-0.756667	-0.736667	-0.656667	-1.27667	-0.916667	-1.36667	-0.766667	-1.01667	-0.876667	-0.983333	-1.07222
UHRF1	0.113333	-0.0166667	-0.0966667	0.253333	0.0533333	0.103333	-1.14667	-1.23667	-0.966667	0.0333333	-0.0566667	0.0633333	-0.766667	-0.696667	-0.836667	-1.21667	-1.39667	-1.37667	-0.8	-1.07111
PDE12	0.32	-0.1	-0.22	1.4	1.25	1.27	-0.96	-0.8	-1.16	-0.26	-0.23	-0.18	-0.58	-0.61	-1.12	-1.11	-1.79	-1.5	-0.858333	-1.07
MCM4	0.0716667	-0.00833333	-0.0633333	0.476667	0.476667	0.441667	-1.11333	-1.03333	-0.998333	-0.0283333	-0.0383333	-0.0883333	-0.963333	-0.863333	-1.08833	-1.07833	-1.27833	-1.19333	-0.81375	-1.06778
NUAK1	0.128333	-0.0116667	-0.116667	0.303333	0.333333	0.463333	-1.24667	-1.19667	-0.771667	0.183333	0.158333	0.183333	-0.821667	-0.906667	-0.761667	-1.24167	-1.29667	-1.36167	-0.756667	-1.06722
GTF2E1	-0.01	0	0.01	0.41	0.39	0.36	-0.99	-0.97	-1.04	-0.42	-0.37	-0.82	-1.15	-1.09	-1.12	-1.08	-1.06	-1.1	-0.934167	-1.06667
C1orf55	0.0466667	-0.0233333	-0.0233333	0.676667	0.666667	1.04667	-1.08333	-1.13333	-1.20333	-0.0633333	-0.463333	-0.483333	-1.31333	-1.25333	-1.18333	-1.24333	-0.693333	-0.493333	-0.884167	-1.06667
EIF2S3	0.0933333	-0.0266667	-0.0666667	1.30333	1.25333	1.34333	-1.25667	-1.19667	-1.33667	-0.0666667	-0.0266667	-0.176667	-1.09667	-0.776667	-1.16667	-0.896667	-0.946667	-0.916667	-0.821667	-1.06556
MGEA5	-0.0633333	-0.173333	0.236667	1.24667	1.40667	1.36667	-1.02333	-0.983333	-1.04333	0.356667	0.246667	0.366667	-0.473333	-0.703333	-0.593333	-1.83333	-1.86333	-1.07333	-0.718333	-1.06556
HIST1H2AC	-0.0766667	0.103333	-0.0266667	-1.24667	-1.22667	-1.16667	-1.07667	-1.34667	-1.27667	-1.37667	-1.41667	-1.28667	-1.22667	-1.71667	-1.43667	-0.576667	-0.406667	-0.516667	-1.13833	-1.06444
ELOVL5	-0.0466667	-0.00666667	0.0533333	0.713333	0.853333	0.653333	-1.41667	-0.826667	-1.65667	-0.0566667	0.0633333	0.0933333	-0.696667	-0.676667	-0.856667	-0.926667	-1.35667	-1.14667	-0.788333	-1.06222
PARP1	-0.03	-0.05	0.08	0.26	0.3	0.21	-1.15	-1.09	-1.03	-0.65	-0.62	-0.41	-0.78	-0.71	-0.91	-1.24	-1.22	-1.43	-0.936667	-1.06222
DR1	-0.04	-0.06	0.1	1.78	1.58	1.75	-1	-0.98	-1.05	0.52	-0.12	-0.03	-1.16	-1.1	-1.13	-1.09	-0.93	-1.11	-0.765	-1.06111
CHD1L	-0.183333	0.0466667	0.136667	-0.293333	-0.113333	0.0766667	-1.70333	-1.34333	-1.00333	-0.153333	-0.123333	-0.283333	-1.30333	-0.783333	-1.29333	-0.693333	-0.533333	-0.893333	-0.8425	-1.06111
ILF3	0.116667	-0.00333333	-0.113333	0.0766667	-0.173333	0.0566667	-1.41333	-1.33333	-0.823333	-0.203333	-0.113333	0.0566667	-0.843333	-1.14333	-0.933333	-0.953333	-1.21333	-0.883333	-0.816667	-1.06
RPE	-0.0766667	-0.0466667	0.123333	1.46333	1.61333	1.64333	-1.43667	-1.41667	-1.48667	-0.266667	-0.136667	-0.276667	-1.39667	-0.806667	-0.736667	-0.626667	-1.26667	-0.346667	-0.85	-1.05778
PBK	-0.0366667	-0.0466667	0.0833333	1.97333	2.01333	1.98333	-1.46667	-1.24667	-1.21667	-0.496667	-0.566667	-0.596667	-1.37667	-1.11667	-0.896667	-0.746667	-0.806667	-0.646667	-0.931667	-1.05778
DKC1	0.11	-0.04	-0.07	0.36	0.51	0.33	-1.25	-1.19	-1.13	-0.14	-0.09	-0.26	-0.96	-0.96	-1.05	-0.97	-1.06	-0.93	-0.8325	-1.05556
GTF2H2B	0.106667	0.0666667	-0.173333	1.18667	1.35667	1.30667	-0.983333	-0.993333	-1.47333	-0.593333	-0.613333	-0.433333	-1.14333	-0.633333	-1.23333	-1.07333	-1.29333	-0.663333	-0.9275	-1.05444
STX2	-0.0316667	-0.0216667	0.0533333	0.863333	0.903333	0.953333	-1.01667	-0.996667	-1.04167	-0.181667	0.0683333	0.00833333	-1.15667	-1.05667	-1.14667	-1.10667	-1.04167	-0.921667	-0.799167	-1.05389
ZFR	0.12	-0.06	-0.06	1.87	1.94	1.86	-1.27	-1.01	-1.3	0.09	0.1	0.12	-0.62	-0.56	-0.63	-1.43	-1.13	-1.52	-0.763333	-1.05222
TMX1	0.01	-0.03	0.02	1.69	1.66	1.7	-1.21	-1.45	-1.33	-0.01	-0.14	-0.05	-0.84	-0.94	-0.59	-1.13	-0.99	-0.98	-0.805	-1.05111
TMED2	0.0366667	-0.00333333	-0.0333333	0.766667	0.956667	1.00667	-1.13333	-1.13333	-1.11333	-0.403333	-0.353333	-0.303333	-1.34333	-0.973333	-1.28333	-0.853333	-0.833333	-0.783333	-0.875833	-1.05
CTNNA1	0.05	-0.01	-0.04	0.585	0.525	0.52	-1.27	-1.315	-1.145	0.125	0.105	0.15	-0.86	-0.66	-0.68	-1.1	-1.24	-1.145	-0.752917	-1.04611
TFDP1	0.055	-0.005	-0.05	0.685	0.57	0.555	-1.1	-1.035	-1.115	-0.295	-0.25	-0.265	-0.925	-0.81	-1.035	-1.085	-1.18	-1.105	-0.85	-1.04333
SRSF1	-0.0166667	0.0433333	-0.0266667	0.803333	0.873333	0.973333	-1.10667	-1.21667	-1.11667	0.133333	0.163333	-0.00666667	-0.746667	-0.636667	-1.04667	-1.16667	-1.16667	-1.17667	-0.7575	-1.04222
DDX21	0.123333	0.0333333	-0.156667	2.42333	2.32333	2.51333	-1.02667	-1.02667	-1.12667	-0.276667	0.253333	0.173333	-0.496667	-0.506667	-0.636667	-1.44667	-1.40667	-1.69667	-0.768333	-1.04111
RRM1	-0.00666667	-0.00666667	0.0133333	1.28333	1.28333	1.35333	-0.986667	-0.986667	-1.18667	0.153333	0.133333	0.103333	-1.00667	-0.856667	-1.08667	-1.05667	-1.13667	-1.05667	-0.7475	-1.04
ARGLU1	0.0766667	0.156667	-0.233333	0.876667	0.686667	0.706667	-1.02333	-1.04333	-1.21333	-0.473333	-0.353333	-0.313333	-0.953333	-1.06333	-1.11333	-1.12333	-0.933333	-0.883333	-0.874167	-1.03889
UBP1	-0.183333	0.116667	0.0666667	0.796667	0.856667	0.826667	-0.973333	-1.28333	-0.893333	-0.233333	-0.173333	-0.133333	-0.833333	-0.533333	-0.973333	-1.27333	-1.09333	-1.47333	-0.8225	-1.03667
SIN3A	0.0133333	0.0433333	-0.0566667	0.113333	0.113333	0.113333	-0.946667	-1.02667	-0.776667	0.133333	0.113333	0.0633333	-1.16667	-1.02667	-0.846667	-1.06667	-1.24667	-1.20667	-0.75	-1.03444
PAK1IP1	0.133333	-0.186667	0.0533333	1.96333	1.75333	1.91333	-1.42667	-1.20667	-0.786667	-0.486667	-0.296667	-0.386667	-0.996667	-0.956667	-0.926667	-0.866667	-1.45667	-0.676667	-0.8725	-1.03333
POLR3B	0.116667	0.0266667	-0.143333	1.62667	1.53667	1.58667	-1.56333	-0.153333	-0.893333	0.266667	0.476667	0.316667	-0.983333	-0.683333	-0.663333	-1.51333	-1.31333	-1.53333	-0.686667	-1.03333
C6orf62	0.12	-0.09	-0.03	1.67	1.67	1.89	-1.13	-0.98	-1.58	0.4	0.57	0.49	-0.67	-0.78	-0.9	-0.73	-1.51	-1.01	-0.6525	-1.03222
ADSS	0.07	-0.02	-0.05	1.04	0.99	1.065	-0.92	-1.57	-0.775	-0.33	-0.195	-0.25	-1	-0.64	-0.865	-1.285	-1.165	-1.055	-0.8375	-1.03056
RBM22	0.0433333	-0.0266667	-0.0166667	-0.0166667	-0.0166667	0.0933333	-1.00667	-1.08667	-0.916667	-0.0266667	0.00333333	-0.0966667	-0.956667	-1.00667	-0.876667	-1.12667	-1.14667	-1.13667	-0.781667	-1.02889
C2orf44	0.103333	-0.236667	0.133333	0.183333	-0.0466667	0.133333	-1.22667	-1.26667	-1.12667	-0.626667	-0.646667	-0.556667	-0.926667	-0.926667	-0.906667	-0.816667	-0.766667	-1.28667	-0.923333	-1.02778
COPG2	-0.03	0.16	-0.13	-0.37	0.1	-0.05	-0.57	-1.19	-1.29	-0.73	-0.8	-0.77	-1.12	-1.09	-0.9	-1.15	-1.19	-0.74	-0.961667	-1.02667
OBFC2A	0.06	0.03	-0.09	0.81	0.83	0.52	-1.27	-1.43	-1.18	-0.19	-0.26	-0.37	-0.59	-0.97	-0.99	-0.96	-1.02	-0.81	-0.836667	-1.02444
XPOT	0.24	-0.08	-0.16	1.83	1.86	1.85	-1.07	-1.2	-1.47	0.02	0.18	0.33	-0.47	-0.48	-0.85	-1.35	-0.78	-1.55	-0.724167	-1.02444
AHCYL1	0.173333	0.0233333	-0.196667	0.703333	0.763333	0.643333	-1.32667	-1.33667	-0.956667	-0.236667	-0.0966667	0.0333333	-0.506667	-0.706667	-0.946667	-1.23667	-0.856667	-1.31667	-0.790833	-1.02111
MORF4L2	-0.0666667	0.0133333	0.0533333	1.08333	1.02333	1.12333	-1.43667	-1.36667	-0.996667	0.253333	0.133333	0.123333	-0.976667	-0.736667	-1.10667	-0.706667	-0.906667	-0.956667	-0.723333	-1.02111
C9orf78	0.0533333	0.0333333	-0.0866667	0.563333	0.563333	0.633333	-1.18667	-1.16667	-1.05667	-0.0866667	-0.246667	-0.236667	-0.816667	-0.826667	-1.03667	-1.02667	-1.15667	-0.896667	-0.811667	-1.01889
YTHDC1	0.14	-0.03	-0.11	1.07	0.95	0.93	-1.22	-1.15	-1.05	0.19	0.33	0.24	-0.38	-0.58	-0.61	-1.35	-1.38	-1.45	-0.700833	-1.01889
C2orf49	-0.213333	-0.0333333	0.246667	0.0166667	0.336667	0.00666667	-1.52333	-1.16333	-0.953333	-0.343333	-0.293333	-0.733333	-1.21333	-1.53333	-1.10333	-0.383333	-0.573333	-0.723333	-0.878333	-1.01889
CCT2	0.0633333	-0.0966667	0.0333333	0.973333	0.863333	0.873333	-1.21667	-1.20667	-1.03667	-0.456667	-0.316667	-0.466667	-0.966667	-0.996667	-0.996667	-0.886667	-0.966667	-0.886667	-0.866667	-1.01778
NOL9	-0.09	0.15	-0.06	-0.55	-0.3	-0.85	-0.93	-0.95	-1.2	0.08	-0.12	-0.45	-1.29	-0.44	-0.46	-1.35	-1.33	-1.21	-0.804167	-1.01778
OSBPL10	0.01	0.01	-0.02	0.11	-0.16	-0.06	-0.81	-0.76	-0.65	-0.32	-0.18	-0.08	-0.59	-0.51	-0.71	-1.78	-1.82	-1.52	-0.810833	-1.01667
SUB1	0.23	-0.15	-0.08	1.74	1.94	1.97	-1.05	-0.59	-1.1	-0.56	-0.47	-0.7	-1.21	-1.15	-1.18	-1.14	-0.57	-1.16	-0.906667	-1.01667
SYPL1	0.196667	-0.0333333	-0.163333	0.806667	1.11667	0.966667	-1.04333	-1.17333	-1.02333	-0.313333	-0.173333	-0.293333	-1.07333	-0.813333	-0.983333	-0.913333	-1.29333	-0.833333	-0.8275	-1.01667
ORC5	-0.0233333	-0.0733333	0.0966667	1.28667	1.23667	1.09667	-1.15333	-1.23333	-1.27333	-0.503333	-0.513333	-0.763333	-0.593333	-0.703333	-1.09333	-1.05333	-1.03333	-1.01333	-0.910833	-1.01667
POLR2B	0.0266667	0.0566667	-0.0833333	1.41667	1.29667	1.24667	-1.34333	-1.00333	-0.853333	-0.623333	-0.453333	-0.493333	-0.683333	-0.623333	-0.593333	-1.23333	-1.35333	-1.45333	-0.8925	-1.01556
OXSR1	0.00333333	-0.106667	0.103333	0.973333	0.853333	0.673333	-1.17667	-0.606667	-1.25667	0.0133333	0.203333	0.233333	-0.426667	-0.546667	-0.546667	-1.53667	-1.41667	-1.61667	-0.723333	-1.01444
CRIPT	0.143333	0.0333333	-0.176667	0.393333	0.553333	0.513333	-1.06667	-1.07667	-1.23667	-0.696667	-0.546667	-0.926667	-1.29667	-1.08667	-1.25667	-0.746667	-0.696667	-0.666667	-0.941667	-1.01444
LSM14A	-0.0533333	0.156667	-0.103333	1.63667	1.51667	1.47667	-0.723333	-1.41333	-1.69333	0.0866667	0.256667	0.0466667	-0.333333	-0.383333	-0.813333	-1.45333	-1.12333	-1.19333	-0.728333	-1.01444
KIF20A	-0.0166667	-0.116667	0.133333	0.603333	0.503333	0.663333	-1.25667	-0.986667	-1.03667	-0.0466667	-0.0266667	0.183333	-1.03667	-0.746667	-0.966667	-1.05667	-1.01667	-1.00667	-0.75	-1.01222
ZFYVE20	0.0133333	0.0933333	-0.106667	0.0733333	0.113333	-0.206667	-1.32667	-1.34667	-0.886667	-0.196667	-0.266667	-0.126667	-0.996667	-1.02667	-1.02667	-0.906667	-0.766667	-0.826667	-0.808333	-1.01222
GLYR1	0.0166667	0.0866667	-0.103333	-0.203333	-0.0733333	-0.163333	-0.953333	-1.67333	-0.893333	-0.553333	-0.393333	-0.153333	-1.00333	-0.873333	-0.913333	-1.20333	-0.693333	-0.903333	-0.850833	-1.01222
ICMT	-0.0633333	-0.0633333	0.126667	0.246667	0.186667	0.176667	-1.12333	-1.13333	-1.19333	-0.343333	-0.123333	-0.0533333	-1.05333	-0.833333	-0.703333	-0.883333	-1.11333	-1.07333	-0.8025	-1.01222
C1GALT1C1	0.0833333	-0.156667	0.0733333	0.983333	0.963333	0.863333	-0.706667	-1.74667	-0.616667	-0.566667	-0.496667	-0.266667	-1.20667	-1.05667	-1.44667	-0.856667	-0.626667	-0.816667	-0.8675	-1.00889
SUN1	0.153333	-0.0866667	-0.0666667	0.00333333	0.123333	0.113333	-1.71667	-1.49667	-1.60667	-0.626667	-0.456667	-0.306667	-0.706667	-1.01667	-1.28667	-0.356667	-0.186667	-0.706667	-0.8725	-1.00889
BTF3L4	0.00666667	0.0516667	-0.0583333	1.07667	1.01167	1.01167	-1.12333	-1.32833	-1.20333	-0.633333	-0.408333	-0.378333	-1.03833	-1.39833	-1.32833	-0.413333	-0.538333	-0.698333	-0.874167	-1.00778
ZNF365	0.02	0.03	-0.05	0.99	0.85	0.87	-0.93	-0.91	-0.98	-0.19	-0.01	0.04	-1.09	-1.03	-1.06	-1.02	-1	-1.04	-0.768333	-1.00667
CAMSAP1	-0.0766667	0.0133333	0.0633333	-0.106667	-0.0766667	0.0433333	-1.65667	-1.20667	-0.746667	-0.0766667	0.323333	0.0233333	-0.436667	-0.556667	-0.516667	-1.12667	-1.15667	-1.64667	-0.731667	-1.00556
NFE2L2	0.00666667	0.196667	-0.203333	1.29667	1.41667	1.05667	-1.27333	-1.07333	-1.32333	0.406667	0.586667	0.466667	-0.703333	-0.393333	-0.613333	-1.04333	-1.34333	-1.28333	-0.6325	-1.00556
RYK	-0.0433333	-0.0133333	0.0566667	0.896667	0.686667	0.716667	-1.45333	-0.943333	-1.09333	-0.503333	-0.673333	-0.753333	-1.19333	-1.06333	-1.08333	-0.693333	-0.743333	-0.773333	-0.914167	-1.00444
INPP5A	0.03	0.04	-0.07	-0.44	-0.55	-0.5	-1.46	-1.47	-0.76	-0.07	-0.18	0.14	-0.75	-1	-0.84	-0.94	-0.86	-0.95	-0.761667	-1.00333
RBM34	0.176667	-0.0533333	-0.123333	1.11667	1.11667	1.22667	-1.34333	-1.32333	-1.39333	-0.303333	-0.0933333	-0.343333	-0.853333	-0.633333	-0.603333	-1.05333	-0.623333	-1.20333	-0.814167	-1.00333
USP22	0.0866667	-0.0733333	-0.0133333	-0.223333	-0.103333	-0.433333	-1.20333	-1.06333	-0.753333	-0.263333	0.0366667	-0.00333333	-0.793333	-0.753333	-1.14333	-0.963333	-1.28333	-1.06333	-0.770833	-1.00222
SMC4	-0.00666667	0.0833333	-0.0766667	2.62333	2.62333	2.56333	-1.41667	-1.39667	-1.46667	-0.286667	-0.216667	-0.176667	-0.386667	0.353333	-0.176667	-1.50667	-1.48667	-1.52667	-0.8075	-1.00111
GNG10	-0.06	0.07	-0.01	1.86	1.77	1.79	-1.24	-0.97	-1.12	-0.32	-0.23	-0.24	-1.09	-0.68	-1.25	-1.03	-0.77	-0.86	-0.816667	-1.00111
MSH6	-0.0233333	0.0766667	-0.0533333	1.36667	1.17667	1.35667	-1.09333	-0.913333	-1.03333	0.456667	0.406667	0.596667	-0.683333	-0.553333	-0.643333	-1.38333	-1.53333	-1.17333	-0.629167	-1.00111
EEF1E1	-0.0566667	-0.0366667	0.0933333	1.28333	1.37333	1.32333	-1.18667	-1.10667	-1.09667	-0.746667	-0.716667	-0.586667	-0.986667	-0.946667	-0.816667	-0.956667	-0.926667	-0.966667	-0.92	-0.998889
GNE	0.0233333	-0.0166667	-0.00666667	0.503333	0.703333	0.683333	-0.886667	-0.926667	-1.33667	-0.276667	-0.106667	-0.116667	-0.796667	-1.61667	-1.09667	-0.636667	-0.866667	-0.826667	-0.790833	-0.998889
RG9MTD1	-0.0166667	-0.0466667	0.0633333	1.23333	1.41333	1.58333	-1.23667	-1.07667	-0.616667	-0.236667	-0.286667	-0.216667	-0.786667	-0.986667	-1.33667	-0.956667	-1.29667	-0.696667	-0.810833	-0.998889
ACO1	0.0433333	-0.0566667	0.0133333	0.683333	0.523333	0.563333	-1.08667	-1.15667	-1.02667	-0.236667	-0.356667	-0.226667	-0.956667	-1.13667	-1.08667	-0.836667	-0.836667	-0.856667	-0.816667	-0.997778
PPP2CA	0.0266667	-0.00333333	-0.0233333	0.871667	0.616667	0.716667	-1.02333	-1.00333	-0.998333	-0.0183333	0.261667	0.161667	-0.803333	-0.988333	-0.863333	-1.10333	-1.14833	-1.04833	-0.714583	-0.997778
ZNF212	0.02	-0.01	-0.01	-0.73	-1.02	-1.25	-1.24	-1.29	-0.99	-0.09	-0.02	-0.24	-0.88	-0.97	-0.99	-1.04	-0.97	-0.6	-0.776667	-0.996667
TTC19	0.163333	-0.0166667	-0.146667	0.613333	0.343333	0.503333	-1.06667	-1.32667	-1.17667	-0.186667	-0.486667	-0.586667	-0.756667	-1.09667	-0.686667	-1.18667	-0.676667	-0.986667	-0.851667	-0.995556
NSMCE2	-0.0666667	0.0833333	-0.0166667	0.363333	0.513333	0.403333	-1.33667	-1.31667	-1.38667	-0.726667	-0.826667	-0.596667	-1.49667	-0.886667	-1.46667	-0.396667	-0.426667	-0.236667	-0.925	-0.994444
RALB	0.106667	0.00666667	-0.113333	0.476667	0.416667	0.206667	-1.41333	-0.823333	-1.04333	0.106667	0.196667	0.206667	-0.773333	-0.913333	-0.953333	-0.923333	-0.903333	-1.20333	-0.703333	-0.994444
CWC25	0.0466667	-0.113333	0.0666667	-0.373333	-0.343333	-0.363333	-1.27333	-1.07333	-1.15333	-0.0433333	-0.243333	-0.253333	-0.803333	-1.11333	-1.02333	-0.983333	-0.773333	-0.743333	-0.79	-0.993333
C2CD2	0.106667	-0.0333333	-0.0733333	0.606667	0.586667	0.656667	-1.10333	-1.55333	-1.36333	-0.483333	-0.283333	-0.233333	-0.213333	-0.303333	-0.253333	-1.38333	-1.35333	-1.41333	-0.828333	-0.993333
TBCE	-0.0766667	-0.00666667	0.0833333	0.213333	0.418333	0.398333	-1.07667	-1.12667	-0.881667	-0.526667	-0.671667	-0.626667	-1.09667	-1.11667	-1.14167	-0.866667	-0.731667	-0.896667	-0.896667	-0.992778
UPF3A	0.0783333	-0.146667	0.0683333	0.353333	0.238333	0.183333	-1.00167	-1.40667	-0.961667	-0.361667	-0.281667	-0.331667	-0.706667	-0.681667	-0.541667	-1.32167	-1.20667	-1.10167	-0.825417	-0.992222
MIPEP	0.0233333	0.0333333	-0.0566667	-0.696667	-0.366667	-0.426667	-0.936667	-0.576667	-2.26667	-1.04667	-0.646667	-1.08667	-1.25667	-0.946667	-1.11667	-0.766667	-0.776667	-0.266667	-0.974167	-0.99
PPPDE1	0.156667	0.0866667	-0.243333	1.78667	1.74667	1.39667	-1.04333	-1.12333	-1.16333	-0.283333	0.146667	-0.0833333	-0.873333	-0.373333	-0.863333	-1.17333	-1.02333	-1.25333	-0.759167	-0.987778
C17orf42	-0.0533333	-0.0133333	0.0666667	0.626667	0.846667	0.646667	-1.47333	-0.823333	-1.01333	-0.333333	-0.283333	-0.383333	-0.853333	-1.22333	-1.41333	-0.853333	-0.583333	-0.643333	-0.823333	-0.986667
HRSP12	-0.0966667	0.203333	-0.106667	1.66333	1.74333	1.81333	-0.796667	-1.35667	-1.29667	-0.476667	-0.666667	-0.766667	-0.826667	-0.786667	-0.726667	-0.856667	-1.26667	-0.956667	-0.898333	-0.985556
GGNBP2	-0.08	0.04	0.04	1.01	0.99	1.03	-1.04	-1.18	-1.23	-0.1	0.23	0.09	-0.66	-0.48	-0.76	-1.16	-1.44	-0.92	-0.720833	-0.985556
UCHL5	0.136667	-0.0533333	-0.0833333	1.48667	1.52667	1.56667	-0.483333	-1.59333	-1.17333	0.316667	0.186667	0.306667	-0.233333	-0.513333	-1.08333	-0.993333	-0.953333	-1.82333	-0.67	-0.983333
TMEM50B	0.0266667	-0.0633333	0.0366667	0.506667	0.596667	0.446667	-0.933333	-0.913333	-0.983333	-0.763333	-0.583333	-0.523333	-1.09333	-1.03333	-1.06333	-1.02333	-0.753333	-1.04333	-0.8925	-0.982222
PPWD1	0.0866667	0.146667	-0.233333	0.726667	0.816667	0.816667	-1.07333	-1.05333	-1.12333	-0.393333	-0.0933333	-0.153333	-0.523333	-1.00333	-0.643333	-1.09333	-1.14333	-1.18333	-0.79	-0.982222
EXOSC3	0.04	-0.025	-0.015	0.225	0.4	0.39	-1.23	-1.03	-1.075	-0.27	-0.25	-0.21	-0.945	-1.055	-0.98	-0.85	-0.83	-0.84	-0.797083	-0.981667
ENOPH1	0.0633333	-0.00666667	-0.0566667	1.26333	1.20333	1.17333	-1.07667	-0.906667	-1.01667	-0.276667	-0.136667	-0.266667	-1.21667	-1.09667	-1.22667	-0.706667	-0.906667	-0.676667	-0.7925	-0.981111
TCEA1	0.0366667	0.0666667	-0.103333	2.13667	2.08667	1.98667	-1.38333	-0.953333	-1.29333	-0.313333	-0.223333	0.0766667	-0.733333	-0.863333	-0.513333	-0.863333	-1.03333	-1.18333	-0.773333	-0.98
SEH1L	0.13	0.13	-0.26	1.36	1.32	1.11	-1.13	-1.25	-0.6	0.22	0.27	0.28	-0.61	-0.96	-1.35	-1.09	-0.56	-1.26	-0.67	-0.978889
DDX18	0.0633333	-0.116667	0.0533333	2.80333	2.67333	2.63333	-1.11667	-1.08667	-1.16667	0.103333	0.323333	0.233333	-0.636667	-0.576667	-0.596667	-1.20667	-1.18667	-1.22667	-0.678333	-0.977778
ATP6V1A	0.0133333	-0.0266667	0.0133333	1.93333	1.95333	2.00333	-1.05667	-1.03667	-0.886667	0.153333	0.0233333	0.0333333	-0.706667	-1.11667	-1.21667	-0.906667	-1.05667	-0.816667	-0.715833	-0.977778
COPA	0.0266667	0.0366667	-0.0633333	0.706667	0.556667	0.736667	-1.09333	-0.873333	-1.04333	0.0166667	0.206667	0.166667	-1.01333	-0.843333	-0.783333	-1.03333	-0.943333	-1.17333	-0.700833	-0.977778
MRPL30	0.223333	-0.216667	-0.00666667	0.323333	0.483333	0.413333	-0.726667	-1.23667	-1.22667	-0.566667	-0.506667	-0.616667	-0.996667	-0.996667	-0.846667	-0.626667	-1.05667	-1.06667	-0.8725	-0.975556
METAP2	0.00333333	0.0133333	-0.0166667	1.37333	1.44333	1.56333	-1.19667	-0.816667	-0.966667	0.0433333	0.0433333	0.223333	-0.866667	-0.676667	-0.856667	-1.22667	-1.08667	-1.08667	-0.705833	-0.975556
ATP6AP2	0.163333	0.0433333	-0.206667	1.24333	1.21333	1.29333	-1.20667	-1.29667	-1.02667	-0.516667	-0.176667	-0.366667	-0.886667	-0.826667	-1.14667	-0.986667	-0.706667	-0.676667	-0.818333	-0.973333
RSPRY1	0.0666667	0.0166667	-0.0833333	1.98667	2.17667	2.08667	-1.18333	-1.33333	-1.40333	-0.0733333	-0.0333333	-0.0333333	-0.853333	-0.663333	-0.583333	-0.783333	-0.973333	-0.983333	-0.741667	-0.973333
CAP2	0.0966667	-0.0333333	-0.0633333	1.73667	1.91667	1.60667	-1.17333	-1.22333	-0.653333	-0.0233333	0.126667	-0.113333	-0.823333	-0.743333	-0.743333	-1.33333	-0.713333	-1.35333	-0.730833	-0.973333
SEPT2	0.06	-0.01	-0.05	1.65	1.55	1.675	-1.405	-1.18	-0.99	-0.265	-0.205	-0.155	-0.735	-0.615	-0.82	-0.92	-1.03	-1.055	-0.78125	-0.972222
CCT6A	0.12	-0.09	-0.03	1.36	1.32	1.35	-1.35	-1.14	-1.33	-0.13	0.05	0.13	-0.99	-0.62	-0.6	-0.91	-1.03	-0.78	-0.725	-0.972222
CTTN	-0.02	0.04	-0.02	0.04	-0.05	0.02	-1.04	-1.15	-0.9	0.19	-0.04	0.08	-0.8	-0.75	-0.79	-1.14	-1.05	-1.13	-0.71	-0.972222
NIP7	0.01	-0.02	0.01	1.01	0.97	1.15	-1	-0.98	-1.19	-0.42	-0.27	-0.54	-1.22	-1.05	-1.26	-0.66	-0.75	-0.63	-0.830833	-0.971111
NUP155	0.256667	0.0166667	-0.273333	0.996667	1.00667	0.896667	-0.823333	-1.44333	-0.763333	-0.343333	-0.183333	-0.293333	-0.853333	-0.553333	-0.693333	-1.10333	-1.24333	-1.25333	-0.795833	-0.97
GPHN	-0.0733333	0.0166667	0.0566667	0.406667	0.466667	0.246667	-1.23333	-0.973333	-0.703333	0.456667	0.256667	0.336667	-0.613333	-0.573333	-0.543333	-1.33333	-1.47333	-1.27333	-0.639167	-0.968889
NSF	-0.02	-0.16	0.18	0.47	0.47	0.26	-1.37	-1.31	-0.86	-0.14	0.2	0.1	-0.36	-0.47	-0.67	-1.54	-0.57	-1.56	-0.7125	-0.967778
PSMD12	0.0366667	0.0166667	-0.0533333	0.216667	0.0866667	0.126667	-1.22333	-0.993333	-1.11333	0.0166667	0.0466667	0.0666667	-0.843333	-0.813333	-1.10333	-0.993333	-0.813333	-0.803333	-0.714167	-0.966667
SCPEP1	0.106667	-0.163333	0.0566667	-0.643333	-0.543333	-0.613333	-1.47333	-1.67333	-1.05333	-0.493333	-0.483333	-0.803333	-0.953333	-1.08333	-1.14333	-0.363333	-0.643333	-0.313333	-0.873333	-0.966667
TIAL1	0.103333	-0.211667	0.108333	0.163333	0.188333	0.223333	-1.22667	-1.25167	-0.991667	-0.511667	-0.611667	-0.236667	-0.701667	-1.01667	-1.10667	-0.936667	-0.651667	-0.806667	-0.8375	-0.965556
PPP3R1	0.166667	-0.133333	-0.0333333	0.426667	0.496667	0.796667	-1.30333	-1.13333	-1.01333	-0.453333	-0.373333	-0.0933333	-0.983333	-0.953333	-0.773333	-0.863333	-0.823333	-0.843333	-0.800833	-0.965556
PRR11	-0.0366667	0.0133333	0.0233333	0.433333	0.333333	0.353333	-0.916667	-0.896667	-0.966667	0.0533333	0.0133333	-0.206667	-0.986667	-1.01667	-0.876667	-1.00667	-0.986667	-1.02667	-0.735	-0.964444
MARCKS	-0.0166667	0.0833333	-0.0666667	1.22333	1.13333	1.08333	-0.806667	-0.786667	-0.756667	-0.0766667	0.0333333	0.0133333	-0.876667	-0.876667	-1.21667	-0.986667	-1.11667	-1.25667	-0.725833	-0.964444
JAM3	0.06	-0.04	-0.02	0.01	0.13	-0.1	-1.05	-0.71	-1.11	0.22	0.4	0.32	-0.93	-0.85	-1.11	-1.05	-0.94	-0.92	-0.644167	-0.963333
GOLPH3	0.0833333	0.0133333	-0.0966667	0.533333	0.303333	0.613333	-1.04667	-0.966667	-1.19667	-0.676667	-0.336667	-0.406667	-0.866667	-0.566667	-1.33667	-0.806667	-0.736667	-1.12667	-0.839167	-0.961111
TGOLN2	-0.04	-0.09	0.13	0.42	0.53	0.49	-0.91	-0.99	-0.97	0.43	0.4	0.39	-0.64	-0.75	-0.46	-1.28	-1.26	-1.39	-0.619167	-0.961111
DCUN1D5	0.035	-0.025	-0.01	0.24	0.25	0.245	-1.12	-1.075	-1.17	-0.365	-0.465	-0.565	-0.96	-1.05	-1.16	-0.845	-0.635	-0.63	-0.836667	-0.960556
SNRNP27	0.0333333	-0.0216667	-0.0116667	0.498333	0.643333	0.598333	-0.946667	-1.04167	-0.981667	-0.676667	-0.641667	-0.671667	-1.08167	-1.04167	-1.06667	-1.05167	-0.646667	-0.781667	-0.885833	-0.96
EIF4G2	-0.01	0.02	-0.01	1.4	1.39	1.32	-1.14	-1.1	-1.05	0.29	0.24	0.44	-0.6	-0.49	-0.55	-1.21	-1.26	-1.24	-0.639167	-0.96
SF3A3	0.0433333	-0.0466667	0.00333333	0.513333	0.423333	0.423333	-1.03667	-1.20667	-1.04667	-0.136667	-0.146667	-0.176667	-0.936667	-0.946667	-0.856667	-0.716667	-0.996667	-0.876667	-0.756667	-0.957778
ATP6V1G1	0	0.03	-0.03	0.48	0.63	0.38	-1.15	-0.93	-1.15	-0.8	-0.69	-0.83	-1.2	-1.01	-1.04	-0.8	-0.74	-0.6	-0.911667	-0.957778
PSPC1	-0.16	0.05	0.11	-0.25	-0.16	-0.05	-0.94	-1.36	-1.07	-1.06	-0.67	-0.74	-1	-0.84	-1.07	-0.55	-1	-0.79	-0.924167	-0.957778
C17orf85	0	0.17	-0.17	0.25	0.09	0.17	-0.77	-1.27	-1.04	0.32	0.19	0.14	-0.66	-0.91	-0.85	-1.25	-0.93	-0.93	-0.663333	-0.956667
ARL6IP5	0.06	-0.07	0.01	1.52	1.68	1.71	-1.18	-1.09	-1.08	-0.37	-0.29	-0.15	-0.9	-0.96	-1.02	-1.02	-0.73	-0.63	-0.785	-0.956667
ATP1B1	0.15	0.06	-0.21	0.51	0.51	0.37	-1.48	-1.47	-0.71	-0.11	0.02	-0.16	-0.59	-0.96	-0.7	-1.17	-0.92	-0.61	-0.738333	-0.956667
ANXA2	0.103333	-0.0366667	-0.0666667	0.153333	0.153333	0.133333	-1.20667	-1.12667	-1.16667	-0.616667	-0.646667	-0.596667	-1.10667	-1.04667	-0.936667	-0.586667	-0.746667	-0.676667	-0.871667	-0.955556
SERPINE2	0.04	-0.04	0	0.47	0.34	0.48	-1.57	-1.39	-1.21	-0.16	0.01	0.17	-0.3	-0.56	-0.54	-0.98	-1.15	-0.9	-0.715	-0.955556
LY6K	-0.193333	-0.0133333	0.206667	-0.453333	-0.393333	-0.173333	-1.08333	-1.01333	-1.11333	-0.353333	-0.473333	-0.283333	-0.703333	-1.15333	-1.07333	-0.713333	-0.953333	-0.793333	-0.809167	-0.955556
GFPT1	-0.005	-0.01	0.015	0.72	0.65	0.685	-1.015	-0.995	-0.93	-0.015	-0.08	0.04	-0.825	-1.01	-1.145	-1.04	-0.82	-0.81	-0.720417	-0.954444
PTGER4	-0.0133333	0.0266667	-0.0133333	0.506667	0.276667	0.486667	-1.51333	-0.833333	-0.483333	-0.233333	-0.603333	-0.473333	-0.903333	-0.963333	-0.743333	-0.983333	-0.903333	-1.26333	-0.825	-0.954444
SEC22B	-0.0633333	-0.0733333	0.136667	0.0866667	0.0866667	0.276667	-0.863333	-1.17333	-1.07333	-0.663333	-0.393333	-0.503333	-0.903333	-1.02333	-1.00333	-1.14333	-0.593333	-0.813333	-0.845833	-0.954444
NQO1	0.103333	-0.0366667	-0.0666667	0.603333	0.723333	0.523333	-1.24667	-1.36667	-0.926667	0.163333	-0.0766667	-0.0866667	-0.826667	-0.696667	-0.896667	-1.11667	-0.666667	-0.836667	-0.715	-0.953333
SUCLG2	0.256667	-0.223333	-0.0333333	1.24667	0.976667	1.15667	-1.35333	-1.20333	-1.34333	-0.343333	-0.263333	0.206667	-1.17333	-0.623333	-0.503333	-0.573333	-0.643333	-1.16333	-0.748333	-0.953333
TBPL1	0.0533333	0.0233333	-0.0766667	0.603333	0.623333	0.653333	-1.26667	-0.836667	-0.886667	-0.536667	-0.536667	-0.616667	-1.34667	-1.11667	-1.05667	-0.696667	-0.536667	-0.826667	-0.855	-0.952222
E2F3	0.0866667	0.256667	-0.343333	1.30667	1.07667	1.18667	-0.643333	-0.973333	-1.55333	0.296667	0.106667	-0.0133333	-0.523333	-0.783333	-0.893333	-1.19333	-1.05333	-0.953333	-0.681667	-0.952222
C14orf142	0.00666667	0.0966667	-0.103333	1.37667	1.31667	1.38667	-1.16333	-1.14333	-1.21333	-0.593333	-0.983333	-0.773333	-1.02333	-0.243333	-1.29333	-0.903333	-0.953333	-0.623333	-0.909167	-0.951111
CAPRIN1	0.158333	-0.0266667	-0.131667	0.688333	0.708333	0.538333	-1.34667	-1.28667	-1.12667	0.0883333	-0.00166667	-0.00166667	-0.806667	-0.631667	-0.791667	-0.696667	-0.961667	-0.901667	-0.705417	-0.95
VAMP7	-0.00666667	0.0433333	-0.0366667	1.32333	1.16333	1.32333	-0.956667	-1.19667	-1.14667	0.513333	0.553333	0.503333	-0.626667	-0.226667	-0.696667	-1.18667	-1.17667	-1.32667	-0.580833	-0.948889
ARSB	-0.18	0.12	0.06	-0.25	0.18	-0.08	-1.02	-1	-1.07	-0.19	0.09	-0.33	-1.18	-0.44	-0.5	-1.11	-1.09	-1.13	-0.7475	-0.948889
NET1	0.126667	0.0566667	-0.183333	0.426667	0.376667	0.546667	-1.00333	-0.923333	-1.15333	-0.443333	-0.163333	-0.303333	-0.803333	-1.13333	-1.14333	-0.533333	-0.783333	-1.06333	-0.7875	-0.948889
TSC22D2	-0.00833333	0.0466667	-0.0383333	0.261667	0.176667	0.226667	-1.01333	-1.15833	-0.853333	-0.233333	-0.188333	-0.183333	-0.543333	-0.523333	-0.673333	-1.36333	-1.28833	-1.12333	-0.762083	-0.948889
PTPN14	0.05	-0.05	0	1.3	1.03	0.94	-1.25	-1.23	-1.3	-0.36	-0.11	-0.31	-0.21	0.03	-0.55	-1.34	-1.32	-1.36	-0.775833	-0.947778
MCM6	0.123333	0.00333333	-0.126667	0.933333	0.953333	0.923333	-0.806667	-0.986667	-1.21667	0.243333	0.273333	0.273333	-0.986667	-0.776667	-1.01667	-1.01667	-1.01667	-0.696667	-0.644167	-0.946667
DDX55	0.05	-0.03	-0.02	0.38	0.62	0.56	-1.22	-1.12	-0.78	-0.69	-0.65	-0.68	-0.99	-1.09	-0.78	-0.75	-1.05	-0.74	-0.878333	-0.946667
MTMR4	0.126667	-0.0433333	-0.0833333	0.136667	-0.273333	-0.0333333	-1.05333	-1.29333	-1.09333	0.0866667	0.0566667	0.0566667	-0.603333	-0.813333	-0.583333	-1.08333	-1.04333	-0.953333	-0.693333	-0.946667
ARPM1	0.126667	-0.103333	-0.0233333	-0.103333	-0.173333	-0.313333	-1.21333	-0.443333	-0.533333	-0.603333	-0.623333	-0.233333	-0.963333	-0.903333	-1.22333	-0.943333	-1.12333	-1.16333	-0.830833	-0.945556
FAM72D	-0.0733333	-0.0833333	0.156667	0.816667	0.806667	0.986667	-1.00333	-0.983333	-1.05333	0.196667	0.446667	0.286667	-1.14333	-0.693333	-0.903333	-1.08333	-0.533333	-1.11333	-0.631667	-0.945556
COLEC12	0.156667	-0.0433333	-0.113333	-0.493333	-0.313333	-0.673333	-1.37333	-1.35333	-1.42333	0.416667	0.536667	0.436667	-0.0433333	-0.133333	0.206667	-1.46333	-1.44333	-1.48333	-0.593333	-0.945556
JUN	0.0966667	0.0566667	-0.153333	-0.203333	-0.193333	-0.183333	-0.773333	-0.943333	-0.933333	-0.0533333	-0.0433333	-0.233333	-0.743333	-0.923333	-0.863333	-1.18333	-0.993333	-1.14333	-0.735833	-0.944444
PPP1CC	0.0266667	-0.00333333	-0.0233333	0.896667	0.916667	1.02667	-1.00333	-1.01333	-0.973333	0.0666667	0.106667	-0.0233333	-0.833333	-0.893333	-0.923333	-0.933333	-0.963333	-0.953333	-0.695	-0.943333
HMGN4	0.05	-0.08	0.03	1.02	0.99	0.93	-1.11	-0.72	-0.84	-0.64	-0.66	-0.62	-1.31	-0.92	-1.13	-0.82	-0.82	-0.81	-0.866667	-0.942222
SMCR7L	-0.0433333	-0.123333	0.166667	-0.0833333	-0.333333	0.0366667	-0.893333	-0.943333	-1.18333	-0.413333	-0.433333	-0.283333	-0.723333	-0.553333	-1.11333	-1.09333	-1.02333	-0.953333	-0.800833	-0.942222
TIPIN	0.203333	0.173333	-0.376667	0.713333	0.723333	0.563333	-0.496667	-1.60667	-1.11667	-0.396667	-0.366667	-0.396667	-0.846667	-0.546667	-1.22667	-0.766667	-0.826667	-1.03667	-0.8025	-0.941111
RBM17	-0.0866667	0.133333	-0.0466667	0.663333	0.873333	0.773333	-1.14667	-0.976667	-0.766667	-0.176667	-0.306667	-0.176667	-0.926667	-0.846667	-0.776667	-0.896667	-0.866667	-1.26667	-0.760833	-0.941111
SLC35E3	-0.12	0.03	0.09	-0.31	-0.04	-0.23	-0.9	-1.6	-1.34	-0.53	-0.56	-0.81	-0.91	-0.87	-0.95	-0.78	-0.83	-0.29	-0.864167	-0.941111
PRNP	0.0133333	-0.0366667	0.0233333	1.50833	1.50833	1.39833	-1.19167	-1.18667	-1.18167	-0.0466667	0.238333	0.218333	-0.751667	-0.881667	-0.801667	-0.861667	-0.741667	-0.866667	-0.67125	-0.940556
CALM1	0.17	-0.12	-0.05	1.15	1.21	1.11	-1.03	-1.18	-1.28	0.17	0.2	0.18	-0.73	-0.9	-0.76	-0.87	-0.9	-0.81	-0.659167	-0.94
TMEM22	-0.0833333	-0.00333333	0.0866667	0.136667	0.0766667	-0.173333	-1.27333	-0.723333	-1.36333	-1.21333	-1.04333	-1.06333	-1.10333	-1.56333	-0.913333	-0.493333	-0.523333	-0.503333	-0.981667	-0.94
LPIN2	0.0566667	-0.123333	0.0666667	0.306667	0.216667	0.126667	-1.11333	-1.48333	-0.873333	-0.513333	-0.553333	-0.653333	-0.403333	-0.313333	-0.653333	-0.883333	-1.21333	-1.52333	-0.848333	-0.94
RALBP1	0.15	0.04	-0.19	1.1	0.84	0.6	-1.13	-1.53	-0.77	0.35	0.13	0.37	-0.25	-0.68	-0.5	-1.64	-0.4	-1.55	-0.633333	-0.938889
DHX15	-0.09	0.065	0.025	1.375	1.445	1.32	-1.09	-0.93	-0.935	0.11	0.105	-0.115	-0.86	-0.705	-0.855	-0.965	-0.91	-1.195	-0.695417	-0.938333
TRNT1	-0.0466667	0.0133333	0.0333333	1.39333	1.50333	1.34333	-1.16667	-1.14667	-1.21667	-0.476667	-0.286667	-0.396667	-1.18667	-0.726667	-1.21667	-0.226667	-0.706667	-0.816667	-0.7975	-0.934444
TYW1B	0.133333	-0.226667	0.0933333	0.443333	-0.00666667	0.313333	-1.20667	-0.686667	-1.10667	0.0833333	-0.196667	-0.216667	-0.196667	-0.626667	-0.616667	-1.03667	-1.44667	-1.48667	-0.728333	-0.934444
SQLE	-0.015	0.06	-0.045	0.97	1.185	1.025	-1.13	-0.86	-1.005	-0.245	-0.2	-0.335	-0.635	-0.83	-0.91	-1.045	-0.98	-1.015	-0.765833	-0.934444
RFWD3	-0.01	-0.03	0.04	0.58	0.72	0.83	-0.96	-0.88	-1.29	0.28	0.32	0.26	-1.05	-0.85	-0.73	-0.8	-0.81	-1.04	-0.629167	-0.934444
ALDH1A3	-0.103333	0.0316667	0.0716667	0.0716667	0.00166667	0.116667	-1.23333	-1.22333	-1.06333	-0.408333	-0.318333	-0.418333	-1.03333	-0.803333	-0.753333	-0.668333	-0.878333	-0.753333	-0.79625	-0.934444
ZNF207	0.05	0.05	-0.1	0.335	0.375	0.255	-0.9	-0.97	-0.84	-0.29	-0.135	-0.135	-0.985	-1.005	-1.035	-0.91	-0.88	-0.88	-0.747083	-0.933889
C12orf65	0.11	0.08	-0.19	0.48	0.7	0.36	-1.55	-1.03	-1.2	-0.76	-0.32	-0.29	-1.42	-0.89	-0.85	-0.61	-0.67	-0.18	-0.814167	-0.933333
COQ10B	0.15	0.07	-0.22	1.2	0.95	0.88	-1.78	-0.7	-0.97	-0.53	-0.47	-0.46	-0.85	-0.87	-1.01	-0.65	-0.82	-0.75	-0.821667	-0.933333
KHDRBS1	0.0233333	-0.0666667	0.0433333	0.703333	0.793333	0.763333	-1.01667	-0.996667	-1.03667	0.213333	0.443333	0.313333	-0.626667	-0.676667	-0.616667	-1.11667	-1.24667	-1.05667	-0.618333	-0.932222
COPB2	0.15	-0.14	-0.01	1.07	0.95	0.98	-1.23	-0.93	-0.64	-0.01	0.1	0.14	-1.03	-0.56	-0.62	-0.91	-1.15	-1.3	-0.678333	-0.93
C20orf72	0.0866667	-0.0733333	-0.0133333	0.106667	0.256667	0.136667	-1.12333	-0.983333	-0.933333	-0.333333	-0.363333	-0.133333	-0.823333	-0.923333	-0.743333	-0.703333	-1.10333	-1.03333	-0.766667	-0.93
PTS	0.00833333	0.0383333	-0.0466667	0.353333	0.608333	0.563333	-1.26167	-0.896667	-0.941667	-0.211667	-0.286667	-0.306667	-1.03667	-0.966667	-1.09667	-0.691667	-0.631667	-0.831667	-0.763333	-0.928333
ANGPT2	0.0366667	0.0166667	-0.0533333	0.736667	0.236667	0.526667	-1.40333	-1.38333	-1.45333	-0.603333	-0.583333	-0.403333	-0.233333	-0.533333	-0.543333	-0.983333	-0.803333	-1.01333	-0.828333	-0.927778
PAICS	0.0866667	-0.0933333	0.00666667	0.836667	0.821667	0.861667	-0.988333	-0.978333	-0.988333	-0.138333	0.0466667	0.106667	-0.823333	-0.908333	-0.893333	-0.923333	-0.978333	-0.863333	-0.694167	-0.927222
LIPA	0.11	0.11	-0.22	0.71	0.57	0.67	-1.11	-0.98	-1.23	-1.13	-0.97	-0.98	-1.26	-0.7	-1.11	-0.56	-0.8	-0.59	-0.951667	-0.926667
RRM2	0.01	0.09	-0.1	0.21	0.33	0.46	-0.85	-0.83	-0.9	0.27	-0.05	0.06	-1.01	-0.95	-0.98	-0.94	-0.92	-0.96	-0.671667	-0.926667
KATNA1	-0.01	0.04	-0.03	0.92	0.94	0.81	-0.85	-0.83	-0.9	-0.18	-0.29	-0.29	-1.01	-0.95	-0.98	-0.94	-0.92	-0.96	-0.758333	-0.926667
DUSP11	-0.0266667	0.153333	-0.126667	0.283333	0.573333	0.413333	-1.05667	-0.936667	-0.896667	-0.656667	-0.646667	-0.846667	-1.14667	-1.44667	-1.12667	-0.546667	-0.606667	-0.566667	-0.873333	-0.925556
GMNN	0.05	0.05	-0.1	0.67	0.8	0.83	-0.82	-0.81	-1.43	-1.02	-0.57	-0.47	-0.95	-1.23	-0.9	-0.82	-0.8	-0.56	-0.865	-0.924444
PSMC3IP	-0.0466667	-0.0866667	0.133333	-0.196667	-0.0166667	-0.216667	-1.29667	-1.27667	-1.15667	-0.256667	-0.426667	-0.0366667	-0.506667	-0.656667	-0.986667	-0.526667	-0.966667	-0.936667	-0.7525	-0.923333
SDHD	0.0383333	0.0433333	-0.0816667	0.553333	0.538333	0.758333	-1.15167	-1.17667	-1.00167	-0.841667	-0.866667	-0.821667	-1.04167	-0.896667	-1.22167	-0.811667	-0.546667	-0.441667	-0.901667	-0.921111
TRIP13	0.06	-0.02	-0.04	0.53	0.45	0.32	-1.02	-1.02	-1	-0.31	-0.23	-0.3	-0.92	-0.58	-1.06	-0.91	-0.87	-0.91	-0.760833	-0.921111
SET	-0.00833333	0.0116667	-0.00333333	0.866667	0.901667	0.986667	-0.863333	-0.948333	-0.948333	0.0666667	0.181667	0.261667	-0.743333	-0.728333	-0.818333	-1.06833	-1.07833	-1.08833	-0.647917	-0.920556
HNRNPF	0.14	-0.05	-0.09	0.22	0.02	0.1	-0.9	-0.88	-0.61	-0.24	-0.49	-0.12	-1.06	-1	-0.86	-0.99	-0.97	-1.01	-0.760833	-0.92
KPNB1	0.0233333	-0.0466667	0.0233333	1.20333	1.10333	1.07333	-1.11667	-0.976667	-1.08667	0.433333	0.553333	0.453333	-0.556667	-0.616667	-0.616667	-1.10667	-1.17667	-1.01667	-0.569167	-0.918889
RFC4	0.15	-0.125	-0.025	0.32	0.5	0.34	-0.8	-0.98	-0.965	-0.74	-0.525	-0.74	-0.785	-0.965	-1	-0.905	-0.955	-0.905	-0.855417	-0.917778
UIMC1	-0.103333	0.0566667	0.0466667	0.486667	0.556667	0.646667	-1.09333	-1.07333	-1.06333	-0.393333	-0.243333	-0.313333	-0.783333	-0.743333	-0.943333	-0.733333	-0.903333	-0.913333	-0.766667	-0.916667
HNRNPA2B1	0.05	-0.06	0.01	0.75	0.69	1.13	-1.87	-1	-1.07	-0.48	-0.29	-0.34	-0.41	-0.15	-0.18	-1.49	-1.25	-0.82	-0.779167	-0.915556
MED4	0.24	-0.09	-0.15	0.83	0.93	0.9	-0.28	-1.81	-0.72	-0.12	-0.46	-0.44	-1.33	-0.29	-1.19	-0.73	-0.63	-1.26	-0.771667	-0.915556
MEX3C	0	0.03	-0.03	0.25	0.17	0.33	-0.88	-1.05	-1.12	-0.07	0.28	0.18	-0.39	-0.7	-0.61	-1.16	-1.14	-1.18	-0.653333	-0.914444
SRSF3	0.0433333	0.0433333	-0.0866667	1.41333	1.43333	1.37833	-1.04167	-1.05167	-0.976667	-0.0516667	-0.336667	-0.251667	-0.866667	-0.816667	-0.931667	-0.821667	-0.976667	-0.736667	-0.738333	-0.913333
MCM10	0.09	0.07	-0.16	1.99	1.87	1.48	-0.69	-0.94	-1.2	0.26	0.17	0.14	-1.25	-1.13	-0.62	-0.99	-0.84	-0.56	-0.6375	-0.913333
ADAT1	-0.01	0.11	-0.1	0.3	0.33	0.4	-1.16	-1.14	-0.63	-0.29	-0.17	-0.29	-0.56	-0.88	-0.76	-1.08	-1.23	-0.78	-0.7475	-0.913333
ASTE1	0.133333	-0.146667	0.0133333	-0.0666667	0.143333	-0.0666667	-0.846667	-0.826667	-0.896667	-0.416667	-0.576667	-0.446667	-1.00667	-0.946667	-0.976667	-0.936667	-0.916667	-0.856667	-0.804167	-0.912222
RUNDC1	0.03	-0.12	0.09	-0.56	-0.3	-0.58	-1.1	-1.7	-0.69	0.03	-0.15	-0.29	-0.67	-1.08	-0.87	-0.55	-0.79	-0.76	-0.718333	-0.912222
ZNF7	0.113333	-0.106667	-0.00666667	-0.0466667	0.243333	0.303333	-0.426667	-0.876667	-1.08667	-0.426667	-0.236667	-0.196667	-0.696667	-0.916667	-1.20667	-0.916667	-1.03667	-1.02667	-0.754167	-0.91
TRA2A	0.0566667	-0.143333	0.0866667	0.446667	0.496667	0.356667	-0.983333	-0.553333	-1.03333	-0.493333	-0.483333	-0.973333	-1.14333	-1.00333	-1.11333	-0.923333	-0.343333	-1.09333	-0.845	-0.91
PNMA2	0.163333	0.0333333	-0.196667	0.443333	0.343333	0.713333	-0.926667	-0.906667	-0.976667	-0.286667	-0.226667	-0.126667	-1.07667	-1.02667	-1.05667	-1.01667	-0.916667	-0.276667	-0.735	-0.908889
SCD5	0.0833333	-0.146667	0.0633333	-0.656667	-0.696667	-0.456667	-1.28667	-0.526667	-1.05667	-0.406667	-0.326667	-0.416667	-0.986667	-1.06667	-0.806667	-1.20667	-0.566667	-0.676667	-0.7775	-0.908889
KDM3B	-0.00666667	-0.0166667	0.0233333	0.273333	0.283333	0.133333	-1.09667	-0.896667	-1.08667	0.123333	0.223333	0.0933333	-0.906667	-0.766667	-0.376667	-1.17667	-0.916667	-0.956667	-0.645	-0.908889
PDCD10	-0.126667	0.0233333	0.103333	1.51333	1.65333	1.73333	-0.986667	-1.43667	-0.906667	-0.516667	-1.21667	-0.736667	-1.20667	-0.556667	-0.416667	-0.906667	-0.696667	-1.04667	-0.885833	-0.906667
RSU1	-0.03	0.03	0	1.39	1.5	1.6	-0.88	-0.86	-0.93	0.04	-0.11	-0.11	-0.58	-0.98	-1.01	-0.97	-0.95	-0.99	-0.694167	-0.905556
RRP1B	0.18	-0.12	-0.06	0.15	0.18	0.25	-1.65	-1.13	-1.02	0.24	0.22	0.47	-0.9	-0.39	-0.69	-0.71	-1.32	-0.33	-0.600833	-0.904444
ACADM	0.165	-0.085	-0.08	1.595	1.655	1.58	-0.89	-0.84	-0.99	-0.515	-0.475	-0.35	-0.885	-0.785	-0.88	-0.94	-1.005	-0.92	-0.789583	-0.903889
TCFL5	0.146667	0.0566667	-0.203333	-0.0633333	-0.0333333	-0.293333	-1.31333	-1.29333	-0.903333	-0.543333	-0.333333	-0.393333	-0.773333	-0.813333	-0.493333	-0.853333	-1.30333	-0.383333	-0.783333	-0.903333
GLTP	0.0233333	-0.0366667	0.0133333	-0.0366667	-0.00666667	-0.0666667	-0.876667	-0.806667	-0.766667	-0.196667	-0.156667	-0.256667	-1.04667	-1.20667	-1.12667	-0.786667	-0.776667	-0.726667	-0.7275	-0.902222
BZW2	0.09	-0.01	-0.08	0.51	0.58	0.52	-0.9	-1.07	-0.98	-0.34	-0.14	-0.3	-0.89	-0.9	-1.02	-0.89	-0.77	-0.7	-0.741667	-0.902222
TP53BP1	-0.15	0.01	0.14	0.5	0.32	0.62	-0.83	-1.29	-0.79	0.34	0.05	0.06	-0.51	-0.97	-0.67	-0.84	-1.22	-1	-0.639167	-0.902222
CHMP5	0.0466667	0.0266667	-0.0733333	1.35667	1.33667	1.38667	-1.04333	-1.35333	-1.12333	-0.693333	-0.653333	-0.693333	-0.893333	-0.813333	-0.943333	-0.283333	-0.883333	-0.783333	-0.846667	-0.902222
HOPX	-0.0133333	-0.0733333	0.0866667	0.416667	0.316667	0.306667	-1.18333	-1.15333	-1.06333	-1.79333	-1.64333	-1.70333	-0.993333	-0.863333	-0.873333	-0.663333	-0.713333	-0.613333	-1.105	-0.902222
HNRNPA1	0.0833333	-0.0366667	-0.0466667	0.693333	0.653333	0.733333	-1.25667	-1.15667	-1.11667	0.263333	0.313333	0.203333	-1.05667	-0.826667	-0.806667	-0.556667	-0.706667	-0.626667	-0.610833	-0.901111
HSP90AB1	-0.0566667	-0.0266667	0.0833333	0.423333	0.463333	0.263333	-1.06667	-1.03667	-0.986667	-0.116667	-0.0366667	-0.0466667	-0.906667	-0.736667	-0.906667	-0.816667	-0.796667	-0.856667	-0.6925	-0.901111
MKRN1	-0.0133333	0.0766667	-0.0633333	0.196667	0.176667	0.0866667	-0.843333	-0.823333	-0.893333	0.126667	0.186667	0.186667	-1.00333	-0.823333	-1.15333	-0.953333	-0.833333	-0.783333	-0.634167	-0.901111
LMNB1	0.0633333	-0.0166667	-0.0466667	0.0133333	0.143333	0.0833333	-1.12667	-1.04667	-1.09667	-0.226667	-0.156667	-0.206667	-0.976667	-0.526667	-0.666667	-0.796667	-0.586667	-1.27667	-0.724167	-0.9
RFC3	0.0366667	-0.173333	0.136667	0.766667	0.836667	0.786667	-1.04333	-0.793333	-0.953333	-0.313333	-0.413333	-0.293333	-0.853333	-0.663333	-1.15333	-0.793333	-0.973333	-0.873333	-0.76	-0.9
TCF12	0.243333	-0.186667	-0.0566667	1.80333	1.73833	1.74333	-0.906667	-0.886667	-0.956667	-0.376667	-0.316667	-0.626667	-0.776667	-0.836667	-0.856667	-0.996667	-0.861667	-1.01667	-0.784583	-0.899444
B4GALT5	-0.04	0.03	0.01	0.19	0.15	0.36	-0.88	-1.09	-1.07	0.02	-0.07	-0.18	-0.62	-0.63	-0.58	-0.99	-1.14	-1.09	-0.693333	-0.898889
CDH11	0.19	-0.16	-0.03	1.75	1.79	1.63	-1.18	-1.23	-1.3	0.36	0.66	0.71	0.03	-0.21	-0.17	-1.34	-1.32	-1.36	-0.529167	-0.897778
ANGEL2	0.106667	-0.203333	0.0966667	1.66667	1.36667	1.54667	-0.903333	-0.883333	-0.953333	-0.193333	-0.253333	-0.163333	-0.473333	-0.943333	-1.03333	-0.993333	-0.973333	-0.923333	-0.724167	-0.897778
SLC39A14	-0.05	-0.06	0.11	-0.17	0.16	0.07	-0.71	-1.86	-1.22	-0.26	-0.19	-0.37	-0.37	-0.65	-0.86	-0.87	-0.66	-0.87	-0.740833	-0.896667
DNAJB6	0.0866667	0.00666667	-0.0933333	0.0866667	0.126667	0.0966667	-0.843333	-1.16333	-0.963333	-0.273333	-0.303333	-0.523333	-1.01333	-0.963333	-0.903333	-0.693333	-0.743333	-0.783333	-0.764167	-0.896667
SFXN1	-0.113333	0.0966667	0.0166667	0.896667	0.596667	0.786667	-0.963333	0.0366667	-1.01333	-0.533333	-0.353333	-0.453333	-1.11333	-1.02333	-1.09333	-0.793333	-1.03333	-1.07333	-0.784167	-0.896667
UBQLN1	0.13	-0.04	-0.09	0.45	0.48	0.39	-0.88	-1.05	-0.79	-0.12	0.12	-0.03	-0.8	-0.81	-1.02	-0.69	-1.1	-0.92	-0.674167	-0.895556
COCH	0.09	-0.05	-0.04	0.11	0.18	0.08	-1.06	-0.77	-0.93	-0.54	-0.39	-0.35	-1.02	-0.97	-0.68	-0.87	-0.92	-0.83	-0.7775	-0.894444
PARP4	0.0266667	0.0766667	-0.103333	2.18667	2.25667	2.26667	-0.843333	-0.873333	-0.813333	0.456667	0.456667	0.346667	-0.443333	-0.773333	-0.473333	-1.42333	-0.943333	-1.46333	-0.565833	-0.894444
CWC27	0.0666667	-0.0233333	-0.0433333	1.60667	1.47667	1.58667	-0.863333	-1.22333	-1.36333	0.00666667	0.0266667	-0.0633333	-0.543333	-0.233333	-0.243333	-1.46333	-0.793333	-1.32333	-0.673333	-0.894444
MRPL50	0.01	-0.05	0.04	1.13	1.06	0.92	-1.25	-0.68	-0.78	-0.61	-0.37	-0.55	-1.05	-0.95	-0.99	-0.78	-0.87	-0.69	-0.7975	-0.893333
KIAA0907	-0.08	0.17	-0.09	-0.08	0.02	0.13	-0.96	-1.1	-0.97	-0.46	-0.62	-0.44	-1.15	-0.84	-0.99	-0.44	-0.82	-0.77	-0.796667	-0.893333
C7orf42	-0.13	0.31	-0.18	-0.42	-0.26	-0.27	-1.46	-0.5	-0.78	0.23	0.22	0.1	-0.16	-0.95	-1.59	-1.11	-0.9	-0.59	-0.624167	-0.893333
RPP40	0.136667	-0.0733333	-0.0633333	0.716667	0.626667	0.446667	-0.773333	-0.783333	-0.863333	-0.413333	-0.403333	-0.323333	-0.783333	-0.963333	-1.22333	-0.923333	-0.823333	-0.893333	-0.764167	-0.892222
HEATR6	-0.0233333	0.0966667	-0.0733333	-0.323333	-0.513333	-0.423333	-0.643333	-1.02333	-0.983333	0.0966667	0.0966667	-0.103333	-0.463333	-1.14333	-0.823333	-0.993333	-0.903333	-1.05333	-0.661667	-0.892222
NDUFB5	0.00666667	0.00666667	-0.0133333	0.626667	0.626667	0.736667	-1.07333	-1.03333	-1.05333	-0.883333	-0.933333	-0.853333	-0.963333	-0.783333	-1.10333	-0.713333	-0.743333	-0.553333	-0.890833	-0.891111
RARS	0.0533333	-0.0366667	-0.0166667	0.913333	0.763333	0.883333	-0.796667	-0.926667	-0.896667	0.103333	0.0333333	0.0133333	-0.806667	-0.756667	-0.976667	-0.946667	-0.986667	-0.916667	-0.655	-0.89
DDX42	0.03	0.05	-0.08	0.27	0.26	0.4	-0.9	-1.05	-1.06	0.21	0.17	0.26	-0.45	-0.55	-0.45	-1.28	-1.07	-1.2	-0.614167	-0.89
CDH2	0.0266667	-0.0233333	-0.00333333	0.976667	1.01667	1.08667	-0.793333	-0.683333	-0.963333	0.736667	0.896667	0.816667	-0.533333	-0.763333	-0.783333	-1.13333	-1.13333	-1.22333	-0.463333	-0.89
CARD8	0.236667	-0.233333	-0.00333333	1.47667	1.73667	1.66667	-1.17333	-1.08333	-0.413333	-0.363333	-0.183333	-0.443333	-0.593333	-1.07333	-0.403333	-1.26333	-0.743333	-1.26333	-0.75	-0.89
WRNIP1	0.04	-0.045	0.005	-0.03	-0.05	-0.115	-1.06	-0.975	-0.53	-0.295	-0.205	-0.515	-0.605	-0.88	-0.985	-1.08	-1.005	-0.885	-0.751667	-0.889444
SRSF6	0.22	-0.12	-0.1	-0.36	-0.44	-0.2	-0.97	-1.21	-1.14	-0.27	-0.62	-0.35	-0.99	-1.15	-0.89	-0.17	-0.64	-0.84	-0.77	-0.888889
LANCL2	-0.00333333	-0.123333	0.126667	0.0566667	-0.0233333	0.146667	-0.873333	-0.853333	-0.923333	-0.273333	-0.0133333	0.236667	-0.703333	-0.783333	-1.00333	-0.933333	-0.943333	-0.983333	-0.670833	-0.888889
SPRY2	-0.05	-0.03	0.08	-0.04	-0.03	-0.17	-0.97	-1.16	-0.9	-0.3	-0.39	-0.13	-0.85	-0.84	-0.75	-0.89	-0.74	-0.89	-0.734167	-0.887778
ETV5	-0.0483333	0.0366667	0.0116667	-0.173333	-0.228333	-0.138333	-1.01333	-0.878333	-0.923333	-0.138333	-0.143333	-0.133333	-0.923333	-0.943333	-0.948333	-0.733333	-1.01833	-0.608333	-0.700417	-0.887778
RAB21	-0.22	0.05	0.17	0.71	0.74	0.62	-1.57	-0.69	-0.97	0.05	-0.02	-0.07	-0.46	-0.89	-1.13	-0.73	-0.88	-0.65	-0.6675	-0.885556
NUP160	0.143333	-0.0366667	-0.106667	1.17333	1.00333	1.12333	-0.696667	-0.836667	-0.906667	-0.156667	0.153333	-0.00666667	-1.01667	-0.956667	-0.716667	-0.946667	-0.926667	-0.966667	-0.665	-0.885556
FAM120A	0.0633333	-0.0366667	-0.0266667	0.833333	0.713333	0.763333	-1.22667	-0.986667	-0.986667	0.543333	0.613333	0.563333	-0.526667	-0.396667	-0.576667	-1.07667	-1.08667	-1.09667	-0.52	-0.884444
RBM15	0.113333	-0.0266667	-0.0866667	1.05333	1.21333	0.953333	-0.856667	-0.796667	-0.486667	-0.286667	-0.106667	-0.266667	-0.806667	-0.666667	-0.776667	-1.56667	-0.966667	-1.02667	-0.7175	-0.883333
C12orf56	-0.00666667	-0.0566667	0.0633333	0.483333	0.213333	0.383333	-0.886667	-0.866667	-0.936667	-0.716667	-0.196667	-0.196667	-0.556667	-0.986667	-1.01667	-0.976667	-0.726667	-0.996667	-0.755	-0.883333
RPS27L	0.0666667	-0.0333333	-0.0333333	0.916667	0.786667	0.836667	-0.873333	-1.00333	-1.05333	-0.753333	-0.693333	-0.773333	-1.01333	-0.593333	-1.04333	-0.813333	-0.793333	-0.753333	-0.846667	-0.882222
VPS4B	0.17	-0.17	0	1.57	1.67	1.46	-0.97	-0.86	-1.02	-0.03	0.45	0.25	-0.7	-1.07	-0.83	-0.79	-1.04	-0.65	-0.605	-0.881111
KIAA0090	0.123333	-0.0266667	-0.0966667	-0.0466667	-0.586667	-0.336667	-1.12667	-0.736667	-0.646667	0.0233333	-0.0566667	-0.126667	-0.916667	-0.916667	-0.836667	-0.886667	-0.916667	-0.936667	-0.673333	-0.88
TM9SF2	-0.0433333	0.0166667	0.0266667	0.286667	0.226667	0.326667	-0.983333	-0.943333	-1.04333	-0.273333	-0.0433333	-0.203333	-0.773333	-0.793333	-0.913333	-0.823333	-0.723333	-0.913333	-0.7025	-0.878889
ZRANB2	0.108333	-0.0166667	-0.0916667	1.36333	1.59833	1.55833	-0.891667	-0.871667	-0.861667	-0.0816667	-0.156667	-0.161667	-0.826667	-0.896667	-0.636667	-0.956667	-0.961667	-1.00167	-0.692083	-0.878333
PLS3	0.121667	-0.0533333	-0.0683333	2.12667	1.96167	1.92167	-0.953333	-1.20333	-0.708333	0.226667	0.156667	0.176667	-0.653333	-0.463333	-0.673333	-1.40333	-0.878333	-0.963333	-0.611667	-0.877778
NT5C2	0.0166667	0.0366667	-0.0533333	0.866667	0.956667	0.706667	-1.11333	-1.15333	-0.893333	-0.493333	-0.423333	-0.343333	-0.913333	-0.683333	-0.853333	-0.483333	-0.863333	-0.943333	-0.763333	-0.877778
GOLPH3L	-0.0566667	-0.00666667	0.0633333	0.863333	0.813333	0.493333	-0.956667	-0.346667	-1.16667	0.173333	-0.176667	-0.0866667	-0.856667	-1.28667	-0.926667	-1.24667	-0.556667	-0.546667	-0.665	-0.876667
RNF216	0.0533333	-0.0366667	-0.0166667	-0.226667	-0.00666667	-0.0666667	-1.72667	-0.746667	-0.466667	0.0733333	0.143333	0.223333	-0.576667	-0.926667	-0.696667	-1.28667	-0.656667	-0.806667	-0.620833	-0.876667
ENY2	-0.07	0.12	-0.05	0.93	0.81	0.95	-0.89	-0.98	-1.03	-0.37	-0.49	-0.56	-0.98	-0.82	-0.89	-0.73	-0.82	-0.75	-0.775833	-0.876667
ING1	-0.02	-0.15	0.17	-0.24	-0.33	-0.29	-1.08	-0.85	-1.26	-0.18	-0.24	-0.2	-1.04	-0.55	-0.73	-0.8	-0.58	-1	-0.709167	-0.876667
TGFBR2	-0.0316667	0.118333	-0.0866667	0.683333	0.748333	0.713333	-1.11167	-1.17167	-1.08667	-0.386667	-0.411667	-0.451667	-0.556667	-0.656667	-0.371667	-0.951667	-0.966667	-1.01167	-0.76125	-0.876111
LOC100506562	-0.133333	0.136667	-0.00333333	0.556667	0.526667	0.676667	-1.07333	-0.873333	-0.823333	-0.413333	-0.333333	-0.313333	-1.05333	-0.843333	-0.953333	-0.753333	-0.643333	-0.863333	-0.745	-0.875556
VCL	0.00333333	0.0533333	-0.0566667	0.523333	0.333333	0.393333	-0.861667	-1.02667	-1.14667	0.158333	0.253333	0.193333	-0.611667	-0.391667	-0.441667	-1.23167	-1.04167	-1.11667	-0.605417	-0.874444
STK38	0.03	0.01	-0.04	0.63	0.65	0.79	-1.28	-1.26	-0.98	0.23	0.4	0.09	-0.39	-0.44	-0.83	-1.02	-0.71	-0.96	-0.595833	-0.874444
STAMBPL1	-0.05	0.08	-0.03	0.86	0.91	0.9	-1.2	-0.74	-0.78	-0.22	-0.23	-0.13	-0.67	-0.74	-0.82	-0.97	-1.08	-0.86	-0.703333	-0.873333
KIAA1191	-0.00333333	-0.00833333	0.0116667	-0.0433333	-0.0733333	-0.0433333	-0.803333	-1.06333	-0.903333	-0.423333	-0.373333	-0.233333	-0.898333	-0.993333	-0.743333	-0.848333	-0.773333	-0.833333	-0.740833	-0.873333
MRPS31	-0.0466667	-0.00666667	0.0533333	0.543333	0.873333	0.723333	-0.976667	-0.736667	-0.806667	-0.296667	-0.266667	-0.356667	-0.746667	-0.666667	-1.14667	-0.936667	-0.926667	-0.906667	-0.730833	-0.872222
TSPYL5	-0.113333	0.0666667	0.0466667	0.346667	0.126667	0.0466667	-1.19333	-1.17333	-1.24333	0.286667	0.426667	0.226667	-0.573333	-1.12333	-0.563333	-0.723333	-0.633333	-0.613333	-0.575	-0.871111
RSL24D1	-0.09	0.04	0.05	1.98	2.13	2.03	-1.08	-0.71	-0.82	-0.28	-0.39	-0.5	-0.96	-0.73	-1.18	-0.67	-0.9	-0.78	-0.75	-0.87
FADS1	-0.0133333	-0.0133333	0.0266667	1.30667	1.24667	1.25667	-1.30333	-1.13333	-0.853333	-0.0333333	-0.113333	-0.213333	-0.893333	-0.473333	-0.773333	-0.803333	-0.633333	-0.963333	-0.6825	-0.87
TCP1	0.106667	-0.0733333	-0.0333333	1.19667	1.23667	1.21667	-1.27333	-0.923333	-1.01333	0.546667	0.256667	0.556667	-0.693333	-0.673333	-1.10333	-0.743333	-0.603333	-0.803333	-0.539167	-0.87
PPP2CB	0.0666667	-0.133333	0.0666667	0.0766667	-0.153333	0.296667	-1.13333	-1.11333	-1.04333	0.486667	0.286667	0.576667	-0.543333	-0.0933333	-1.21333	-0.803333	-0.693333	-1.19333	-0.54	-0.87
SYNCRIP	0.13	0.03	-0.16	0.68	0.7	0.7	-0.89	-1.04	-0.94	0.32	0.16	0.29	-0.52	-0.53	-0.75	-0.94	-1.17	-1.04	-0.5875	-0.868889
WDR75	0.1	-0.02	-0.08	1.53	1.45	1.55	-0.89	-0.87	-0.97	0.14	-0.02	0.23	-0.33	-0.76	-0.71	-1.29	-1.15	-0.85	-0.6225	-0.868889
HNRNPR	-0.0166667	-0.0666667	0.0833333	0.933333	0.923333	0.923333	-0.976667	-0.826667	-1.08667	0.203333	0.163333	0.223333	-0.546667	-0.396667	-0.576667	-1.11667	-1.10667	-1.17667	-0.601667	-0.867778
HSPH1	0.0233333	-0.0266667	0.00333333	2.63333	2.65333	2.71333	-0.656667	-1.43667	-0.856667	0.453333	0.263333	0.433333	-0.326667	-0.206667	-0.216667	-1.17667	-1.32667	-1.60667	-0.555	-0.867778
LOX	-0.0366667	0.0733333	-0.0366667	-0.0866667	-0.316667	-0.396667	-0.766667	-0.626667	-0.576667	-0.286667	-0.266667	-0.286667	-1.39667	-1.23667	-1.52667	-0.426667	-0.656667	-0.586667	-0.72	-0.866667
HSPA14	0.0266667	0.0366667	-0.0633333	1.63667	1.53667	1.51667	-0.823333	-0.943333	-0.513333	-0.483333	-0.643333	-0.433333	-1.11333	-1.29333	-1.04333	-0.703333	-0.513333	-0.853333	-0.78	-0.866667
MAP2K1	0.00666667	-0.0433333	0.0366667	-0.0633333	-0.163333	-0.143333	-0.813333	-0.963333	-0.983333	-0.123333	-0.293333	-0.243333	-1.01333	-1.02333	-0.853333	-0.883333	-0.723333	-0.543333	-0.705	-0.866667
PON2	-0.0483333	0.00166667	0.0466667	1.14167	1.05167	1.01167	-0.933333	-1.18833	-1.23333	-0.0883333	-0.0733333	0.0966667	-0.688333	-0.373333	-0.998333	-0.713333	-0.758333	-0.908333	-0.655	-0.866111
DCAF12	0.12	-0.03	-0.09	-0.3	-0.22	-0.31	-0.95	-0.97	-1.06	-0.32	-0.39	-0.64	-0.89	-0.95	-0.91	-0.69	-0.64	-0.73	-0.761667	-0.865556
RPL17	0.0266667	0.00666667	-0.0333333	0.566667	0.486667	0.436667	-0.923333	-0.843333	-0.963333	-0.343333	-0.263333	-0.253333	-1.16333	-1.22333	-1.03333	-0.443333	-0.643333	-0.553333	-0.720833	-0.865556
RCAN1	-0.00166667	-0.0566667	0.0583333	0.193333	0.143333	0.133333	-1.15667	-0.991667	-1.34167	-0.711667	-0.786667	-0.591667	-0.691667	-0.646667	-0.621667	-0.806667	-0.756667	-0.771667	-0.822917	-0.865
KPNA4	0.005	0	-0.005	2.01	2.03	1.87	-0.845	-1.03	-1.085	0.355	0.37	0.37	-0.52	-0.6	-0.495	-1.03	-1.015	-1.165	-0.5575	-0.865
RFTN1	0.0766667	-0.0733333	-0.00333333	-0.953333	-0.833333	-0.993333	-0.343333	-0.473333	-0.723333	-0.123333	-0.0833333	-0.203333	-0.823333	-0.743333	-0.843333	-1.21333	-1.41333	-1.20333	-0.6825	-0.864444
SLC25A15	0.0333333	-0.00166667	-0.0316667	-0.151667	-0.166667	-0.261667	-1.19667	-0.831667	-0.721667	-0.636667	-0.581667	-0.741667	-1.04667	-1.07167	-1.03167	-0.581667	-0.656667	-0.636667	-0.81125	-0.863889
GDI2	0.0333333	0.0233333	-0.0566667	1.02333	0.733333	0.793333	-0.966667	-0.696667	-0.996667	-0.306667	-0.176667	-0.196667	-1.26667	-0.876667	-1.01667	-0.736667	-0.696667	-0.516667	-0.704167	-0.863333
PANK2	0.0416667	0.0516667	-0.0933333	0.00666667	0.00666667	0.0266667	-0.728333	-0.858333	-1.02833	0.261667	0.131667	0.181667	-0.793333	-0.883333	-0.818333	-0.853333	-0.778333	-1.02333	-0.599167	-0.862778
GLRX3	-0.035	0.03	0.005	0.39	0.55	0.445	-1.01	-0.965	-0.89	-0.625	-0.505	-0.535	-0.975	-0.9	-0.955	-0.705	-0.585	-0.775	-0.785417	-0.862222
KIAA0020	0.04	-0.04	0	1.65	1.62	1.62	-0.63	-1.06	-0.82	0.26	0.22	0.34	-0.57	-0.72	-0.27	-1.21	-0.9	-1.58	-0.578333	-0.862222
DNAJB11	0.03	0	-0.03	0.29	0.36	0.39	-0.87	-0.78	-0.93	0.12	0.03	0	-0.73	-0.79	-0.75	-0.99	-0.98	-0.94	-0.634167	-0.862222
ACP1	-0.0316667	-0.0266667	0.0583333	0.0783333	0.243333	0.313333	-1.06167	-0.996667	-0.886667	-0.386667	-0.251667	-0.361667	-0.656667	-0.771667	-0.856667	-0.731667	-0.911667	-0.881667	-0.729583	-0.861667
NPTN	-0.0233333	0.0216667	0.00166667	0.381667	0.356667	0.456667	-1.15833	-0.883333	-0.928333	-0.00833333	0.0366667	0.00166667	-0.928333	-0.878333	-0.733333	-0.768333	-0.808333	-0.668333	-0.64375	-0.861667
NUP88	-0.0266667	0.0133333	0.0133333	0.973333	0.903333	0.953333	-0.866667	-0.976667	-0.896667	0.0433333	0.183333	0.103333	-0.756667	-0.886667	-0.806667	-0.886667	-0.786667	-0.886667	-0.618333	-0.861111
PBX3	-0.116667	-0.0466667	0.163333	0.563333	0.433333	0.563333	-0.886667	-0.956667	-1.02667	0.103333	0.293333	0.483333	-0.836667	-0.336667	-0.636667	-1.02667	-0.946667	-1.08667	-0.571667	-0.86
DNAAF2	-0.213333	0.0766667	0.136667	1.20667	1.14667	1.33667	-0.783333	-0.763333	-0.833333	-0.683333	-0.683333	-0.703333	-0.943333	-0.883333	-0.913333	-0.873333	-0.853333	-0.893333	-0.8175	-0.86
KIAA0101	0	-0.02	0.02	0.96	1.05	0.94	-1.02	-1.01	-1.2	-0.42	-0.18	-0.29	-1.07	-0.89	-0.99	-0.54	-0.49	-0.53	-0.719167	-0.86
DDX10	-0.0133333	0.0666667	-0.0533333	0.676667	0.766667	0.806667	-1.15333	-0.983333	-1.15333	-0.713333	-0.633333	-0.433333	-0.863333	-0.913333	-0.743333	-0.683333	-0.603333	-0.643333	-0.793333	-0.86
AHSA2	0.206667	-0.113333	-0.0933333	0.106667	-0.123333	0.0166667	-1.23333	-0.333333	-0.513333	-0.293333	-0.453333	-0.643333	-0.823333	-0.913333	-0.843333	-0.843333	-1.22333	-1.01333	-0.760833	-0.86
RAB11A	0.256667	-0.143333	-0.113333	0.896667	0.946667	0.836667	-1.08333	-0.883333	-1.13333	-0.643333	-0.433333	-0.273333	-0.983333	-0.833333	-0.753333	-0.633333	-0.563333	-0.873333	-0.7575	-0.86
MRPS35	0.136667	0.0866667	-0.223333	0.666667	0.746667	0.656667	-0.893333	-0.993333	-0.813333	-0.333333	-0.313333	-0.353333	-0.943333	-0.883333	-0.823333	-0.943333	-0.613333	-0.823333	-0.7275	-0.858889
UTP18	-0.17	0.39	-0.22	0.18	0.12	0.19	-0.93	-0.97	-0.72	-0.22	-0.39	-0.36	-0.89	-0.71	-1.06	-0.96	-0.66	-0.83	-0.725	-0.858889
DERL1	0.01	0.01	-0.02	0.32	0.22	0.45	-0.42	-0.95	-0.85	0.06	-0.17	-0.22	-1.16	-0.91	-0.98	-0.89	-0.81	-0.75	-0.670833	-0.857778
IL13RA1	0.223333	0.0333333	-0.256667	1.10333	0.913333	1.02333	-0.866667	-0.846667	-0.916667	0.333333	0.493333	0.333333	-0.716667	-0.506667	-0.996667	-0.956667	-0.936667	-0.976667	-0.546667	-0.857778
C18orf25	0	0.18	-0.18	1.62	1.49	1.7	-0.94	-0.85	-1.05	0.05	0.02	0.12	-0.74	-0.59	-0.4	-1.05	-0.99	-1.11	-0.6275	-0.857778
EXOSC10	0.0666667	-0.0633333	-0.00333333	-0.0133333	0.136667	0.0266667	-0.953333	-0.883333	-0.803333	0.276667	0.286667	0.296667	-0.543333	-0.703333	-0.643333	-1.06333	-0.983333	-1.13333	-0.570833	-0.856667
COPS3	0.05	-0.03	-0.02	0.68	0.67	0.83	-0.92	-0.96	-0.96	-0.03	0.06	-0.11	-0.97	-0.99	-1.01	-0.62	-0.65	-0.63	-0.649167	-0.856667
VPS35	0.00333333	-0.0266667	0.0233333	2.35333	2.51333	2.42333	-0.776667	-0.776667	-1.13667	0.333333	0.483333	0.423333	-0.906667	-0.436667	-1.19667	-0.806667	-0.756667	-0.886667	-0.536667	-0.853333
TMEM87A	0.11	-0.1	-0.01	1.39	1.4	1.48	-1.06	-1.31	-0.7	0.16	0.06	0.07	-0.81	-0.61	-1.01	-0.68	-0.5	-1	-0.615833	-0.853333
BCL2L2	-0.143333	0.0666667	0.0766667	-0.463333	-0.343333	-0.233333	-1.09333	-1.19333	-0.803333	-0.273333	-0.253333	-0.183333	-0.713333	-0.333333	-1.24333	-1.11333	-0.373333	-0.803333	-0.698333	-0.852222
NUP153	0.0633333	0.0633333	-0.126667	1.07333	1.04333	1.09333	-1.29667	-1.08667	-0.726667	0.0833333	0.413333	0.423333	-0.356667	-0.316667	-0.446667	-1.25667	-1.13667	-1.03667	-0.561667	-0.851111
RAB31	-0.0333333	0.0166667	0.0166667	1.29667	1.26667	1.32667	-0.903333	-1.15333	-0.923333	0.786667	0.806667	0.866667	-0.563333	-0.493333	-0.633333	-0.943333	-0.993333	-1.05333	-0.433333	-0.851111
DDX17	0.141667	-0.273333	0.131667	0.191667	0.0816667	0.176667	-1.01333	-0.878333	-0.863333	-0.438333	-0.318333	-0.283333	-0.888333	-0.908333	-0.813333	-0.838333	-0.758333	-0.698333	-0.725	-0.851111
PTPLAD1	-0.0333333	-0.0233333	0.0566667	0.956667	0.946667	1.00667	-1.09333	-1.12333	-0.903333	-0.653333	-0.413333	-0.363333	-0.873333	-0.923333	-1.01333	-0.503333	-0.593333	-0.633333	-0.7575	-0.851111
BTG3	0.0316667	0.131667	-0.163333	0.321667	0.441667	0.0866667	-0.883333	-0.878333	-0.993333	-0.318333	-0.558333	-0.388333	-0.888333	-0.918333	-0.863333	-0.538333	-0.723333	-0.968333	-0.743333	-0.850556
CRY1	-0.06	-0.015	0.075	0.41	0.455	0.505	-0.885	-0.61	-0.915	-0.145	-0.29	-0.09	-0.89	-0.83	-0.795	-1.185	-0.6	-0.945	-0.681667	-0.850556
TTPAL	0.13	-0.06	-0.07	0.28	0.335	0.295	-1.045	-0.885	-0.935	-0.07	0.135	-0.115	-0.635	-0.79	-0.8	-0.545	-1.115	-0.9	-0.641667	-0.85
C20orf11	0.04	0.08	-0.12	-0.11	0	-0.1	-0.99	-0.83	-0.85	0.05	-0.12	-0.15	-0.77	-0.8	-0.72	-1.01	-0.83	-0.85	-0.655833	-0.85
ANKRD57	0.116667	-0.163333	0.0466667	1.47667	1.47667	1.53667	-1.21333	-1.11333	-0.933333	0.266667	0.376667	0.246667	-0.253333	-0.283333	-0.543333	-0.973333	-1.13333	-1.20333	-0.563333	-0.85
DIS3L	0.103333	-0.216667	0.113333	1.31333	1.46333	1.45333	-0.756667	-0.936667	-0.866667	0.413333	0.313333	0.0933333	-1.11667	-0.546667	-0.746667	-1.15667	-0.796667	-0.716667	-0.568333	-0.848889
SPOP	-0.0233333	0.0766667	-0.0533333	0.166667	0.316667	0.496667	-0.893333	-1.19333	-0.823333	-0.713333	-0.473333	-0.653333	-0.973333	-0.703333	-0.813333	-0.763333	-0.603333	-0.873333	-0.79	-0.848889
TMEM5	-0.00666667	-0.0466667	0.0533333	0.863333	1.08333	0.923333	-1.09667	-1.03667	-0.986667	-0.306667	-0.246667	-0.226667	-0.686667	-0.706667	-1.02667	-0.726667	-0.496667	-0.856667	-0.7	-0.846667
BTG1	0.00333333	0.0533333	-0.0566667	0.103333	0.263333	0.253333	-0.936667	-1.10667	-0.976667	0.0233333	0.00333333	0.113333	-0.806667	-0.756667	-0.686667	-0.796667	-0.786667	-0.766667	-0.623333	-0.846667
GTPBP4	-0.02	0	0.02	0.69	0.74	0.62	-1.03	-0.89	-0.78	-0.13	-0.05	-0.01	-0.67	-0.69	-0.65	-1.06	-0.93	-0.91	-0.65	-0.845556
OSBP	-0.02	-0.02	0.04	0.38	0.4	0.32	-0.93	-0.97	-1.17	0.27	0.13	0.34	-0.23	-0.47	-0.32	-0.99	-1.19	-1.34	-0.5725	-0.845556
ARCN1	0.09	-0.08	-0.01	0.93	0.76	0.8	-0.79	-0.41	-1.08	0	0.19	0.18	-0.43	-0.61	-0.66	-1.14	-1.23	-1.25	-0.6025	-0.844444
CTCF	0.0666667	0.0166667	-0.0833333	0.336667	0.556667	0.566667	-0.683333	-0.543333	-0.933333	0.346667	0.246667	0.416667	-0.983333	-1.06333	-0.633333	-0.673333	-0.823333	-1.26333	-0.549167	-0.844444
TBX15	-0.133333	0.0366667	0.0966667	0.106667	-0.0333333	-0.273333	-1.01333	-1.36333	-0.513333	-0.143333	-0.0733333	-0.143333	-0.653333	-0.913333	-0.983333	-0.533333	-0.883333	-0.743333	-0.663333	-0.844444
CTNNB1	0.14	0.105	-0.245	0.57	0.395	0.63	-1.16	-0.845	-1.175	-0.36	-0.49	-0.265	-1.015	-0.76	-0.675	-0.76	-0.535	-0.67	-0.725833	-0.843889
ERLIN1	-0.0833333	0.106667	-0.0233333	0.276667	0.136667	0.166667	-0.863333	-0.843333	-0.783333	0.0866667	-0.0133333	-0.253333	-0.973333	-0.903333	-0.363333	-0.953333	-0.933333	-0.973333	-0.6475	-0.843333
ELP3	-0.0933333	-0.0433333	0.136667	0.00666667	-0.0933333	0.116667	-0.863333	-0.803333	-0.823333	-0.0833333	-0.183333	-0.203333	-0.673333	-0.813333	-0.833333	-0.843333	-1.06333	-0.873333	-0.671667	-0.843333
IK	0.0666667	0.106667	-0.173333	0.506667	0.136667	0.406667	-0.803333	-1.13333	-0.763333	0.176667	-0.0633333	-0.0233333	-0.803333	-0.263333	-0.613333	-1.01333	-1.17333	-1.02333	-0.625	-0.843333
PPA1	0.07	0.02	-0.09	1.1	1.19	1.18	-0.78	-0.73	-0.86	-0.18	0.14	-0.08	-0.81	-0.79	-0.97	-0.82	-0.88	-0.95	-0.6425	-0.843333
TACC1	0.0166667	-0.0133333	-0.00333333	2.16667	2.18667	2.20667	-0.863333	-1.35333	-0.933333	0.246667	0.446667	0.206667	0.196667	-0.0933333	0.0366667	-1.40333	-1.40333	-1.77333	-0.5575	-0.843333
SCRN1	0.09	-0.03	-0.06	1.18	1	1.15	-1.21	-0.95	-0.89	0.38	0.25	0.19	-0.55	-0.51	-0.45	-0.88	-1.24	-0.9	-0.563333	-0.842222
HSBP1	0.0466667	0.00666667	-0.0533333	1.35667	1.53667	1.62667	-0.933333	-0.933333	-1.01333	-0.583333	-0.573333	-0.603333	-0.873333	-0.903333	-0.853333	-0.663333	-0.673333	-0.733333	-0.778333	-0.842222
ATP2A2	0.126667	-0.143333	0.0166667	0.446667	0.506667	0.466667	-0.793333	-0.713333	-1.17333	0.496667	0.296667	0.296667	-0.413333	-0.493333	-0.863333	-0.953333	-1.03333	-1.14333	-0.540833	-0.842222
NOP58	0.146667	-0.0633333	-0.0833333	2.27667	2.10667	2.11667	-0.733333	-0.823333	-0.893333	0.246667	0.356667	0.156667	-0.453333	-0.483333	-0.403333	-1.54333	-1.36333	-0.873333	-0.5675	-0.841111
TPM3	0.0166667	0.0866667	-0.103333	0.686667	0.826667	0.596667	-1.05333	-0.773333	-0.833333	0.00666667	0.0566667	0.116667	-1.18333	-0.953333	-0.833333	-0.503333	-0.783333	-0.653333	-0.615833	-0.841111
AGK	-0.0533333	0.00666667	0.0466667	-0.213333	-0.263333	-0.233333	-0.693333	-0.943333	-0.733333	-0.183333	-0.353333	-0.203333	-1.07333	-1.03333	-0.733333	-0.723333	-0.733333	-0.903333	-0.6925	-0.841111
WDR70	-0.0233333	0.00666667	0.0166667	0.496667	0.406667	0.236667	-1.60333	-0.793333	-1.02333	-0.363333	-0.253333	-0.433333	-0.633333	-0.793333	-1.06333	-0.363333	-0.473333	-0.823333	-0.718333	-0.841111
PNMAL1	-0.118333	0.0766667	0.0416667	-0.628333	-0.658333	-0.783333	-0.683333	-0.998333	-1.02833	-0.578333	-0.638333	-0.428333	-0.938333	-0.903333	-0.868333	-1.10833	-0.573333	-0.463333	-0.7675	-0.840556
PEX2	-0.0466667	0.143333	-0.0966667	0.0833333	0.523333	0.333333	-1.10667	-0.636667	-1.59667	-0.916667	-1.01667	-0.606667	-0.866667	-0.956667	-1.36667	-0.456667	-0.366667	-0.206667	-0.841667	-0.84
AFG3L1P	0.143333	-0.106667	-0.0366667	0.103333	0.303333	0.273333	-0.906667	-0.496667	-1.14667	-0.306667	0.0733333	-0.116667	-0.756667	-0.386667	-0.746667	-1.48667	-0.986667	-0.646667	-0.659167	-0.84
DDX1	-0.0766667	0.0433333	0.0333333	1.19333	0.963333	1.15333	-0.936667	-0.986667	-1.03667	0.0433333	0.383333	0.143333	-0.486667	-0.506667	-0.686667	-1.00667	-0.966667	-0.936667	-0.581667	-0.838889
SMARCC1	0.1	-0.02	-0.08	1.23	1.28	1.29	-1.14	-0.77	-0.84	0.27	0.48	0.33	-0.37	-0.53	-0.26	-1.24	-1.22	-1.18	-0.539167	-0.838889
EFNB2	0.0266667	-0.273333	0.246667	0.546667	0.386667	0.586667	-0.813333	-0.793333	-0.863333	-0.273333	-0.00333333	-0.0133333	-0.783333	-0.783333	-0.803333	-0.903333	-0.883333	-0.923333	-0.653333	-0.838889
EZH2	0.116667	-0.0333333	-0.0833333	0.456667	0.406667	0.526667	-0.853333	-0.833333	-0.903333	-0.113333	-0.0333333	-0.343333	-1.01333	-0.953333	-0.983333	-0.423333	-0.923333	-0.663333	-0.67	-0.838889
TSC22D1	0.0216667	0.201667	-0.223333	0.131667	0.116667	0.181667	-0.748333	-1.62333	-1.32333	-0.443333	-0.608333	-0.593333	-0.688333	-0.568333	-0.648333	-0.618333	-0.803333	-0.528333	-0.76625	-0.838889
TRAPPC2	0.11	-0.19	0.08	0.23	0.11	0.34	-0.91	-0.89	-0.67	-0.99	-0.42	-0.91	-1.07	-1.01	-1.04	-0.8	-0.49	-0.66	-0.821667	-0.837778
TSPAN13	0.0366667	-0.0383333	0.00166667	-0.208333	-0.223333	-0.303333	-1.08833	-0.933333	-0.723333	-0.848333	-0.738333	-0.853333	-0.878333	-0.598333	-0.703333	-1.09333	-0.838333	-0.683333	-0.831667	-0.837778
QRICH1	0.00666667	-0.0233333	0.0166667	-0.0333333	-0.113333	-0.0933333	-0.873333	-0.813333	-0.823333	0.0166667	0.0566667	0.146667	-0.853333	-0.743333	-0.903333	-0.703333	-0.803333	-1.01333	-0.609167	-0.836667
PJA1	0.116667	-0.0733333	-0.0433333	0.146667	-0.0233333	0.206667	-0.563333	-0.863333	-0.933333	-0.0333333	0.356667	-0.0233333	-0.643333	-0.593333	-1.01333	-0.973333	-0.953333	-0.993333	-0.6025	-0.836667
RNF14	0.0866667	-0.0633333	-0.0233333	0.0766667	0.0566667	0.386667	-0.273333	-1.33333	-0.693333	-0.753333	-0.583333	-0.413333	-0.653333	-1.42333	-1.09333	-0.573333	-0.793333	-0.693333	-0.773333	-0.836667
KCNMA1	-0.163333	-0.0833333	0.246667	1.05667	0.986667	0.966667	-0.933333	-1.03333	-0.753333	0.476667	0.296667	0.306667	-0.593333	-0.393333	-0.263333	-1.00333	-1.08333	-1.47333	-0.5375	-0.836667
ZNF22	-0.06	0.115	-0.055	1.835	1.695	1.765	-0.89	-0.875	-0.77	-0.325	-0.02	-0.105	-0.66	-0.73	-0.685	-0.94	-0.725	-1.25	-0.664583	-0.836111
EXT1	-0.0833333	0.0366667	0.0466667	-0.0433333	-0.113333	-0.0633333	-1.17333	-1.24333	-1.08333	-0.103333	0.0966667	-0.103333	-0.593333	-0.553333	-0.463333	-0.783333	-0.673333	-0.953333	-0.635833	-0.835556
PRPS2	0.151667	-0.0433333	-0.108333	0.731667	0.721667	0.771667	-1.03333	-0.743333	-0.568333	-0.183333	-0.128333	-0.0183333	-1.02333	-0.768333	-0.763333	-1.03833	-0.738333	-0.838333	-0.65375	-0.835
WDR41	0.0833333	-0.116667	0.0333333	0.543333	0.413333	0.383333	-0.986667	-0.966667	-1.03667	0.213333	0.183333	0.0133333	-0.516667	-0.766667	-0.536667	-1.07667	-0.676667	-0.946667	-0.591667	-0.834444
NDUFAF2	-0.0233333	-0.0533333	0.0766667	0.366667	0.396667	0.336667	-0.853333	-0.773333	-1.06333	-0.863333	-0.543333	-0.793333	-1.01333	-1.21333	-0.843333	-0.613333	-0.543333	-0.593333	-0.809167	-0.834444
CD44	0.0366667	-0.0583333	0.0216667	0.471667	0.501667	0.661667	-0.928333	-1.14833	-0.978333	0.391667	0.346667	0.466667	-0.358333	-0.373333	-0.468333	-1.15333	-1.10333	-0.993333	-0.525	-0.833889
PCCA	-0.0466667	0.143333	-0.0966667	0.193333	0.423333	0.553333	-1.18667	-0.176667	-1.38667	-0.476667	-0.516667	-0.976667	-1.15667	-1.02667	-0.806667	-0.916667	-0.226667	-0.616667	-0.789167	-0.833333
FUBP1	0.17	-0.17	0	0.48	0.59	0.45	-0.76	-0.74	-0.81	0.1	-0.49	-0.26	-0.89	-0.86	-0.89	-0.85	-0.83	-0.87	-0.679167	-0.833333
SKIV2L2	-0.22	0.16	0.06	1.9	1.92	1.79	-1.27	-0.55	-0.55	0.06	0.25	0.19	-0.37	-0.64	-0.05	-1.22	-1.57	-1.28	-0.583333	-0.833333
C5orf51	0.0366667	-0.173333	0.136667	1.61667	1.79167	1.68167	-0.883333	-0.898333	-0.828333	-0.0283333	0.246667	0.0516667	-0.433333	-0.308333	-0.803333	-1.19833	-1.17833	-0.958333	-0.601667	-0.832222
NKRF	-0.0966667	0.123333	-0.0266667	0.523333	0.803333	0.653333	-1.40667	-1.30667	-0.946667	0.413333	0.383333	0.473333	-0.396667	-0.546667	-0.936667	-1.14667	-0.346667	-0.446667	-0.5175	-0.831111
HNRPDL	0.118333	-0.0716667	-0.0466667	0.333333	0.563333	0.518333	-1.09667	-0.486667	-1.04167	-0.196667	-0.141667	-0.161667	-0.731667	-0.786667	-0.951667	-0.746667	-0.616667	-1.01167	-0.664167	-0.83
TMEM66	0.0333333	-0.0366667	0.00333333	0.953333	1.01333	0.923333	-1.00667	-0.956667	-0.986667	-0.236667	0.00333333	-0.00666667	-0.786667	-0.806667	-0.746667	-0.756667	-0.696667	-0.726667	-0.6425	-0.83
RABGGTB	0.0633333	0.0233333	-0.0866667	0.603333	0.663333	0.663333	-1.22167	-0.831667	-1.09667	-0.761667	-0.556667	-0.511667	-0.591667	-0.701667	-0.791667	-1.00167	-0.681667	-0.546667	-0.774583	-0.829444
CRYZ	-0.01	-0.11	0.12	1.94	2.06	1.76	-1.4	-0.67	-0.68	-0.55	-0.37	-0.37	-0.84	-0.68	-1.33	-0.75	-0.63	-0.48	-0.729167	-0.828889
SLC25A37	-0.02	-0.13	0.15	0.03	0.08	0.06	-1.04	-1.02	-1.09	-0.92	-0.5	-0.7	-1.06	-0.86	-0.58	-0.2	-0.89	-0.72	-0.798333	-0.828889
FGD5	0.02	-0.03	0.01	-2.36	-2.42	-2.39	-1.78	-1.1	-1.19	-0.25	-0.03	-0.26	-0.65	-0.3	-0.36	-0.6	-0.68	-0.79	-0.665833	-0.827778
UBXN2A	0.26	-0.09	-0.17	0.7	0.63	0.45	-0.77	-1.47	-1.6	-0.32	-0.17	-0.24	-0.65	-0.85	-0.53	-0.4	-0.63	-0.55	-0.681667	-0.827778
CCDC90B	0.01	-0.1	0.09	1.23	1.22	1.26	-0.65	-1.04	-1.08	-0.72	-0.36	-0.41	-0.94	-0.9	-0.89	-0.71	-0.53	-0.71	-0.745	-0.827778
NUP43	-0.0433333	0.0966667	-0.0533333	0.906667	0.976667	0.976667	-0.773333	-0.893333	-0.783333	-0.593333	-0.573333	-0.583333	-1.12333	-0.813333	-1.06333	-0.733333	-0.613333	-0.653333	-0.766667	-0.827778
UPF3B	-0.105	-0.15	0.255	1.575	1.42	1.56	-1.1	-0.98	-0.9	0.225	0.235	0.28	-0.32	-0.405	-0.41	-1.135	-1.225	-0.97	-0.55875	-0.827222
MOBKL1B	-0.133333	0.191667	-0.0583333	0.401667	0.426667	0.426667	-1.12833	-1.07333	-0.948333	-0.423333	-0.503333	-0.383333	-1.22833	-0.643333	-0.658333	-0.673333	-0.883333	-0.208333	-0.729583	-0.827222
SUGP2	-0.00666667	0.0733333	-0.0666667	-0.166667	-0.0666667	-0.186667	-0.706667	-0.616667	-0.506667	-0.286667	0.163333	-0.116667	-0.936667	-0.756667	-0.456667	-0.986667	-1.23667	-1.23667	-0.64	-0.826667
RHPN2	-0.156667	0.123333	0.0333333	-0.296667	-0.256667	0.173333	-0.616667	-0.746667	-0.846667	-0.486667	-0.206667	-0.146667	-1.06667	-0.886667	-0.706667	-0.866667	-0.666667	-1.02667	-0.689167	-0.825556
VEZF1	0.0433333	0.0633333	-0.106667	2.26333	2.15333	2.23333	-1.45667	-1.43667	-1.50667	0.653333	0.523333	0.393333	0.0433333	-0.366667	-0.0966667	-0.936667	-0.846667	-0.826667	-0.488333	-0.825556
POLG2	-0.0166667	0.293333	-0.276667	-0.166667	-0.156667	-0.0766667	-0.936667	-1.24667	-0.956667	-0.636667	-0.916667	-0.746667	-0.766667	-1.07667	-0.996667	-0.236667	-0.546667	-0.666667	-0.810833	-0.825556
API5	0.133333	-0.0366667	-0.0966667	2.13333	1.97333	1.99333	-0.946667	-0.926667	-0.996667	-0.126667	-0.236667	-0.616667	-0.786667	-0.416667	-0.786667	-0.816667	-0.926667	-0.826667	-0.700833	-0.825556
ANKRD10	0.01	0.13	-0.14	0.155	0.245	0.11	-1.15	-1.13	-0.9	-0.965	-0.805	-1.06	-0.755	-0.71	-0.74	-0.785	-0.605	-0.655	-0.855	-0.825556
TP53RK	0.136667	-0.0133333	-0.123333	0.106667	0.236667	-0.0533333	-0.643333	-1.10333	-0.763333	-0.443333	-0.353333	-0.253333	-0.823333	-1.29333	-1.09333	-0.523333	-0.533333	-0.653333	-0.706667	-0.825556
C1orf109	-0.116667	0.113333	0.00333333	0.213333	0.203333	0.133333	-1.21667	-1.19667	-0.966667	-0.476667	-0.516667	-0.576667	-0.616667	-0.606667	-0.406667	-1.02667	-1.10667	-0.276667	-0.749167	-0.824444
HARS2	-0.0866667	0.0133333	0.0733333	0.123333	-0.0266667	0.0933333	-0.686667	-0.846667	-0.896667	-0.0266667	-0.166667	-0.0966667	-0.786667	-0.866667	-0.976667	-0.736667	-0.866667	-0.756667	-0.6425	-0.824444
AP3M2	0.0166667	0.0466667	-0.0633333	0.566667	0.426667	0.566667	-0.823333	-0.903333	-1.18333	-0.103333	-0.0333333	-0.0133333	-0.583333	-0.803333	-0.503333	-0.663333	-0.713333	-1.24333	-0.630833	-0.824444
PSMA2	-0.0633333	-0.103333	0.166667	1.44667	1.51667	1.30667	-1.41333	-0.423333	-1.09333	-0.693333	-0.763333	-0.353333	-1.01333	-0.803333	-1.02333	-0.513333	-0.593333	-0.543333	-0.769167	-0.824444
XRCC5	0.17	-0.14	-0.03	1.61	1.53	1.47	-0.71	-1.3	-0.99	0.12	0.13	0.29	-0.83	-0.44	-0.91	-0.61	-1	-0.62	-0.5725	-0.823333
CDV3	0.163333	-0.156667	-0.00666667	0.833333	0.833333	0.873333	-0.946667	-0.826667	-0.916667	0.353333	0.403333	0.393333	-0.156667	-0.266667	-0.286667	-1.24667	-1.36667	-1.38667	-0.520833	-0.822222
SMG8	-0.07	0.03	0.04	-0.26	-0.02	-0.19	-1.22	-0.66	-0.74	-0.09	-0.26	-0.28	-0.96	-1.01	-0.83	-0.36	-0.76	-0.86	-0.669167	-0.822222
PCID2	0.0433333	-0.0166667	-0.0266667	0.123333	0.113333	0.00333333	-1.02667	-0.986667	-0.916667	-0.746667	-0.696667	-0.816667	-0.826667	-0.896667	-0.916667	-0.526667	-0.726667	-0.576667	-0.805	-0.822222
MACF1	0.05	-0.11	0.06	1.13	1.24	1.19	-1.48	-0.16	-1.01	0.23	0.22	0.1	-0.03	-0.02	0.01	-1.57	-1.55	-1.59	-0.570833	-0.822222
PSMC1	0.103333	0.0733333	-0.176667	0.738333	0.853333	0.753333	-0.866667	-0.971667	-1.05167	0.0233333	-0.126667	-0.111667	-0.826667	-0.581667	-0.856667	-0.976667	-0.631667	-0.631667	-0.634167	-0.821667
DRAM1	0.0533333	-0.136667	0.0833333	1.23333	0.813333	0.953333	-0.346667	-1.02667	-1.10667	-0.606667	-0.656667	-0.616667	-0.526667	-1.05667	-0.776667	-1.19667	-1.10667	-0.246667	-0.7725	-0.821111
OIP5	0.173333	-0.0866667	-0.0866667	0.323333	0.398333	0.203333	-0.786667	-0.761667	-0.926667	-0.701667	-0.631667	-0.741667	-1.03167	-0.991667	-1.01667	-0.841667	-0.506667	-0.526667	-0.78875	-0.821111
TCEAL8	0.07	-0.02	-0.05	1.05	0.99	1.06	-1.38	-1	-0.99	-0.11	-0.03	-0.04	-0.81	-1.02	-0.99	-0.47	-0.36	-0.37	-0.630833	-0.821111
TMEM43	0.09	-0.06	-0.03	0.09	0.26	0.4	-0.8	-0.76	-0.98	-0.2	-0.29	-0.31	-0.96	-0.65	-0.81	-0.92	-0.76	-0.75	-0.6825	-0.821111
CBLB	0.09	-0.01	-0.08	0.44	0.45	0.47	-0.98	-1.08	-0.49	0.2	0.34	0.69	-0.72	-0.75	-0.29	-0.71	-0.93	-1.44	-0.513333	-0.821111
YTHDF2	-0.133333	-0.0133333	0.146667	0.626667	0.706667	0.586667	-0.713333	-0.823333	-0.853333	-0.153333	-0.0833333	-0.103333	-0.673333	-0.863333	-0.793333	-0.863333	-1.00333	-0.803333	-0.644167	-0.821111
YWHAZ	0.106667	-0.0533333	-0.0533333	1.41667	1.47667	1.54667	-1.05333	-0.973333	-0.863333	0.206667	0.256667	0.456667	-0.713333	-0.543333	-0.603333	-0.903333	-0.863333	-0.873333	-0.539167	-0.821111
RRAS2	-0.00166667	0.00333333	-0.00166667	0.448333	0.363333	0.493333	-0.966667	-0.956667	-0.401667	-0.0216667	-0.0666667	-0.226667	-0.846667	-0.761667	-0.946667	-0.886667	-1.09167	-0.526667	-0.641667	-0.820556
RPF1	0.193333	-0.106667	-0.0866667	0.723333	0.803333	0.813333	-0.536667	-0.926667	-0.296667	-0.666667	-0.436667	-0.666667	-0.936667	-1.17667	-1.11667	-0.726667	-0.816667	-0.846667	-0.7625	-0.82
ZNF828	-0.1	0.14	-0.04	0.18	0.26	0.29	-1.28	-0.94	-1.03	-0.18	-0.2	-0.25	-0.26	-0.42	-0.43	-0.96	-1.16	-0.9	-0.6675	-0.82
MTHFD2	-0.0133333	0.121667	-0.108333	0.766667	0.716667	0.856667	-1.03333	-0.948333	-0.823333	-0.193333	-0.103333	-0.0533333	-0.718333	-0.938333	-0.648333	-0.798333	-0.733333	-0.733333	-0.64375	-0.819444
MLEC	-0.0833333	0.131667	-0.0483333	-0.103333	-0.183333	-0.148333	-0.838333	-0.813333	-0.768333	-0.0533333	-0.0683333	0.00166667	-0.528333	-0.768333	-0.708333	-1.02333	-1.01333	-0.903333	-0.62375	-0.818333
MCM3AP	-0.0866667	0.213333	-0.126667	-0.156667	-0.196667	-0.356667	-0.596667	-0.736667	-0.746667	0.0633333	0.223333	-0.0966667	-0.546667	-0.536667	-0.756667	-1.53667	-0.916667	-0.986667	-0.5975	-0.817778
STK3	-0.353333	0.446667	-0.0933333	2.20667	1.80667	2.01667	-0.803333	-0.783333	-0.503333	0.236667	0.426667	0.386667	-0.963333	-0.693333	-0.933333	-0.893333	-0.873333	-0.913333	-0.525833	-0.817778
TFPI	0.0366667	-0.0133333	-0.0233333	1.20667	0.996667	1.02667	-0.963333	-0.943333	-0.873333	-0.463333	-0.303333	-0.383333	-0.683333	-0.563333	-0.763333	-0.593333	-1.16333	-0.813333	-0.709167	-0.817778
EIF4ENIF1	0.136667	-0.0433333	-0.0933333	-0.123333	-0.153333	-0.363333	-0.853333	-0.833333	-0.903333	0.156667	-0.113333	0.00666667	-0.813333	-0.953333	-0.733333	-0.873333	-0.473333	-0.923333	-0.609167	-0.817778
ANXA1	0.0766667	0.00666667	-0.0833333	1.63667	1.79667	1.66667	-0.743333	-0.703333	-0.853333	-0.113333	0.0166667	-0.0533333	-0.653333	-0.633333	-0.883333	-1.08333	-0.853333	-0.953333	-0.625833	-0.817778
METAP1	-0.0766667	0.0733333	0.00333333	0.763333	0.863333	0.703333	-0.866667	-0.996667	-0.856667	-0.0866667	-0.0866667	-0.166667	-0.916667	-0.896667	-0.936667	-0.746667	-0.576667	-0.556667	-0.640833	-0.816667
MPP6	0.116667	-0.193333	0.0766667	0.256667	0.486667	0.296667	-1.24333	-1.22333	-1.29333	-0.113333	0.0366667	0.316667	-0.143333	-0.143333	-0.0233333	-1.30333	-0.953333	-1.02333	-0.5925	-0.816667
ACLY	0.0166667	-0.0233333	0.00666667	0.246667	0.301667	0.146667	-0.908333	-0.973333	-1.13833	-0.228333	-0.363333	-0.0733333	-0.748333	-0.643333	-0.748333	-0.728333	-0.633333	-0.813333	-0.666667	-0.815
MRPS30	0.12	-0.08	-0.04	0.08	0.1	0.15	-0.77	-0.84	-0.74	-0.17	-0.1	-0.06	-0.8	-0.63	-0.83	-0.87	-0.94	-0.91	-0.638333	-0.814444
MORF4L1	0.123333	-0.0166667	-0.106667	0.883333	0.713333	0.493333	-1.00667	-0.716667	-0.906667	-0.446667	-0.456667	-0.296667	-0.876667	-0.726667	-0.876667	-0.736667	-0.676667	-0.806667	-0.710833	-0.814444
KIAA0100	0.326667	0.136667	-0.463333	-0.0733333	-0.353333	-0.253333	-0.983333	-0.943333	-1.03333	0.216667	0.206667	0.296667	-0.673333	-0.253333	-0.633333	-1.06333	-1.05333	-0.693333	-0.550833	-0.814444
FUT11	0.13	-0.01	-0.12	-0.54	-0.81	-0.47	-0.82	-0.24	-0.89	-0.74	-0.25	-1.1	-1	-0.94	-0.84	-0.73	-0.91	-0.95	-0.784167	-0.813333
EAPP	0.08	-0.16	0.08	0.13	0.22	-0.08	-0.71	-1.08	-1.16	-0.84	-0.75	-0.25	-1.28	-0.47	-1.02	-0.64	-0.42	-0.54	-0.763333	-0.813333
ANAPC10	0.09	0.09	-0.18	0.18	0.35	0.41	-0.78	-1.03	-0.86	-0.07	-0.07	-0.35	-0.64	-0.82	-0.99	-0.63	-0.68	-0.89	-0.650833	-0.813333
SRP9	-0.015	-0.08	0.095	2.07	2.035	2.055	-0.94	-0.645	-1.02	-0.485	-0.31	-0.405	-0.73	-0.61	-0.825	-0.91	-0.95	-0.685	-0.709583	-0.812778
IGSF5	0.163333	-0.176667	0.0133333	-0.116667	-0.186667	-0.166667	-0.776667	-0.756667	-0.826667	-0.346667	-0.206667	-0.336667	-0.816667	-0.876667	-0.906667	-0.866667	-0.596667	-0.886667	-0.683333	-0.812222
FASTKD5	-0.01	0.04	-0.03	0.33	0.28	0.13	-0.97	-0.6	-0.94	-0.12	-0.13	-0.34	-0.84	-0.62	-0.97	-0.69	-0.8	-0.88	-0.658333	-0.812222
DARS2	0.0866667	-0.133333	0.0466667	0.656667	0.796667	0.786667	-1.24333	-1.38333	-0.293333	-0.153333	0.0766667	-0.113333	-0.543333	-0.763333	-0.0733333	-0.793333	-0.953333	-1.26333	-0.625	-0.812222
GNL3	-0.0166667	-0.0166667	0.0333333	1.30833	1.38333	1.29333	-0.976667	-0.981667	-0.811667	-0.201667	0.0233333	-0.101667	-0.821667	-0.771667	-0.526667	-0.756667	-0.861667	-0.791667	-0.631667	-0.811111
YWHAG	0	0.07	-0.07	-0.045	0.135	0.065	-0.925	-1.16	-0.895	-0.145	-0.075	-0.03	-0.32	-0.545	-0.88	-1.005	-0.735	-0.83	-0.62875	-0.810556
C12orf49	-0.0466667	0.213333	-0.166667	-0.236667	-0.336667	-0.196667	-0.816667	-0.556667	-0.816667	0.113333	0.0433333	0.273333	-0.976667	-0.916667	-0.486667	-0.906667	-0.886667	-0.926667	-0.571667	-0.81
CGRRF1	-0.13	0.28	-0.15	0.66	0.86	0.77	-1.1	-0.99	-0.51	-0.31	-0.29	-0.57	-1.23	-0.83	-1.23	-0.31	-0.64	-0.44	-0.704167	-0.808889
FAM175B	-0.0733333	0.106667	-0.0333333	1.73667	1.73667	1.86667	-1.21333	-1.14333	-0.433333	-0.103333	0.176667	-0.0633333	-0.293333	-0.963333	-0.583333	-0.773333	-0.673333	-1.20333	-0.605833	-0.808889
AAGAB	0.0433333	-0.0766667	0.0333333	0.393333	0.213333	0.323333	-0.226667	-1.24667	-1.21667	-0.476667	-0.316667	-0.326667	-1.10667	-0.346667	-0.576667	-1.39667	-0.606667	-0.546667	-0.699167	-0.807778
CCDC58	-0.02	0.08	-0.06	0.42	0.44	0.64	-1.12	-0.93	-0.76	-1.04	-0.99	-1.05	-1.1	-1.02	-0.95	-0.61	-0.36	-0.42	-0.8625	-0.807778
RRS1	0.0566667	0.0366667	-0.0933333	0.216667	-0.00333333	-0.0833333	-0.893333	-0.773333	-0.903333	0.326667	0.246667	0.206667	-0.793333	-0.853333	-0.693333	-0.843333	-0.783333	-0.733333	-0.540833	-0.807778
PTPN1	-0.0133333	0.0666667	-0.0533333	0.146667	0.166667	0.0466667	-0.783333	-0.923333	-0.913333	0.356667	0.426667	0.376667	-0.543333	-0.753333	-0.583333	-0.943333	-0.903333	-0.923333	-0.509167	-0.807778
HSPB11	-0.116667	-0.00666667	0.123333	0.663333	0.663333	0.663333	-0.936667	-0.826667	-0.926667	-0.326667	-0.286667	-0.436667	-0.606667	-0.946667	-0.866667	-0.566667	-0.636667	-0.946667	-0.6925	-0.806667
PNN	-0.02	-0.01	0.03	0.89	0.88	0.97	-0.68	-0.89	-1.1	0.09	0.04	0.19	-0.37	-0.37	-0.38	-1.11	-1.33	-1.03	-0.578333	-0.806667
ZNHIT6	0.0233333	0.0833333	-0.106667	0.773333	0.843333	0.813333	-0.821667	-0.881667	-0.651667	-0.0616667	-0.0466667	-0.0116667	-0.311667	-0.186667	-0.326667	-1.39667	-1.43667	-1.24167	-0.614583	-0.806111
EDN1	0.0333333	0.0633333	-0.0966667	0.313333	0.523333	0.0433333	-0.856667	-0.726667	-0.896667	-0.436667	-0.0766667	-0.186667	-0.796667	-0.676667	-0.476667	-0.946667	-0.906667	-0.966667	-0.6625	-0.805556
RBMS1	0.1	0.04	-0.14	1.07	0.83	0.92	-0.92	-0.9	-0.97	-0.03	0.31	0.28	-0.1	-0.73	-0.84	-0.76	-0.99	-1.03	-0.556667	-0.804444
SORD	-0.0183333	-0.0433333	0.0616667	-0.248333	-0.273333	-0.183333	-0.873333	-0.643333	-0.923333	-0.338333	-0.268333	-0.268333	-1.03333	-0.973333	-0.778333	-0.883333	-0.208333	-0.923333	-0.67625	-0.804444
DUT	0.00333333	0.0733333	-0.0766667	0.633333	0.833333	0.933333	-0.826667	-0.846667	-0.866667	-0.166667	0.0133333	-0.116667	-0.976667	-0.836667	-0.846667	-0.606667	-0.766667	-0.656667	-0.625	-0.803333
UTP6	-0.0166667	0.0133333	0.00333333	0.433333	0.483333	0.483333	-1.04667	-0.856667	-0.936667	-0.106667	-0.106667	-0.176667	-0.796667	-0.896667	-0.906667	-0.516667	-0.726667	-0.546667	-0.635	-0.803333
IMPAD1	-0.27	0.18	0.09	0.62	0.74	0.41	-0.69	-0.43	-1.04	-0.47	0.07	-0.22	-0.28	-1.01	-0.96	-1.26	-0.95	-0.61	-0.654167	-0.803333
COX17	0.0433333	0.0133333	-0.0566667	-0.176667	-0.106667	-0.0266667	-0.866667	-0.846667	-0.926667	-0.496667	-0.456667	-0.596667	-0.816667	-0.806667	-0.826667	-0.706667	-0.726667	-0.696667	-0.730833	-0.802222
SMS	-0.03	-0.07	0.1	1.18	1.07	1.28	-0.95	-0.93	-0.99	0.02	0.24	0.13	-0.84	-0.73	-0.76	-0.61	-0.7	-0.71	-0.569167	-0.802222
AKR1C3	-0.133333	0.136667	-0.00333333	-0.573333	-0.783333	-0.933333	-0.913333	-1.49333	-1.63333	0.386667	0.396667	-0.0233333	-0.343333	-0.263333	-0.333333	-0.793333	-0.643333	-0.803333	-0.538333	-0.802222
FBXO33	0.27	-0.2	-0.07	0.8	1.05	0.73	-0.96	-0.61	-1.21	0.04	0.59	0.05	-0.21	-0.91	-0.97	-0.54	-0.82	-0.98	-0.544167	-0.801111
HJURP	-0.0133333	0.0866667	-0.0733333	0.786667	0.666667	0.526667	-0.853333	-0.943333	-1.01333	-0.293333	-0.203333	-0.0933333	-0.723333	-0.653333	-0.813333	-0.713333	-0.733333	-0.763333	-0.65	-0.801111
SPATA5L1	-0.0833333	0.116667	-0.0333333	-0.303333	-0.133333	0.0666667	-0.623333	-1.10333	-0.773333	-0.163333	0.0366667	-0.203333	-0.603333	-0.793333	-1.17333	-0.513333	-0.873333	-0.753333	-0.628333	-0.801111
WSCD1	0.01	0.06	-0.07	-0.58	-0.57	-0.64	-0.75	-0.56	-0.72	-0.34	-0.26	-0.36	-1.04	-0.71	-0.88	-0.96	-0.77	-0.81	-0.68	-0.8
TSEN2	0.17	-0.07	-0.1	0.18	0.18	0.26	-0.84	-1.13	-0.67	-0.01	-0.42	-0.29	-0.67	-0.93	-0.95	-0.64	-0.79	-0.58	-0.66	-0.8
MRPL3	0.00666667	-0.0233333	0.0166667	0.596667	0.556667	0.686667	-0.923333	-0.893333	-1.01333	-0.203333	-0.163333	-0.0633333	-0.933333	-0.803333	-0.833333	-0.673333	-0.603333	-0.513333	-0.635	-0.798889
SAP30	0.03	0.11	-0.14	0.34	0.31	0.02	-0.45	-0.61	-0.76	-0.37	-0.2	-0.26	-0.65	-0.74	-1.24	-1.01	-0.88	-0.85	-0.668333	-0.798889
SRSF2	0.0933333	-0.0666667	-0.0266667	0.163333	0.273333	0.0933333	-0.776667	-0.956667	-0.846667	-0.0966667	-0.146667	-0.136667	-0.706667	-0.796667	-0.856667	-0.706667	-0.796667	-0.746667	-0.630833	-0.798889
MFAP1	-0.0433333	0.0866667	-0.0433333	0.556667	0.496667	0.536667	-1.02333	-0.623333	-1.05333	0.196667	0.116667	0.126667	-0.583333	-0.853333	-0.513333	-0.883333	-0.933333	-0.723333	-0.5625	-0.798889
PRKAR1A	0.0266667	0.0166667	-0.0433333	1.19167	1.28167	1.39167	-1.01333	-0.733333	-1.06333	0.181667	0.351667	0.306667	-0.373333	-0.328333	-0.493333	-0.898333	-1.06333	-1.21833	-0.52875	-0.798333
RBM45	0.0433333	0.0633333	-0.106667	0.583333	0.603333	0.553333	-1.23667	-0.0466667	-1.15667	-0.246667	0.103333	0.0733333	-0.486667	-0.766667	-1.12667	-1.04667	-0.696667	-0.616667	-0.604167	-0.797778
CSNK1A1	0.116667	-0.0433333	-0.0733333	0.806667	0.616667	1.09667	-0.743333	-0.723333	-0.793333	0.136667	0.0666667	-0.0433333	-0.703333	-0.843333	-0.873333	-0.833333	-0.813333	-0.853333	-0.585	-0.797778
MEIS3P1	-0.0433333	-0.0833333	0.126667	0.166667	0.0466667	0.0566667	-0.273333	-1.39333	-0.803333	0.146667	0.166667	0.376667	-0.663333	-0.343333	-0.863333	-0.993333	-1.39333	-0.453333	-0.540833	-0.797778
DLAT	0.113333	0.0433333	-0.156667	1.42333	1.55333	1.37333	-0.666667	-0.376667	-0.886667	-0.126667	0.0633333	0.263333	-1.12667	-0.146667	-0.926667	-0.976667	-0.926667	-1.13667	-0.580833	-0.796667
NUP37	-0.00333333	0.00666667	-0.00333333	0.546667	0.566667	0.626667	-0.973333	-0.953333	-0.923333	-0.463333	-0.563333	-0.323333	-1.11333	-0.863333	-1.07333	-0.403333	-0.373333	-0.493333	-0.71	-0.796667
ANAPC7	-0.153333	0.0366667	0.116667	0.106667	0.266667	0.116667	-1.03333	-1.02333	-0.683333	-0.383333	-0.253333	-0.0933333	-1.36333	-0.833333	-1.28333	-0.813333	0.0866667	-0.223333	-0.658333	-0.796667
LINC00339	0.0533333	0.143333	-0.196667	-0.646667	-0.766667	-0.706667	-0.756667	-1.35667	-1.04667	-1.02667	-0.956667	-1.06667	-0.906667	-0.536667	-1.01667	-0.516667	-0.446667	-0.576667	-0.850833	-0.795556
SNHG6	-0.0266667	0.0233333	0.00333333	0.633333	0.483333	0.613333	-0.986667	-1.03667	-1.01667	-0.786667	-0.646667	-0.836667	-0.836667	-0.926667	-0.706667	-0.476667	-0.536667	-0.636667	-0.785833	-0.795556
XPO5	0.0666667	-0.0533333	-0.0133333	0.486667	0.176667	0.226667	-0.753333	-0.763333	-0.773333	0.216667	0.206667	0.106667	-0.573333	-0.663333	-0.693333	-0.873333	-0.993333	-1.07333	-0.5525	-0.795556
SLC25A13	-0.0533333	0.0266667	0.0266667	0.706667	0.726667	0.666667	-1.00333	-0.693333	-1.34333	-0.0633333	-0.103333	-0.0433333	-0.733333	-0.583333	-0.683333	-0.763333	-0.793333	-0.563333	-0.614167	-0.795556
GTF2B	-0.103333	0.106667	-0.00333333	0.586667	0.566667	0.416667	-0.773333	-0.463333	-0.863333	-0.843333	-0.693333	-0.633333	-1.08333	-0.893333	-1.12333	-0.673333	-0.703333	-0.583333	-0.7775	-0.795556
SH3PXD2A	-0.03	0.14	-0.11	-0.33	-0.64	-0.73	-1.28	-1.14	-0.89	-0.16	0	-0.09	0.13	-0.16	0.11	-1.33	-1.27	-1.32	-0.616667	-0.794444
CNOT7	0.176667	-0.0733333	-0.103333	1.61667	1.63667	1.77667	-0.553333	-0.953333	-1.64333	0.106667	0.206667	0.126667	-0.833333	-0.623333	-0.813333	-0.413333	-0.653333	-0.663333	-0.559167	-0.794444
CTGF	-0.0583333	0.0366667	0.0216667	0.671667	0.646667	0.661667	-0.593333	-0.728333	-0.728333	-0.208333	-0.233333	-0.258333	-1.19833	-0.958333	-1.02833	-0.503333	-0.688333	-0.723333	-0.654167	-0.794444
ENOSF1	-0.0366667	0.143333	-0.106667	-0.166667	-0.166667	-0.116667	-0.986667	-0.966667	-0.866667	-0.426667	-0.496667	-0.496667	-0.786667	-0.736667	-0.686667	-0.666667	-0.746667	-0.696667	-0.713333	-0.793333
ZNF434	-0.02	0.11	-0.09	-0.11	-0.3	-0.28	-1.28	-1.37	-1.01	-0.55	-0.76	-0.58	-1.01	-0.83	-0.74	-0.46	-0.32	-0.12	-0.7525	-0.793333
WIPI2	0.05	-0.27	0.22	-0.73	-0.64	-0.61	-0.53	-0.82	-0.7	-0.03	-0.01	0.15	-0.95	-1.12	-0.55	-1.11	-0.48	-0.88	-0.585833	-0.793333
MRPL13	-0.02	0.01	0.01	1.07	1.09	1.17	-0.83	-0.96	-1.02	-0.72	-0.48	-0.76	-0.99	-0.72	-0.99	-0.53	-0.5	-0.6	-0.758333	-0.793333
TMBIM6	0.0666667	-0.0833333	0.0166667	0.116667	0.136667	0.156667	-0.733333	-0.823333	-0.793333	0.0866667	-0.00333333	0.106667	-0.603333	-0.603333	-0.573333	-0.893333	-1.04333	-1.07333	-0.579167	-0.793333
MCL1	-0.04	0.165	-0.125	0.69	0.585	0.69	-0.745	-1.145	-0.965	-0.11	-0.13	-0.2	-0.895	-0.62	-0.33	-0.605	-0.955	-0.875	-0.63125	-0.792778
RCN2	-0.0966667	0.113333	-0.0166667	1.79333	1.85333	1.75333	-1.03667	-0.686667	-1.15667	-0.556667	-0.466667	-0.526667	-0.706667	-0.826667	-0.876667	-0.436667	-0.886667	-0.516667	-0.723333	-0.792222
NSUN4	0.03	-0.13	0.1	0.15	0.25	0.46	-0.85	-1.75	-0.56	-0.53	-0.42	-0.32	-0.63	-0.72	-0.45	-0.76	-0.52	-0.89	-0.7	-0.792222
FBXO11	0.00666667	-0.0283333	0.0216667	0.881667	0.931667	0.726667	-1.49333	-0.978333	-0.683333	0.231667	0.276667	0.306667	-0.378333	-0.268333	-0.343333	-1.03333	-0.838333	-1.11333	-0.52625	-0.792222
CTSC	-0.0133333	0.0266667	-0.0133333	-0.283333	-0.193333	-0.153333	-0.793333	-0.793333	-0.683333	-0.403333	-0.163333	-0.383333	-0.933333	-0.923333	-0.783333	-0.603333	-0.833333	-0.773333	-0.6725	-0.791111
SMARCE1	-0.0933333	0.0366667	0.0566667	1.46667	1.47667	1.20667	-0.743333	-0.993333	-0.933333	0.366667	0.516667	0.0666667	-0.663333	-0.553333	-0.673333	-0.773333	-0.933333	-0.853333	-0.514167	-0.791111
MAPRE1	0.12	-0.115	-0.005	0.685	0.695	0.535	-1.065	-1.07	-1.045	-0.15	-0.095	-0.1	-0.73	-0.77	-0.645	-0.515	-0.77	-0.51	-0.622083	-0.791111
SETD6	-0.143333	0.146667	-0.00333333	0.396667	0.376667	0.416667	-1.31333	-0.693333	-1.22333	-0.373333	-0.243333	-0.453333	-0.943333	-0.753333	-0.133333	-0.513333	-0.703333	-0.823333	-0.680833	-0.788889
KPNA1	0.05	0	-0.05	-0.4	-0.05	0.05	-1.28	-0.35	-1.01	-0.4	-0.41	-0.35	-0.71	-0.74	-0.64	-0.84	-0.51	-1.01	-0.6875	-0.787778
GLOD4	0.0366667	0.0966667	-0.133333	0.0866667	-0.0333333	-0.113333	-1.02333	-0.893333	-0.953333	-0.293333	-0.293333	-0.0933333	-0.933333	-0.813333	-0.733333	-0.513333	-0.493333	-0.733333	-0.6475	-0.787778
STARD3NL	0.21	-0.05	-0.16	0.35	0.36	0.39	-0.47	-0.92	-0.99	-0.38	-0.49	-0.39	-1.1	-1.04	-1.04	-0.27	-0.95	-0.31	-0.695833	-0.787778
MAP3K7	-0.05	0.12	-0.07	1.5	1.73	1.61	-0.88	-0.86	-0.93	-0.22	-0.11	-0.13	-0.55	-0.21	-0.75	-0.97	-0.95	-0.99	-0.629167	-0.787778
FAM168B	-0.0433333	-0.143333	0.186667	0.276667	-0.00333333	0.106667	-1.01333	-0.963333	-0.403333	-0.0533333	-0.123333	0.0666667	-1.17333	-0.333333	0.0866667	-1.10333	-1.08333	-1.10333	-0.6	-0.787778
PSMA3	0.0683333	-0.0166667	-0.0516667	0.898333	0.968333	0.998333	-1.15667	-0.876667	-0.906667	-0.536667	-0.441667	-0.416667	-0.901667	-1.08167	-0.761667	-0.471667	-0.531667	-0.396667	-0.706667	-0.787222
RAB3GAP1	0.123333	0.0233333	-0.146667	1.43333	1.22333	1.47333	-0.926667	-1.41667	-1.01667	0.453333	0.593333	0.343333	-0.436667	-0.246667	-0.336667	-1.08667	-0.936667	-0.676667	-0.474167	-0.786667
TRAM2	-0.02	0.09	-0.07	0.18	0.11	0.02	-0.73	-0.71	-0.75	-0.03	-0.1	0.23	-0.73	-0.83	-0.86	-0.82	-0.8	-0.84	-0.580833	-0.785556
EIF2S2	0.02	-0.26	0.24	1.02	1.05	0.95	-0.73	-0.71	-1.25	-0.31	-0.29	-0.22	-0.47	-0.64	-0.59	-0.68	-0.53	-1.47	-0.6575	-0.785556
MIS12	-0.0366667	-0.00666667	0.0433333	1.53333	1.51333	1.49333	-0.636667	-0.586667	-0.806667	-0.406667	-0.456667	-0.416667	-1.27667	-0.876667	-1.18667	-0.786667	-0.616667	-0.286667	-0.695	-0.784444
YAP1	0.166667	-0.163333	-0.00333333	1.77667	2.07667	1.86667	-0.743333	-0.723333	-0.793333	0.266667	0.226667	0.196667	-0.903333	-0.723333	-0.873333	-0.833333	-0.813333	-0.643333	-0.53	-0.783333
AP3S1	0.00833333	0.0683333	-0.0766667	0.603333	0.733333	0.928333	-1.02167	-0.631667	-0.986667	0.0283333	0.0283333	-0.211667	-0.641667	-0.546667	-0.696667	-0.441667	-1.26667	-0.811667	-0.6	-0.782778
FAHD1	0.0616667	0.0216667	-0.0833333	0.371667	0.316667	0.356667	-0.903333	-0.753333	-0.923333	-0.0983333	-0.00833333	-0.148333	-0.808333	-0.748333	-0.958333	-0.703333	-0.728333	-0.518333	-0.608333	-0.782778
PIGK	-0.126667	0.0133333	0.113333	1.36333	1.35333	1.18333	-0.666667	-1.05667	-1.03667	-0.146667	-0.0466667	0.123333	-0.556667	-0.776667	-0.706667	-1.00667	-0.646667	-0.586667	-0.5925	-0.782222
C9orf46	-0.07	-0.02	0.09	0.85	0.57	0.57	-0.75	-0.88	-0.85	-0.35	-0.31	-0.37	-0.93	-0.99	-0.87	-0.64	-0.48	-0.65	-0.6725	-0.782222
MRPL1	0.0233333	0.0733333	-0.0966667	1.42333	1.51333	1.80333	-1.31667	-0.346667	-0.796667	-0.656667	-0.0866667	-0.146667	-0.946667	-0.656667	-0.726667	-0.846667	-0.626667	-0.776667	-0.660833	-0.782222
PRPF38B	-0.156667	0.103333	0.0533333	1.70333	1.86333	1.74333	-0.816667	-0.906667	-0.646667	-0.216667	-0.0366667	-0.466667	-0.836667	-0.626667	-1.05667	-1.01667	-0.476667	-0.656667	-0.646667	-0.782222
COMMD10	0.153333	-0.0716667	-0.0816667	1.34833	1.28833	1.37833	-0.996667	-0.761667	-0.816667	-0.546667	-0.581667	-0.496667	-0.936667	-0.691667	-0.936667	-0.801667	-0.861667	-0.231667	-0.721667	-0.781667
SLC20A1	0.0933333	-0.0566667	-0.0366667	0.0333333	-0.00666667	0.0433333	-1.00667	-1.08667	-0.956667	-0.226667	-0.206667	-0.226667	-0.506667	-0.546667	-0.536667	-0.826667	-0.866667	-0.696667	-0.640833	-0.781111
SS18	-0.0133333	0.111667	-0.0983333	1.01167	0.996667	0.671667	-0.678333	-0.498333	-1.01833	0.00166667	0.0166667	-0.103333	-0.498333	-0.453333	-0.758333	-1.33833	-1.13333	-0.653333	-0.592917	-0.781111
RPIA	0.00666667	0.0366667	-0.0433333	0.0866667	-0.243333	-0.273333	-0.853333	-0.983333	-0.883333	-0.453333	-0.373333	-0.443333	-0.583333	-0.683333	-0.583333	-0.713333	-0.893333	-0.853333	-0.691667	-0.781111
PTTG1IP	-0.02	-0.04	0.06	0.265	0.255	0.2	-0.885	-0.885	-0.865	-0.355	-0.105	-0.18	-0.805	-0.745	-0.79	-0.67	-0.665	-0.715	-0.63875	-0.780556
PRRC1	-0.01	0.32	-0.31	1.17	0.91	1.16	-1.08	-1.06	-0.61	0.1	-0.05	0.25	-0.43	-0.63	-0.53	-0.61	-0.88	-1.19	-0.56	-0.78
VBP1	0.155	-0.145	-0.01	1.99	2.105	2.01	-0.83	-0.99	-0.81	-0.245	-0.145	-0.23	-0.81	-0.385	-0.965	-0.725	-0.67	-0.83	-0.63625	-0.779444
UBE3C	0.06	-0.12	0.06	0.59	0.415	0.395	-1.025	-0.91	-0.945	0.115	-0.175	-0.025	-0.69	-0.845	-0.565	-0.375	-0.91	-0.75	-0.591667	-0.779444
DDX50	0.0466667	0.126667	-0.173333	1.49667	1.40667	1.55667	-0.803333	-1.51333	-0.543333	-0.223333	-0.303333	-0.133333	-0.703333	-0.693333	-0.953333	-0.383333	-0.713333	-0.703333	-0.639167	-0.778889
APP	-0.0933333	0.0566667	0.0366667	-0.00333333	-0.0233333	0.0566667	-1.19333	-1.07333	-0.703333	-0.543333	-0.323333	-0.573333	-0.473333	-0.473333	-0.693333	-0.573333	-0.593333	-1.23333	-0.704167	-0.778889
EZR	0.1	-0.03	-0.07	0.365	0.31	0.23	-0.9	-0.89	-0.725	0.35	0.38	0.355	-0.68	-0.635	-0.625	-0.84	-0.9	-0.81	-0.493333	-0.778333
BCCIP	-0.115	0.095	0.02	0.865	0.85	0.9	-0.735	-0.915	-0.905	-0.295	-0.315	-0.105	-0.765	-0.905	-0.615	-0.69	-0.7	-0.77	-0.642917	-0.777778
HNRNPA1P10	0.0416667	-0.0633333	0.0216667	0.736667	0.816667	0.806667	-0.983333	-0.863333	-0.958333	0.0766667	0.0966667	0.221667	-0.718333	-0.518333	-0.653333	-0.658333	-0.833333	-0.813333	-0.550417	-0.777778
GTF3A	0.0633333	-0.0566667	-0.00666667	0.833333	0.793333	0.803333	-0.966667	-0.776667	-0.886667	-0.486667	-0.556667	-0.416667	-0.876667	-0.786667	-0.696667	-0.706667	-0.676667	-0.626667	-0.705	-0.777778
STK4	0.17	-0.12	-0.05	1.63	1.52	1.59	-1.14	-0.95	-0.83	0.07	-0.1	-0.07	-0.44	-0.52	-0.56	-0.78	-0.71	-1.07	-0.591667	-0.777778
LMBR1	0.06	-0.1	0.04	0.45	0.82	0.26	-1	-1.1	-1.31	0.04	0.43	0.27	-0.21	-0.7	-1.39	-0.25	-0.53	-0.51	-0.521667	-0.777778
GLO1	0.106667	-0.0433333	-0.0633333	1.12667	1.23667	1.16667	-0.803333	-0.703333	-0.733333	-0.0333333	-0.103333	-0.143333	-0.823333	-0.733333	-0.943333	-0.813333	-0.683333	-0.763333	-0.606667	-0.777778
HADH	0.06	-0.07	0.01	0.64	0.5	0.66	-0.76	-0.83	-0.82	-0.3	-0.41	-0.46	-0.91	-0.76	-1.1	-0.58	-0.58	-0.66	-0.680833	-0.777778
RIOK3	0.118333	-0.0716667	-0.0466667	1.68833	1.55833	1.85333	-0.946667	-1.25167	-0.866667	0.173333	0.303333	0.363333	-0.676667	-0.571667	-0.531667	-0.791667	-0.701667	-0.656667	-0.512917	-0.777222
DARS	-0.0266667	-0.0266667	0.0533333	1.64333	1.53333	1.61333	-0.916667	-0.806667	-0.666667	0.533333	0.423333	0.203333	-0.766667	-0.606667	-0.686667	-0.846667	-0.866667	-0.826667	-0.485833	-0.776667
PAXIP1	0.223333	-0.206667	-0.0166667	0.293333	0.233333	0.0933333	-0.706667	-0.966667	-1.03667	0.233333	0.143333	-0.106667	-1.03667	-0.496667	-0.226667	-1.07667	-1.05667	-0.376667	-0.559167	-0.775556
NOC3L	0.0633333	0.0433333	-0.106667	2.38333	2.25333	2.56333	-0.706667	-1.08667	-0.656667	0.163333	0.383333	0.163333	-0.776667	-0.206667	-1.23667	-0.926667	-0.816667	-0.566667	-0.5225	-0.775556
ALDH18A1	0.01	0.06	-0.07	-0.28	-0.34	-0.16	-0.68	-0.83	-0.82	-0.23	-0.44	-0.29	-1.01	-1.04	-0.82	-0.64	-0.42	-0.72	-0.661667	-0.775556
SIX1	0.00333333	-0.0166667	0.0133333	-0.0966667	-0.116667	-0.00666667	-0.946667	-1.01667	-1.07667	-0.0666667	-0.216667	-0.256667	-0.536667	-1.13667	-0.416667	-0.0966667	-0.506667	-1.23667	-0.625833	-0.774444
FAM105B	0.173333	-0.106667	-0.0666667	0.143333	-0.156667	0.0733333	-0.846667	-1.18667	-0.846667	-0.556667	-0.476667	-0.396667	-0.786667	-0.536667	-0.846667	-0.556667	-0.566667	-0.796667	-0.7	-0.774444
INTS10	-0.136667	0.103333	0.0333333	1.11333	1.10333	1.17333	-0.826667	-1.27667	-0.816667	0.143333	0.0833333	-0.0266667	-0.846667	-0.496667	-0.646667	-1.15667	-0.246667	-0.646667	-0.563333	-0.773333
ZW10	-0.0766667	0.0433333	0.0333333	0.883333	0.983333	0.883333	-0.856667	-0.906667	-0.736667	0.153333	0.133333	-0.0866667	-0.426667	-0.656667	-0.506667	-1.10667	-0.776667	-0.986667	-0.563333	-0.773333
SLC4A1AP	-0.0866667	0.113333	-0.0266667	0.233333	0.393333	0.423333	-0.696667	-0.676667	-0.746667	0.0133333	0.173333	0.0233333	-0.856667	-0.796667	-0.826667	-0.786667	-0.766667	-0.806667	-0.5625	-0.773333
NARS2	0.05	0.1	-0.15	0.59	0.65	0.11	-1	-1.1	-0.79	-0.55	-0.45	-0.54	-0.85	-0.79	-0.41	-0.61	-0.3	-1.11	-0.708333	-0.773333
KCNJ2	-0.05	0.09	-0.04	0.67	0.48	0.89	-0.82	-0.8	-0.87	-0.26	-0.11	-0.5	-0.79	-0.62	-0.95	-0.91	-0.26	-0.93	-0.651667	-0.772222
ALDH3A2	0.166667	0.0566667	-0.223333	0.916667	0.776667	0.806667	-0.903333	-0.663333	-1.01333	-0.713333	-0.663333	-0.783333	-0.913333	-0.643333	-0.523333	-0.963333	-0.863333	-0.453333	-0.758333	-0.771111
SMNDC1	-0.08	0.22	-0.14	0.49	0.83	0.35	-1.14	-1.11	-0.81	-0.22	-0.17	-0.22	-0.64	-0.81	-0.83	-0.65	-0.52	-0.43	-0.629167	-0.771111
MYOF	0.0166667	-0.0933333	0.0766667	0.676667	0.646667	0.596667	-0.863333	-0.823333	-0.753333	0.156667	0.0466667	0.0666667	-0.123333	-0.0433333	0.0766667	-1.68333	-1.30333	-1.42333	-0.555833	-0.771111
UBE2N	-0.105	0.06	0.045	0.43	0.42	0.66	-1.05	-0.825	-0.53	-0.37	-0.38	-0.335	-0.74	-0.77	-1.015	-0.545	-0.7	-0.76	-0.668333	-0.770556
WDSUB1	0.0633333	0.0633333	-0.126667	0.0433333	0.333333	0.183333	-0.986667	-0.756667	-0.906667	-0.156667	-0.236667	-0.156667	-0.796667	-0.736667	-0.976667	-0.716667	-0.396667	-0.656667	-0.623333	-0.77
PRKRA	0.04	0.04	-0.08	0.47	0.48	0.37	-0.73	-0.75	-0.84	-0.2	-0.31	-0.22	-0.68	-0.79	-0.82	-1.02	-0.64	-0.66	-0.638333	-0.77
CHRAC1	0.0466667	-0.0133333	-0.0333333	-0.0833333	-0.0233333	0.0466667	-1.03333	-1.01333	-1.08333	0.0666667	0.0766667	-0.183333	-0.363333	-0.583333	-0.733333	-0.483333	-1.10333	-0.533333	-0.580833	-0.77
ZDHHC6	0.0883333	-0.111667	0.0233333	0.788333	0.888333	0.843333	-0.821667	-0.996667	-0.456667	-0.671667	-0.646667	-0.716667	-0.971667	-1.02667	-0.676667	-0.546667	-0.726667	-0.686667	-0.745417	-0.767778
POP1	-0.113333	-0.123333	0.236667	-0.0833333	-0.0933333	-0.423333	-0.983333	-0.963333	-0.863333	0.106667	-0.0733333	-0.0633333	-0.483333	-0.493333	0.0966667	-1.07333	-1.05333	-1.09333	-0.578333	-0.767778
PDSS1	0.025	-0.035	0.01	0.195	0.365	0.21	-0.63	-1.005	-0.98	-0.265	-0.07	-0.185	-0.585	-0.995	-0.74	-0.845	-0.555	-0.57	-0.61875	-0.767222
AKIRIN1	-0.0333333	0.121667	-0.0883333	0.286667	0.241667	0.136667	-1.01833	-0.878333	-1.09833	0.0766667	-0.158333	-0.243333	-0.913333	-0.818333	-0.523333	-0.563333	-0.553333	-0.538333	-0.6025	-0.767222
RRN3	0.0933333	0.213333	-0.306667	1.24333	1.10333	1.27333	-0.866667	0.0533333	-0.916667	-0.0366667	-0.0266667	-0.606667	-1.02667	-0.856667	-0.416667	-0.956667	-0.936667	-0.976667	-0.630833	-0.766667
GPR89B	-0.01	0.03	-0.02	0.52	0.4	0.59	-0.72	-0.7	-0.77	-0.3	0.22	0.01	-0.82	-0.82	-0.85	-0.81	-0.58	-0.83	-0.580833	-0.766667
NAA20	-0.00666667	-0.00666667	0.0133333	0.538333	0.498333	0.538333	-0.946667	-0.906667	-0.906667	-0.326667	-0.531667	-0.441667	-0.771667	-0.926667	-0.851667	-0.511667	-0.516667	-0.546667	-0.682083	-0.765
COPS5	0.0166667	-0.0133333	-0.00333333	0.776667	1.09667	0.966667	-0.853333	-0.933333	-0.903333	-0.433333	-0.293333	-0.243333	-0.663333	-0.813333	-0.873333	-0.633333	-0.553333	-0.653333	-0.654167	-0.764444
RTCD1	0.0583333	0.0183333	-0.0766667	0.273333	0.278333	0.428333	-0.666667	-0.621667	-0.556667	0.0933333	0.103333	0.0833333	-0.646667	-0.691667	-0.531667	-1.20167	-1.08167	-0.881667	-0.55	-0.764444
JOSD1	-0.0233333	0.0866667	-0.0633333	-0.433333	-0.623333	-0.463333	-0.573333	-0.493333	-0.863333	0.0366667	-0.0833333	-0.113333	-0.933333	-0.853333	-1.08333	-0.683333	-0.703333	-0.693333	-0.586667	-0.764444
FRMD4A	0.0766667	-0.0233333	-0.0533333	0.606667	0.516667	0.466667	-0.733333	-1.63333	-1.10333	-0.0933333	0.0866667	-0.00333333	0.246667	-0.313333	0.126667	-0.973333	-1.05333	-1.44333	-0.574167	-0.764444
GTPBP8	-0.116667	-0.116667	0.233333	0.763333	0.373333	0.363333	-0.906667	-1.10667	-0.376667	-0.486667	-0.516667	-0.636667	-0.796667	-0.876667	-1.25667	-0.206667	-0.536667	-0.806667	-0.709167	-0.763333
DAZAP2	0.0666667	-0.0633333	-0.00333333	0.0266667	-0.0433333	-0.0833333	-0.753333	-0.863333	-0.763333	-0.363333	-0.343333	-0.293333	-0.683333	-0.753333	-0.743333	-0.723333	-0.803333	-0.783333	-0.655833	-0.763333
WRB	-0.0316667	0.103333	-0.0716667	0.808333	0.623333	0.748333	-1.06667	-0.696667	-0.821667	-0.581667	-0.321667	-0.576667	-0.486667	-0.886667	-0.866667	-0.611667	-0.731667	-0.701667	-0.695833	-0.763333
SHQ1	-0.07	-0.01	0.08	-0.38	-0.28	-0.24	-1.08	-0.86	-0.53	-0.38	-0.44	-0.35	-0.7	-0.49	-0.88	-0.18	-1.15	-1	-0.67	-0.763333
LAMP2	0.00333333	-0.0266667	0.0233333	1.50333	1.51333	1.68333	-0.696667	-0.306667	-1.00667	-0.506667	-0.626667	-0.806667	-0.986667	-1.15667	-1.34667	-0.706667	-0.346667	-0.306667	-0.733333	-0.762222
NFKB1	-0.0333333	-0.0633333	0.0966667	0.306667	0.256667	0.386667	-0.933333	-0.843333	-0.723333	-0.0133333	0.346667	0.196667	-0.773333	-0.523333	-0.593333	-0.863333	-0.873333	-0.733333	-0.5275	-0.762222
GLDC	0.0966667	-0.0233333	-0.0733333	-0.723333	-0.643333	-0.643333	-0.723333	-0.803333	-1.15333	0.0966667	-0.0133333	0.00666667	-0.623333	-0.633333	-0.593333	-1.06333	-0.483333	-0.783333	-0.564167	-0.762222
NECAP1	-0.146667	0.0333333	0.113333	-0.286667	-0.516667	-0.276667	-1.09667	-1.03667	-0.596667	-0.586667	-0.786667	-0.706667	-0.886667	-0.996667	-0.966667	-0.256667	-0.586667	-0.426667	-0.744167	-0.761111
ITFG1	-0.113333	-0.0433333	0.156667	0.746667	0.756667	0.846667	-1.45333	-0.713333	-0.923333	0.0566667	0.256667	0.216667	-0.453333	-0.393333	-0.253333	-0.883333	-0.993333	-0.783333	-0.526667	-0.761111
TM2D1	0.0433333	0.0983333	-0.141667	0.0283333	0.00833333	-0.0466667	-0.921667	-1.18167	-0.516667	-0.516667	-0.566667	-0.441667	-0.696667	-0.606667	-1.35167	-0.441667	-0.696667	-0.426667	-0.697083	-0.76
GEMIN5	0.146667	-0.0533333	-0.0933333	0.236667	0.336667	0.366667	-0.943333	-0.923333	-0.383333	-0.0833333	0.0466667	-0.143333	-0.933333	-0.533333	-0.853333	-1.03333	-0.183333	-1.05333	-0.585	-0.76
CDC123	0.00666667	-0.0333333	0.0266667	0.396667	0.426667	0.336667	-0.823333	-0.903333	-0.773333	-0.373333	-0.293333	-0.323333	-0.873333	-0.953333	-0.863333	-0.643333	-0.513333	-0.493333	-0.6525	-0.76
VMA21	-0.0333333	0.146667	-0.113333	2.78667	2.65667	2.52667	-1.11333	-1.49333	-0.873333	-0.0733333	0.116667	0.286667	-0.603333	-0.223333	-0.573333	-0.413333	-1.14333	-0.403333	-0.5425	-0.76
WASF3	0.116667	-0.143333	0.0266667	1.08667	1.24667	0.986667	-1.38333	-0.573333	-1.15333	-0.0933333	0.0666667	-0.0533333	-0.373333	-0.743333	-0.223333	-1.08333	-0.273333	-1.03333	-0.576667	-0.76
ORC2	0.0333333	-0.0766667	0.0433333	1.19333	1.40333	1.12333	-0.746667	-0.726667	-0.796667	-0.166667	-0.0466667	0.00333333	-0.566667	-0.846667	-0.836667	-0.636667	-0.816667	-0.856667	-0.586667	-0.758889
SS18L1	0.0366667	-0.0233333	-0.0133333	0.616667	0.606667	0.786667	-0.753333	-0.733333	-0.803333	-0.643333	-0.363333	-0.343333	-0.913333	-0.853333	-0.373333	-0.703333	-0.823333	-0.863333	-0.680833	-0.757778
ZNF830	-0.103333	0.166667	-0.0633333	-0.243333	-0.343333	-0.263333	-1.14333	-1.15333	-1.02333	-0.463333	-0.373333	-0.323333	-0.593333	-0.623333	-0.613333	-0.553333	-0.523333	-0.593333	-0.665	-0.757778
TXN	-0.00166667	0.0533333	-0.0516667	0.438333	0.468333	0.463333	-0.896667	-0.821667	-0.841667	-0.381667	-0.341667	-0.491667	-0.861667	-0.821667	-0.891667	-0.636667	-0.591667	-0.446667	-0.66875	-0.756667
PRPF3	0.07	-0.06	-0.01	0.49	0.59	0.55	-0.69	-0.74	-0.85	-0.06	0.07	0	-0.76	-0.72	-0.98	-0.69	-0.72	-0.66	-0.566667	-0.756667
RAB7A	0.0733333	-0.0666667	-0.00666667	0.0433333	0.0333333	0.0733333	-0.796667	-0.816667	-0.776667	-0.0166667	0.0733333	0.0933333	-0.686667	-0.706667	-0.646667	-0.856667	-0.746667	-0.776667	-0.555	-0.756667
CTSL1	0.123333	-0.0366667	-0.0866667	-0.166667	-0.00666667	0.193333	-1.09667	-0.816667	-0.856667	0.0833333	0.103333	-0.146667	-0.816667	-0.606667	-0.776667	-0.696667	-0.506667	-0.636667	-0.564167	-0.756667
TTC1	-0.0833333	-0.00333333	0.0866667	0.556667	0.606667	0.676667	-0.833333	-0.813333	-0.683333	-0.503333	-0.523333	-0.423333	-1.17333	-0.763333	-0.953333	-0.483333	-0.523333	-0.583333	-0.688333	-0.756667
S100A2	-0.02	-0.07	0.09	-0.19	-0.41	-0.06	0.1	0.02	-0.02	-1.31	-1.25	-1.34	-1.03	-1.15	-0.93	-1.39	-0.96	-1.44	-0.891667	-0.755556
ADNP	0.05	-0.02	-0.03	0.57	0.87	1.01	-1.02	-1.34	-1.24	0.26	0.14	0.24	-0.17	0.11	-0.18	-1.13	-0.86	-0.97	-0.513333	-0.755556
ANAPC4	-0.0766667	0.0833333	-0.00666667	1.40333	1.66333	1.45333	-1.45667	-0.686667	-0.636667	0.333333	0.203333	0.273333	-0.486667	-0.786667	-0.286667	-0.746667	-0.956667	-0.756667	-0.499167	-0.755556
BTN2A1	0.11	0.1	-0.21	0.23	0.14	0.33	-0.85	-0.52	-0.99	-0.59	-0.55	-0.58	-0.6	-0.81	-0.3	-1.08	-0.92	-0.73	-0.71	-0.755556
ZMPSTE24	0.0166667	-0.0533333	0.0366667	2.17667	2.24667	2.18667	-1.02333	-0.703333	-0.813333	0.196667	0.0466667	0.246667	-0.833333	-0.493333	-0.693333	-0.903333	-0.793333	-0.543333	-0.525833	-0.755556
PPP1R2	-0.0466667	0.0333333	0.0133333	1.21333	1.45333	1.17333	-0.996667	-1.09667	-1.16667	-0.226667	-0.126667	-0.246667	-0.436667	-0.0966667	-0.686667	-1.20667	-0.436667	-0.666667	-0.615833	-0.754444
KIAA1279	0.0166667	0.0766667	-0.0933333	0.356667	0.366667	0.116667	-0.553333	-0.693333	-0.983333	-0.103333	-0.0233333	-0.143333	-0.673333	-0.573333	-0.713333	-0.693333	-1.34333	-0.563333	-0.588333	-0.754444
GINS4	-0.0133333	-0.0833333	0.0966667	0.0566667	0.0766667	-0.0533333	-0.633333	-0.673333	-1.08333	-0.473333	-0.243333	-0.0633333	-1.08333	-0.893333	-0.963333	-0.533333	-0.543333	-0.383333	-0.630833	-0.754444
RAB10	0.0566667	0.00666667	-0.0633333	1.67667	1.59667	1.59667	-0.753333	-0.923333	-0.843333	0.196667	0.266667	0.246667	-0.333333	-0.503333	-0.593333	-0.983333	-0.863333	-0.993333	-0.506667	-0.754444
XRN2	-0.0666667	0.0133333	0.0533333	1.30333	1.17333	1.15333	-0.576667	-0.636667	-1.13667	-0.426667	0.0233333	-0.156667	-0.376667	-1.34667	-0.186667	-1.33667	-0.576667	-0.606667	-0.611667	-0.753333
YWHAH	0.0866667	0.0866667	-0.173333	0.366667	0.306667	0.136667	-0.873333	-0.733333	-0.723333	-0.00333333	0.0466667	0.0866667	-0.723333	-0.773333	-0.673333	-0.743333	-0.763333	-0.773333	-0.554167	-0.753333
NFX1	0.01	0.01	-0.02	-0.24	-0.43	-0.16	-0.66	-0.81	-1.32	0.4	0.21	0.53	-0.31	-0.6	-0.38	-1.05	-0.56	-1.09	-0.47	-0.753333
TMCO3	0.0366667	0.0266667	-0.0633333	0.596667	0.356667	0.496667	-0.953333	-0.933333	-0.813333	0.126667	-0.0733333	-0.253333	-1.01333	-1.05333	-0.713333	-0.683333	-0.283333	-0.333333	-0.581667	-0.753333
STX3	0.506667	-0.283333	-0.223333	-0.0333333	0.116667	0.0466667	-0.773333	-0.753333	-0.733333	-0.0833333	0.0166667	-0.383333	-0.373333	-0.693333	-0.903333	-0.863333	-0.793333	-0.883333	-0.601667	-0.752222
LSM12	0.1	0.065	-0.165	-0.27	-0.33	-0.24	-0.77	-0.86	-1.09	-0.62	-0.48	-0.145	-0.715	-0.685	-0.93	-0.72	-0.44	-0.54	-0.66625	-0.75
SAP18	0.0266667	0.106667	-0.133333	0.266667	0.336667	0.286667	-0.673333	-0.653333	-0.723333	-0.0333333	-0.693333	-0.0833333	-0.833333	-0.773333	-0.803333	-0.763333	-0.743333	-0.783333	-0.63	-0.75
LOC100288092	0.266667	-0.243333	-0.0233333	0.186667	0.316667	0.0666667	-0.753333	-0.733333	-0.803333	-0.233333	-0.363333	-0.233333	-0.623333	-0.793333	-0.513333	-0.843333	-0.823333	-0.863333	-0.631667	-0.75
ATG12	0.0633333	-0.156667	0.0933333	1.39333	1.48333	1.47333	-0.746667	-0.726667	-0.796667	-0.726667	-0.566667	-0.526667	-0.906667	-0.846667	-0.876667	-0.836667	-0.156667	-0.856667	-0.714167	-0.75
EAF1	-0.0333333	-0.0333333	0.0666667	0.216667	0.146667	0.226667	-0.723333	-0.703333	-0.773333	-0.813333	-0.503333	-0.583333	-0.833333	-0.823333	-0.453333	-0.813333	-0.793333	-0.833333	-0.720833	-0.75
ARL6IP1	0.203333	-0.106667	-0.0966667	1.56333	1.45333	1.32333	-0.906667	-0.706667	-0.736667	0.193333	0.193333	0.223333	-1.04667	-0.466667	-0.636667	-0.756667	-0.736667	-0.756667	-0.511667	-0.75
STIL	-0.0966667	0.0533333	0.0433333	1.77333	1.75333	1.66333	-0.916667	-0.536667	-0.986667	0.273333	0.0733333	0.533333	-0.776667	-0.416667	-0.366667	-0.986667	-0.946667	-0.816667	-0.489167	-0.75
JKAMP	-0.0166667	-0.316667	0.333333	0.883333	0.853333	1.09333	-1.51667	-1.16667	-1.41667	-0.346667	-0.506667	-0.596667	-1.00667	-0.606667	-0.176667	-0.406667	-0.236667	-0.206667	-0.6825	-0.748889
GTF2F2	-0.06	0.17	-0.11	1.07	1.01	1.01	-0.67	-0.78	-0.76	-0.03	-0.11	-0.23	-0.52	-0.54	-0.68	-0.88	-0.97	-0.94	-0.5925	-0.748889
RAC1	0.15	-0.08	-0.07	0.59	0.49	0.55	-0.97	-0.75	-0.77	0.17	0.34	0.42	-0.69	-0.59	-0.48	-0.88	-0.83	-0.78	-0.484167	-0.748889
GOLGA8B	0.16	0.1	-0.26	1.12	1.21	1.18	-0.07	-1.05	-0.85	-0.68	-0.35	-1.04	-0.95	-0.19	-0.6	-1.16	-0.97	-0.9	-0.734167	-0.748889
C5orf13	-0.0833333	0.106667	-0.0233333	0.376667	0.406667	0.186667	-1.07333	-0.993333	-0.653333	-0.363333	-0.0233333	-0.613333	-0.673333	-0.733333	-0.673333	-0.453333	-0.433333	-1.05333	-0.645	-0.748889
PPT1	0.0433333	0.0533333	-0.0966667	0.133333	0.173333	0.203333	-0.646667	-0.696667	-0.766667	-0.0366667	-0.0866667	-0.156667	-0.706667	-0.876667	-0.886667	-0.786667	-0.666667	-0.696667	-0.584167	-0.747778
CAP1	-0.00666667	0.0433333	-0.0366667	0.223333	0.523333	0.453333	-0.926667	-0.856667	-0.886667	-0.00666667	-0.0366667	-0.0466667	-0.786667	-0.766667	-0.626667	-0.566667	-0.516667	-0.796667	-0.568333	-0.747778
POTEKP	-0.04	0.12	-0.08	0.45	0.15	0.09	-0.86	-0.87	-0.81	0.2	0.27	0.58	-0.81	-0.65	-0.68	-0.7	-0.7	-0.65	-0.473333	-0.747778
GNS	0.13	-0.07	-0.06	0.49	0.58	0.53	-1.03	-0.93	-0.87	0.1	0.34	0.29	-0.48	-0.45	-0.6	-0.75	-0.83	-0.78	-0.499167	-0.746667
MTO1	0.0933333	-0.0766667	-0.0166667	0.833333	0.963333	0.893333	-1.17667	-0.346667	-0.406667	0.0233333	0.233333	-0.106667	-0.466667	-0.476667	-0.916667	-0.556667	-1.45667	-0.906667	-0.546667	-0.745556
PLAU	-0.0466667	0.103333	-0.0566667	-0.386667	-0.406667	-0.406667	-1.03667	-0.886667	-0.946667	0.153333	0.0233333	-0.0266667	-0.446667	-0.446667	-0.426667	-0.826667	-0.806667	-0.886667	-0.546667	-0.745556
AVEN	0.0333333	-0.0866667	0.0533333	-0.266667	-0.286667	-0.0766667	-0.666667	-1.11667	-1.06667	0.103333	0.263333	0.123333	-0.626667	-0.316667	-1.11667	-0.436667	-0.586667	-0.766667	-0.5175	-0.744444
FASTKD3	0.0266667	0.00666667	-0.0333333	0.896667	0.886667	0.996667	-0.813333	-0.863333	-0.823333	-0.578333	-0.648333	-0.648333	-0.928333	-0.743333	-0.568333	-0.973333	-0.538333	-0.443333	-0.714167	-0.743889
NMT2	-0.186667	-0.0366667	0.223333	1.42333	1.50333	1.41333	-1.19667	-1.13667	-0.696667	0.223333	0.0233333	0.0133333	-0.466667	-0.886667	-0.476667	-0.646667	-0.496667	-0.686667	-0.535833	-0.743333
TPRKB	-0.133333	0.0866667	0.0466667	1.07667	1.16667	0.976667	-0.893333	-0.993333	-0.593333	-0.463333	-0.503333	-0.523333	-0.643333	-0.543333	-0.823333	-0.943333	-0.603333	-0.653333	-0.681667	-0.743333
DIMT1	0.0266667	-0.0533333	0.0266667	0.206667	0.196667	0.266667	-0.943333	-0.973333	-0.813333	-0.403333	-0.323333	-0.413333	-0.843333	-0.823333	-0.833333	-0.513333	-0.463333	-0.483333	-0.6525	-0.743333
SHROOM2	0.00333333	0.0833333	-0.0866667	-0.00666667	0.00333333	0.0533333	-0.606667	-0.446667	-0.626667	-0.106667	-0.216667	-0.0766667	-0.906667	-0.986667	-0.976667	-0.816667	-0.616667	-0.706667	-0.590833	-0.743333
ANTXR2	-0.0366667	0.0633333	-0.0266667	1.00333	1.21333	0.973333	-0.866667	-1.00667	-0.916667	-0.0366667	0.0533333	-0.146667	-0.366667	-0.316667	-0.366667	-1.00667	-0.796667	-1.03667	-0.5675	-0.742222
CCND1	0.0533333	0.0233333	-0.0766667	0.313333	0.253333	0.193333	-0.896667	-0.896667	-0.936667	0.143333	0.273333	0.433333	-0.456667	-0.436667	-0.626667	-0.796667	-0.846667	-0.786667	-0.485833	-0.742222
GNL3L	0.103333	-0.106667	0.00333333	0.0233333	-0.00166667	-0.0266667	-0.886667	-0.916667	-0.961667	0.0433333	-0.201667	-0.0516667	-0.676667	-0.806667	-0.426667	-0.751667	-0.466667	-0.786667	-0.574167	-0.742222
CBX1	-0.0483333	0.136667	-0.0883333	0.236667	0.141667	0.146667	-0.818333	-0.373333	-0.608333	-0.00833333	0.0816667	0.0816667	-0.508333	-0.618333	-0.623333	-0.953333	-1.09833	-1.07833	-0.54375	-0.742222
CAMKMT	0.0566667	0.0666667	-0.123333	-0.363333	-0.353333	-0.463333	-1.00333	-0.00333333	-0.973333	-0.383333	-0.473333	-0.553333	-0.743333	-0.843333	-0.173333	-1.13333	-0.723333	-1.08333	-0.674167	-0.742222
MRPL45	-0.045	0.025	0.02	-0.055	0.095	-0.085	-0.875	-0.695	-0.7	-0.515	-0.585	-0.585	-0.995	-0.795	-0.965	-0.525	-0.575	-0.545	-0.69625	-0.741111
MSN	0.06	-0.1	0.04	-0.28	-0.08	-0.08	-0.7	-0.67	-0.73	0.09	0.12	0.11	-0.66	-0.64	-0.62	-0.8	-0.99	-0.86	-0.529167	-0.741111
STAMBP	0.03	-0.12	0.09	0.185	0.285	0.225	-1.335	-1.06	-0.785	-0.52	-0.445	-0.385	-0.915	-0.93	-0.735	-0.285	-0.475	-0.145	-0.667917	-0.740556
NT5C3	-0.0483333	0.0366667	0.0116667	1.20167	1.14667	1.12667	-1.14833	-0.843333	-0.808333	-0.323333	-0.193333	-0.323333	-0.658333	-0.618333	-0.723333	-0.463333	-0.648333	-0.748333	-0.625	-0.74
SNRPD1	0.0333333	-0.0166667	-0.0166667	0.883333	0.623333	0.483333	-0.846667	-1.23667	-0.0866667	-0.406667	-0.296667	-0.566667	-0.626667	-1.02667	-1.49667	-0.636667	-0.0566667	-0.636667	-0.66	-0.738889
C8orf38	0.03	-0.01	-0.02	0.45	0.51	0.45	-0.86	-0.89	-0.83	-0.17	-0.35	-0.43	-0.67	-0.69	-0.86	-0.47	-0.43	-0.95	-0.633333	-0.738889
C7orf28B	-0.0483333	0.136667	-0.0883333	0.616667	0.571667	0.671667	-0.538333	-1.17333	-1.11833	-0.423333	-0.368333	-0.263333	-0.903333	-0.693333	-0.823333	-0.588333	-0.583333	-0.228333	-0.642083	-0.738889
TOMM70A	0.03	0	-0.03	1.77	1.83	1.97	-0.63	-0.82	-0.56	0.15	0.14	0.15	-0.53	-0.71	-0.61	-0.81	-0.87	-1.1	-0.516667	-0.737778
SEC23B	0.0833333	-0.0366667	-0.0466667	0.213333	0.153333	0.108333	-0.976667	-0.766667	-0.611667	-0.421667	-0.371667	-0.311667	-0.821667	-0.811667	-0.826667	-0.561667	-0.556667	-0.706667	-0.645417	-0.737778
C3orf19	-0.0933333	0.0766667	0.0166667	0.266667	0.296667	0.356667	-0.113333	-0.583333	-1.03333	-0.313333	-0.0433333	-0.323333	-0.383333	-1.09333	-1.12333	-0.743333	-0.603333	-0.963333	-0.61	-0.737778
ATP5F1	0.0316667	-0.0433333	0.0116667	0.876667	1.07167	0.981667	-1.01333	-0.738333	-0.838333	-0.343333	-0.363333	-0.323333	-0.768333	-0.668333	-0.828333	-0.513333	-0.563333	-0.703333	-0.63875	-0.737222
UBE2G1	0.04	-0.005	-0.035	0.35	0.235	0.35	-0.365	-0.795	-0.895	0.15	0.05	0.04	-0.71	-0.725	-0.79	-0.705	-0.555	-1.095	-0.532917	-0.737222
ARIH1	-0.00666667	-0.186667	0.193333	-0.126667	0.103333	0.0733333	-0.266667	-0.926667	-0.996667	0.273333	0.0333333	0.283333	-0.456667	-1.04667	-0.346667	-1.03667	-0.496667	-1.05667	-0.503333	-0.736667
TSPYL1	-0.0966667	0.0533333	0.0433333	0.0833333	0.0833333	0.413333	-1.27667	-0.536667	-0.346667	0.223333	0.313333	0.153333	-0.596667	-0.576667	-0.626667	-1.23667	-0.486667	-0.946667	-0.495	-0.736667
CALU	0.0333333	0.0333333	-0.0666667	1.20333	1.16333	0.933333	-1.16667	-1.33667	-0.826667	-0.106667	-0.0266667	-0.106667	-0.726667	-0.196667	-0.626667	-0.816667	-0.466667	-0.466667	-0.5725	-0.736667
ZBED4	0.02	0.06	-0.08	-0.04	0.09	0.06	-1.18	-1.16	-0.78	0.18	0.04	-0.02	-0.46	0.12	0.02	-1.1	-1.25	-0.84	-0.535833	-0.736667
SNX3	0.106667	-0.0633333	-0.0433333	0.486667	0.796667	0.636667	-0.813333	-0.863333	-0.673333	-0.203333	-0.273333	-0.233333	-0.813333	-0.773333	-0.783333	-0.623333	-0.683333	-0.603333	-0.611667	-0.736667
RNF144A	-0.0983333	0.00666667	0.0916667	-0.368333	-0.543333	-0.403333	-0.893333	-0.873333	-0.938333	-0.0983333	0.0816667	0.136667	-0.303333	-0.613333	-0.0733333	-0.983333	-0.958333	-0.993333	-0.5425	-0.736667
TPM4	-0.0466667	0.0633333	-0.0166667	0.433333	0.833333	0.343333	-0.396667	-0.976667	-0.666667	0.303333	0.0933333	0.443333	-1.11667	-0.966667	-0.326667	-0.746667	-0.946667	-0.476667	-0.481667	-0.735556
SYT11	-0.08	-0.02	0.1	-0.04	-0.02	0.01	-0.78	-0.54	-1.55	-0.17	-0.02	-0.21	-0.64	-0.99	-0.42	-1.06	-0.24	-0.4	-0.585	-0.735556
SLC35A5	-0.09	0.31	-0.22	1.3	1.55	1.42	-1.21	-0.1	-0.22	-1.01	-0.27	-0.38	-0.93	-1.31	-0.86	-0.59	-0.53	-0.87	-0.69	-0.735556
PPHLN1	-0.0683333	-0.00833333	0.0766667	0.466667	0.381667	0.546667	-0.953333	-0.698333	-0.978333	-0.323333	-0.363333	-0.398333	-0.873333	-0.788333	-0.938333	-0.513333	-0.628333	-0.243333	-0.641667	-0.735
GPR89C	0.04	-0.01	-0.03	0.64	0.38	0.56	-0.39	-1.43	-0.92	-0.02	0.15	-0.16	-0.82	-0.76	-0.41	-0.34	-0.99	-0.55	-0.553333	-0.734444
EBPL	0.103333	-0.0816667	-0.0216667	-0.246667	-0.241667	-0.206667	-0.751667	-0.686667	-0.866667	-0.636667	-0.751667	-0.686667	-0.836667	-0.731667	-0.911667	-0.591667	-0.606667	-0.616667	-0.722917	-0.733333
FAM98A	0.07	0.04	-0.11	-0.1	0.06	0.06	-0.89	-1.03	-0.84	0.18	0.13	-0.11	-0.58	-0.29	-0.57	-0.88	-0.94	-0.58	-0.533333	-0.733333
GSPT2	-0.04	0.2	-0.16	0.16	-0.11	0.21	-0.45	-0.57	-0.66	-0.06	0.28	0.13	-0.98	-1.04	-0.78	-0.74	-0.8	-0.58	-0.520833	-0.733333
CYFIP1	-0.005	-0.065	0.07	-0.545	-0.53	-0.505	-0.955	-1.12	-0.83	-0.61	-0.46	-0.375	-0.395	-0.96	-0.685	-0.68	-0.465	-0.505	-0.67	-0.732778
STRAP	0.1	-0.08	-0.02	0.72	0.72	0.73	-0.74	-0.68	-0.79	-0.07	0.15	0.01	-0.65	-0.79	-0.65	-0.83	-0.7	-0.76	-0.541667	-0.732222
KIAA0430	0.0333333	-0.0866667	0.0533333	1.05333	0.943333	0.973333	-0.766667	-0.746667	-0.536667	0.443333	0.163333	0.413333	-0.816667	-0.536667	-0.616667	-0.856667	-0.836667	-0.876667	-0.464167	-0.732222
ADIPOR2	-0.0166667	0.0733333	-0.0566667	0.153333	0.223333	0.243333	-1.02667	-0.966667	-0.856667	-0.266667	-0.336667	-0.196667	-0.856667	-0.576667	-0.776667	-0.376667	-0.696667	-0.456667	-0.615833	-0.732222
NUDT11	0.0983333	-0.0366667	-0.0616667	0.738333	0.743333	0.778333	-0.546667	-0.831667	-0.731667	0.0983333	0.0883333	-0.0166667	-0.826667	-1.02167	-0.831667	-0.691667	-0.681667	-0.416667	-0.534167	-0.731111
GGCX	-0.00666667	-0.0866667	0.0933333	-0.646667	-0.426667	-0.686667	-0.736667	-1.22667	-0.546667	-0.336667	-0.0866667	-0.0266667	-0.586667	-0.946667	-0.746667	-0.576667	-0.746667	-0.466667	-0.585833	-0.731111
TPX2	0.0933333	-0.0266667	-0.0666667	0.693333	0.633333	0.603333	-0.986667	-0.526667	-0.876667	-0.0966667	0.163333	0.123333	-0.676667	-0.506667	-0.616667	-0.726667	-0.766667	-0.896667	-0.5325	-0.731111
COMMD6	-0.0133333	0.00666667	0.00666667	0.596667	0.556667	0.596667	-0.853333	-1.00333	-0.823333	-0.653333	-0.723333	-0.723333	-0.803333	-0.673333	-0.703333	-0.593333	-0.543333	-0.583333	-0.723333	-0.731111
SLC25A43	0.106667	0.0866667	-0.193333	0.506667	0.746667	0.616667	-0.663333	-0.643333	-0.713333	0.216667	0.246667	0.0766667	-0.823333	-0.763333	-0.713333	-0.753333	-0.733333	-0.773333	-0.503333	-0.731111
TGFBI	0.0133333	-0.0666667	0.0533333	-0.0566667	-0.0866667	-0.0566667	-0.696667	-0.796667	-0.696667	0.533333	0.583333	0.603333	-0.556667	-0.636667	-0.546667	-0.886667	-0.856667	-0.906667	-0.405	-0.731111
YY1	-0.02	-0.02	0.04	0.51	0.405	0.45	-0.93	-1.07	-0.955	0.145	0.22	0.145	-0.52	-0.63	-0.51	-0.555	-0.6	-0.81	-0.505833	-0.731111
SH3KBP1	0.0816667	-0.0533333	-0.0283333	0.201667	0.206667	0.276667	-0.933333	-1.01333	-0.863333	0.476667	0.481667	0.386667	-0.293333	-0.323333	-0.453333	-0.833333	-0.933333	-0.928333	-0.435833	-0.730556
KPNA2	-0.08	0.06	0.02	0.15	0.32	0.3	-0.78	-0.73	-0.79	0.2	0.14	0.27	-0.54	-0.73	-0.78	-0.63	-0.82	-0.77	-0.496667	-0.73
BUB1	0.0766667	-0.0533333	-0.0233333	1.91667	1.87667	1.84667	-0.693333	-0.673333	-0.743333	0.326667	0.416667	0.246667	-0.853333	-0.793333	-0.823333	-0.783333	-0.403333	-0.803333	-0.465	-0.73
PAWR	-0.166667	0.163333	0.00333333	0.523333	0.513333	0.533333	-0.426667	-0.456667	-0.906667	-0.296667	-0.0266667	-0.0966667	-0.366667	-0.836667	-0.836667	-0.716667	-0.776667	-1.24667	-0.5825	-0.73
TBCA	0.0566667	-0.0533333	-0.00333333	0.466667	0.456667	0.486667	-0.873333	-0.863333	-0.833333	-0.393333	-0.333333	-0.383333	-0.723333	-0.723333	-0.853333	-0.573333	-0.593333	-0.533333	-0.64	-0.73
NUMB	0.085	-0.05	-0.035	0.355	0.37	0.115	-1.065	-0.775	-0.895	-0.08	-0.045	0.015	-0.455	-0.35	-0.505	-0.795	-0.975	-0.755	-0.556667	-0.73
SUPV3L1	-0.22	0.21	0.01	-0.21	0.05	-0.04	-1.32	-0.54	-0.58	-0.15	-0.37	-0.29	-0.92	-1.39	-1.11	-0.29	-0.3	-0.12	-0.615	-0.73
BID	0.09	-0.27	0.18	-0.4	-0.3	-0.22	-0.59	-0.8	-0.32	-0.19	-1.05	-0.59	-0.98	-0.39	-0.95	-0.91	-0.7	-0.93	-0.7	-0.73
CC2D1B	0.26	-0.09	-0.17	-0.22	-0.48	-0.45	-0.7	-0.68	-0.75	0	-0.12	0.15	-0.86	-0.8	-0.83	-0.79	-0.35	-0.81	-0.545	-0.73
REEP5	-0.05	0.16	-0.11	1.91	1.86	1.86	-0.79	-0.48	-0.94	0.15	0.35	0.52	-0.24	-0.31	-0.34	-1.03	-1.28	-1.16	-0.4625	-0.73
CXorf56	0.14	-0.3	0.16	-0.51	-0.17	-0.12	-1.07	-0.61	-1	-0.44	-0.23	-0.47	-0.65	-1.17	-0.72	-0.3	-0.67	-0.38	-0.6425	-0.73
RNF8	0.0366667	0.0366667	-0.0733333	-0.0133333	0.316667	0.386667	-0.983333	-0.563333	-0.443333	-0.283333	-0.0833333	-0.273333	-0.853333	-0.993333	-0.553333	-0.803333	-0.443333	-0.933333	-0.600833	-0.73
SAFB	0.276667	-0.0933333	-0.183333	0.146667	-0.0933333	0.00666667	-1.02333	-0.803333	-0.633333	0.326667	0.336667	0.256667	-0.673333	-0.453333	-0.453333	-0.803333	-0.953333	-0.773333	-0.470833	-0.73
MZT1	0.06	0.055	-0.115	0.705	0.795	0.655	-0.36	-0.85	-0.81	-0.505	-0.34	-0.13	-0.83	-0.75	-0.93	-0.76	-0.83	-0.445	-0.628333	-0.729444
C14orf102	0.0366667	-0.0533333	0.0166667	-0.163333	-0.0783333	-0.128333	-0.803333	-1.30833	-0.698333	-0.0633333	0.0816667	-0.0783333	-0.528333	-0.593333	-0.643333	-0.843333	-0.773333	-0.373333	-0.552083	-0.729444
SNRNP40	0.0483333	-0.00166667	-0.0466667	-0.106667	-0.331667	-0.111667	-0.871667	-0.731667	-0.896667	-0.676667	-0.441667	-0.691667	-0.911667	-0.966667	-0.771667	-0.421667	-0.446667	-0.541667	-0.6975	-0.728889
OSTC	0.02	-0.01	-0.01	1.1	1.12	0.94	-1.25	-0.83	-0.95	-0.05	-0.01	-0.11	-0.96	-0.64	-0.65	-0.29	-0.38	-0.61	-0.560833	-0.728889
SLC15A4	0.0933333	-0.0916667	-0.00166667	-0.121667	-0.0966667	-0.106667	-0.516667	-0.841667	-0.571667	-0.301667	-0.316667	-0.146667	-1.00167	-0.691667	-0.866667	-0.831667	-0.771667	-0.461667	-0.61	-0.728333
DIP2B	0.163333	0.0183333	-0.181667	0.743333	0.758333	0.688333	-1.05167	-0.681667	-1.06667	-0.0366667	0.0233333	0.103333	-0.201667	-0.331667	-0.0216667	-1.14167	-0.946667	-1.10667	-0.538333	-0.727778
GTF2A2	-0.0833333	0.0766667	0.00666667	0.496667	0.646667	0.626667	-0.863333	-0.873333	-0.893333	-0.483333	-0.413333	-0.413333	-0.903333	-0.833333	-0.943333	-0.433333	-0.473333	-0.333333	-0.655	-0.727778
NUSAP1	-0.075	0.065	0.01	1.54	1.55	1.48	-0.84	-0.92	-0.87	-0.04	-0.21	-0.02	-0.855	-0.24	-0.95	-0.645	-0.705	-0.525	-0.568333	-0.727778
PAPD7	-0.0433333	0.0166667	0.0266667	0.0666667	0.166667	0.126667	-0.543333	-0.683333	-0.843333	-0.303333	-0.163333	0.146667	-0.493333	-0.373333	-0.533333	-1.07333	-1.16333	-0.843333	-0.5725	-0.727778
RPL6	0	0.08	-0.08	0.415	0.47	0.57	-0.795	-0.815	-0.815	0.095	0.225	0.08	-0.78	-0.665	-0.68	-0.565	-0.69	-0.735	-0.511667	-0.726667
CLPX	0.0566667	-0.173333	0.116667	1.20667	1.03667	1.32667	-0.703333	-0.683333	-0.753333	0.0266667	0.0866667	0.356667	-0.663333	-0.803333	-0.553333	-0.793333	-0.773333	-0.813333	-0.505833	-0.726667
PFN2	0.106667	-0.0633333	-0.0433333	0.266667	0.336667	0.306667	-1.02333	-0.873333	-0.893333	-0.373333	-0.323333	-0.483333	-0.763333	-0.783333	-0.903333	-0.533333	-0.323333	-0.443333	-0.643333	-0.726667
NCK1	-0.24	0	0.24	1.23	1.18	1.14	-0.78	-0.7	-0.18	-0.44	-0.2	-0.42	-1.06	-0.84	-0.8	-0.93	-0.66	-0.58	-0.6325	-0.725556
CPOX	0.04	-0.02	-0.02	0.37	0.61	0.44	-0.85	-0.81	-1.29	0.06	-0.36	-0.19	-0.57	-0.81	-0.49	-0.84	-0.54	-0.33	-0.585	-0.725556
SFMBT1	0.025	-0.04	0.015	-0.035	0.09	-0.05	-0.945	-0.855	-0.645	-0.085	-0.12	8.88178e-16	-0.5	-0.6	-0.835	-1.03	-0.465	-0.655	-0.56125	-0.725556
TOMM5	-0.04	0.12	-0.08	0.47	0.5	0.55	-0.82	-1.05	-0.81	-0.26	-0.27	-0.38	-0.84	-0.77	-0.58	-0.5	-0.56	-0.59	-0.619167	-0.724444
CYB5D1	0.23	-0.19	-0.04	-0.33	-0.41	-0.15	-0.83	-0.93	-0.73	-0.4	-0.41	-0.28	-0.65	-0.76	-0.72	-0.43	-0.78	-0.69	-0.634167	-0.724444
CBWD2	0.03	0.07	-0.1	0.85	0.93	0.85	-0.75	-0.77	-0.86	-0.24	-0.13	-0.2	-0.52	-0.62	-0.45	-0.83	-0.74	-0.98	-0.590833	-0.724444
NDUFB6	0.0816667	0.0466667	-0.128333	0.511667	0.586667	0.531667	-0.908333	-0.793333	-0.813333	-0.748333	-0.833333	-0.798333	-1.04333	-0.918333	-0.988333	-0.303333	-0.363333	-0.383333	-0.74125	-0.723889
CRK	-0.02	-0.03	0.05	0.86	1.04	1.13	-0.99	-0.85	-0.71	0.37	0.28	-0.07	-0.93	-0.5	-1.05	-0.37	-0.37	-0.74	-0.494167	-0.723333
DBT	-0.02	-0.22	0.24	1.96	1.88	1.94	-0.72	-0.7	-0.77	-0.16	-0.33	-0.33	-0.88	-0.2	-0.82	-0.81	-0.78	-0.83	-0.610833	-0.723333
FNBP4	0.0433333	-0.0966667	0.0533333	0.903333	0.933333	0.973333	-0.746667	-0.726667	-0.796667	-0.176667	0.233333	0.173333	-0.906667	-0.386667	-0.436667	-0.836667	-0.816667	-0.856667	-0.523333	-0.723333
RPL26L1	-0.0716667	0.0683333	0.00333333	-0.00666667	0.103333	0.118333	-0.826667	-0.786667	-0.871667	-0.626667	-0.561667	-0.656667	-0.856667	-0.876667	-0.881667	-0.451667	-0.496667	-0.461667	-0.69625	-0.723333
MCEE	-0.0466667	-0.00666667	0.0533333	0.123333	0.00333333	0.273333	-0.756667	-0.656667	-1.03667	-0.876667	-0.696667	-0.866667	-0.856667	-0.506667	-1.35667	-0.446667	-0.266667	-0.606667	-0.744167	-0.721111
MRPL39	-0.04	-0.01	0.05	0.97	0.85	0.96	-0.94	-0.83	-0.85	-0.37	-0.55	-0.53	-0.95	-0.74	-0.9	-0.31	-0.44	-0.53	-0.661667	-0.721111
PAPD4	0.00666667	0.0966667	-0.103333	1.04667	1.32667	0.906667	-1.06333	-1.02333	-0.883333	0.00666667	-0.0433333	0.386667	-0.343333	-0.0233333	-0.513333	-0.623333	-0.843333	-1.17333	-0.511667	-0.721111
LARS	0.0333333	-0.0866667	0.0533333	1.91333	1.93333	1.82333	-0.966667	-0.596667	-0.696667	0.243333	0.203333	0.363333	-0.316667	-0.736667	-1.19667	-0.556667	-0.806667	-0.606667	-0.4725	-0.72
LEPROTL1	0.0133333	0.0533333	-0.0666667	1.12333	1.17333	1.18333	-1.26667	-0.646667	-1.31667	-0.286667	0.143333	0.183333	-0.346667	-0.916667	-0.676667	-0.446667	-0.286667	-0.576667	-0.536667	-0.72
KCNK1	-0.06	0.19	-0.13	0.44	0.29	0.07	-0.89	-0.42	-0.94	-0.63	-0.29	-0.44	-0.88	-0.68	-0.53	-0.92	-0.34	-0.88	-0.653333	-0.72
CCT4	0.0433333	-0.0266667	-0.0166667	0.553333	0.703333	0.433333	-0.756667	-0.676667	-0.786667	-0.136667	-0.376667	-0.386667	-0.826667	-1.01667	-0.836667	-0.476667	-0.576667	-0.526667	-0.615	-0.72
PRMT3	0.03	0.18	-0.21	1.89	1.9	1.73	-0.06	-1.02	-1.04	-0.12	0	-0.15	-0.9	-0.1	-0.78	-0.54	-0.89	-1.15	-0.5625	-0.72
ASCC1	0.0933333	0.0233333	-0.116667	0.303333	0.133333	0.213333	-0.746667	-0.596667	-0.686667	-0.416667	-0.456667	-0.646667	-0.976667	-0.786667	-0.926667	-0.796667	-0.516667	-0.446667	-0.666667	-0.72
ZBED5	0.00833333	-0.0866667	0.0783333	1.38333	1.55833	1.47833	-0.936667	-1.22167	-1.11167	-0.0366667	0.0433333	-0.0216667	-0.491667	-0.571667	-0.436667	-0.296667	-0.796667	-0.606667	-0.540417	-0.718889
PRKD1	0.213333	0.0233333	-0.236667	0.0833333	-0.166667	0.0533333	-0.676667	-0.656667	-0.726667	0.483333	0.293333	0.293333	-0.526667	-0.776667	-0.806667	-0.766667	-0.746667	-0.786667	-0.45	-0.718889
ALDH9A1	0.0666667	-0.0633333	-0.00333333	0.266667	0.266667	0.296667	-0.863333	-0.913333	-0.853333	-0.163333	-0.323333	-0.443333	-0.683333	-0.613333	-0.713333	-0.553333	-0.653333	-0.623333	-0.616667	-0.718889
TARS	0.04	-0.04	0	1.49	1.64	1.56	-0.79	-1.27	-0.69	0.11	0.28	0.17	-0.51	-0.4	-0.55	-0.82	-0.8	-0.64	-0.4925	-0.718889
HNRPLL	-0.1	0.17	-0.07	0.46	0.55	0.54	-1.21	-0.17	-1.5	-0.24	-0.14	-0.28	-0.49	-0.64	-0.62	-0.69	-0.42	-0.72	-0.593333	-0.717778
TEX10	0.0966667	0.00666667	-0.103333	0.936667	0.776667	0.926667	-0.603333	-0.773333	-0.643333	-0.233333	-0.353333	-0.263333	-0.873333	-0.983333	-0.893333	-0.563333	-0.663333	-0.463333	-0.609167	-0.717778
CHIC2	0.136667	-0.0533333	-0.0833333	-0.0533333	-0.0633333	0.0366667	-0.673333	-0.523333	-0.713333	-0.533333	-0.673333	-0.503333	-0.813333	-1.12333	-0.823333	-0.543333	-0.703333	-0.543333	-0.680833	-0.717778
SNHG5	-0.0633333	0.0116667	0.0516667	0.0366667	0.0266667	0.201667	-0.713333	-0.688333	-0.713333	-1.47833	-1.57333	-1.65333	-0.803333	-0.868333	-0.838333	-0.553333	-0.653333	-0.623333	-0.93	-0.717222
RARS2	-0.206667	0.153333	0.0533333	0.833333	0.863333	0.923333	-0.486667	-0.496667	-1.56667	-0.406667	-0.646667	-0.506667	-1.18667	-0.886667	-0.686667	-0.356667	-0.776667	-0.00666667	-0.6675	-0.716667
SNX27	-0.126667	0.143333	-0.0166667	0.623333	0.683333	0.653333	-0.876667	-0.976667	-0.846667	0.523333	0.453333	0.403333	-0.336667	-0.376667	-0.176667	-0.886667	-0.856667	-1.11667	-0.4225	-0.716667
USP14	-0.07	-0.11	0.18	1.21	1.47	1.32	-0.98	-1.01	-0.82	-8.88178e-16	-0.01	0.1	-0.36	-0.4	-1.06	-0.69	-0.55	-0.58	-0.53	-0.716667
CRLS1	0.0666667	-0.0333333	-0.0333333	0.396667	0.486667	0.386667	-0.753333	-0.723333	-0.743333	-0.283333	-0.133333	-0.0233333	-0.743333	-0.883333	-0.853333	-0.693333	-0.543333	-0.513333	-0.574167	-0.716667
DCAF13	0.23	-0.33	0.1	0.74	0.9	0.86	-0.86	-1.02	-1.09	0.24	0.32	0.17	-0.39	-1.14	-0.33	-0.81	-0.38	-0.43	-0.476667	-0.716667
CHSY1	-0.133333	0.0466667	0.0866667	0.526667	0.306667	0.476667	-0.773333	-0.743333	-0.653333	0.0166667	0.00666667	-0.0933333	-0.313333	-0.413333	-0.133333	-1.25333	-0.953333	-1.21333	-0.543333	-0.716667
HSD17B4	-0.0633333	-0.0833333	0.146667	1.26667	1.21667	1.15667	-0.733333	-0.853333	-0.903333	-0.423333	-0.0233333	-0.373333	-0.593333	-0.393333	-0.633333	-0.663333	-0.743333	-0.923333	-0.605	-0.715556
CTPS2	-0.0933333	0.00666667	0.0866667	0.966667	0.856667	1.00667	-0.863333	-0.843333	-0.583333	0.0266667	0.306667	0.106667	-0.633333	-0.373333	-0.803333	-0.513333	-0.933333	-0.893333	-0.5	-0.715556
BFAR	0.00333333	-0.00666667	0.00333333	-0.0766667	0.00333333	-0.0766667	-0.986667	-0.866667	-0.556667	-0.336667	-0.326667	-0.416667	-0.596667	-0.636667	-1.25667	-0.336667	-0.506667	-0.686667	-0.625833	-0.714444
NUPL2	0.085	-0.015	-0.07	0.575	0.515	0.375	-0.61	-0.705	-0.715	-0.68	-0.74	-0.86	-0.655	-0.955	-0.875	-0.77	-0.445	-0.695	-0.725417	-0.713889
MNAT1	-0.0633333	0.106667	-0.0433333	1.35667	1.28667	1.27667	-0.703333	-0.683333	-0.753333	-0.363333	-0.283333	-0.493333	-0.783333	-0.803333	-0.833333	-0.793333	-0.283333	-0.783333	-0.63	-0.713333
TMED7	-0.055	0.13	-0.075	2.23	2.125	2.145	-0.85	-0.655	-0.87	-0.14	-0.005	0.185	-0.65	-0.88	-0.54	-0.725	-0.38	-0.87	-0.531667	-0.713333
C2orf29	-0.0566667	0.0733333	-0.0166667	0.403333	0.513333	0.523333	-0.866667	-0.706667	-0.826667	-0.0266667	0.123333	0.113333	-0.776667	-0.446667	-0.526667	-0.776667	-0.826667	-0.666667	-0.5175	-0.713333
SLFN11	-0.08	0.18	-0.1	0.505	0.375	0.725	-0.965	-0.37	-0.745	-0.205	-0.01	-0.105	-0.805	-0.585	-0.42	-0.935	-0.64	-0.95	-0.56125	-0.712778
SLC35F2	0.0133333	-0.0416667	0.0283333	0.0633333	0.113333	0.0483333	-0.601667	-0.761667	-0.796667	-0.191667	-0.116667	-0.171667	-0.646667	-0.531667	-0.826667	-0.791667	-0.761667	-0.691667	-0.574167	-0.712222
MRPL45P2	-0.0766667	0.163333	-0.0866667	-0.306667	-0.186667	-0.186667	-0.736667	-0.896667	-0.666667	-1.02667	-0.866667	-1.02667	-0.886667	-0.786667	-0.786667	-0.466667	-0.676667	-0.506667	-0.7775	-0.712222
MDH1	-0.0133333	-0.0133333	0.0266667	0.656667	0.696667	0.566667	-0.943333	-0.813333	-0.823333	-0.573333	-0.533333	-0.753333	-0.713333	-0.713333	-0.723333	-0.553333	-0.503333	-0.613333	-0.688333	-0.711111
MORN2	-0.206667	-0.106667	0.313333	-0.286667	-0.256667	0.0833333	-0.896667	-1.34667	-0.806667	-0.386667	-0.316667	-0.126667	-0.616667	-1.27667	-0.846667	0.0233333	-0.106667	-0.526667	-0.6025	-0.711111
TADA1	0.0616667	-0.0883333	0.0266667	0.291667	0.231667	0.326667	-0.563333	-0.643333	-0.713333	-0.383333	-0.268333	-0.233333	-0.823333	-0.688333	-0.793333	-0.753333	-0.733333	-0.688333	-0.607083	-0.711111
RRP15	0.08	0.15	-0.23	1.47	1.19	1.15	-0.7	-0.77	-0.38	-0.03	0.1	0.06	-0.65	-0.73	-0.69	-1.14	-0.53	-0.81	-0.5225	-0.711111
DUSP3	0.0466667	-0.0533333	0.00666667	-0.543333	-0.413333	-0.443333	-1.02333	-0.873333	-0.883333	-0.683333	-0.603333	-0.543333	-0.713333	-0.633333	-0.763333	-0.473333	-0.433333	-0.603333	-0.685833	-0.711111
ESD	-0.0583333	-0.0483333	0.106667	0.546667	0.586667	0.571667	-0.688333	-0.858333	-0.718333	-0.0483333	-0.363333	-0.123333	-0.818333	-0.818333	-0.683333	-0.688333	-0.613333	-0.508333	-0.5775	-0.710556
MBTPS1	-0.00666667	0.0333333	-0.0266667	-0.126667	-0.0666667	-0.0616667	-0.821667	-0.791667	-0.851667	-0.196667	-0.301667	-0.276667	-0.856667	-0.606667	-0.711667	-0.751667	-0.446667	-0.556667	-0.5975	-0.710556
CAMK2G	-0.0666667	0.128333	-0.0616667	-0.266667	-0.371667	-0.311667	-0.651667	-0.731667	-0.581667	-0.696667	-0.621667	-0.616667	-0.886667	-0.736667	-0.771667	-0.646667	-0.666667	-0.716667	-0.69375	-0.71
C15orf52	0.11	0.04	-0.15	0.11	-0.05	-0.21	-0.88	-1.13	-1.07	-0.52	-0.52	-0.75	-0.37	-0.54	-0.25	-0.8	-0.67	-0.68	-0.681667	-0.71
CNKSR3	-0.0833333	0.166667	-0.0833333	0.306667	0.0566667	-0.0433333	-0.373333	-1.16333	-0.723333	-0.0833333	-0.0333333	-0.233333	-0.793333	-0.353333	-0.0933333	-1.01333	-0.533333	-1.34333	-0.561667	-0.71
EIF4B	0.055	0.05	-0.105	0.405	0.365	0.38	-0.425	-0.49	-1.21	-0.015	-0.125	0.075	-0.565	-0.53	-0.575	-0.73	-0.91	-0.95	-0.5375	-0.709444
PUM1	-0.0333333	0.0216667	0.0116667	0.801667	0.801667	0.756667	-1.05333	-1.10333	-0.718333	0.316667	0.266667	0.376667	-0.283333	-0.268333	-0.223333	-0.898333	-1.00833	-0.828333	-0.452083	-0.709444
SRP54	0.0416667	-0.0933333	0.0516667	0.926667	0.781667	0.911667	-0.823333	-0.743333	-0.768333	-0.00333333	-0.108333	-0.0683333	-0.758333	-0.768333	-0.718333	-0.513333	-0.523333	-0.763333	-0.546667	-0.708889
NDRG3	-0.0366667	-0.0366667	0.0733333	-0.386667	-0.571667	-0.616667	-0.701667	-0.936667	-0.751667	-0.551667	-0.646667	-0.676667	-0.681667	-0.541667	-0.581667	-0.751667	-0.746667	-0.686667	-0.687917	-0.708889
CKS2	0.065	0.045	-0.11	0.635	0.605	0.545	-0.86	-0.82	-0.885	-0.505	-0.46	-0.465	-0.8	-0.825	-0.875	-0.47	-0.41	-0.425	-0.65	-0.707778
CNIH	0.0633333	0.0133333	-0.0766667	0.773333	0.773333	0.793333	-0.966667	-0.946667	-0.906667	-0.306667	-0.296667	-0.436667	-0.976667	-0.696667	-0.786667	-0.566667	-0.266667	-0.256667	-0.6175	-0.707778
UBE2D2	-0.136667	0.173333	-0.0366667	-0.106667	-0.196667	-0.196667	-0.796667	-1.03667	-0.376667	0.0433333	0.163333	-0.106667	-0.746667	-0.856667	-1.18667	-0.356667	-0.116667	-0.886667	-0.521667	-0.706667
LEPROT	0.0633333	-0.0266667	-0.0366667	1.25333	1.19333	1.24333	-0.736667	-1.27667	-0.456667	-0.0766667	0.0833333	-0.126667	-0.426667	-0.696667	-0.546667	-0.476667	-1.05667	-0.686667	-0.54	-0.706667
ZFAND5	0.1	-0.06	-0.04	1.11	1.02	0.93	-1.04	-0.83	-0.86	0.42	0.5	0.5	-0.38	-0.44	-0.46	-0.65	-0.9	-0.8	-0.411667	-0.706667
CYB5B	0.05	-0.06	0.01	0.58	0.71	0.71	-0.9	-0.8	-0.86	-0.18	-0.13	-0.24	-0.88	-0.73	-0.77	-0.47	-0.41	-0.54	-0.575833	-0.706667
POLR3A	0.123333	-0.0216667	-0.101667	0.0483333	-0.0816667	-0.0816667	-0.511667	-0.656667	-0.761667	-0.0216667	-0.106667	-0.0166667	-0.501667	-0.586667	-0.586667	-0.826667	-0.916667	-1.00667	-0.541667	-0.706111
MED30	-0.0666667	-0.0666667	0.133333	-0.0866667	-0.0166667	0.0233333	-1.08667	-0.606667	-0.806667	-0.796667	-0.596667	-0.766667	-0.716667	-0.906667	-0.616667	-0.396667	-0.616667	-0.596667	-0.709167	-0.705556
CCZ1	0.106667	0.0566667	-0.163333	0.626667	0.636667	0.696667	-1.51333	-0.553333	-0.793333	-0.0633333	-0.133333	-0.343333	-0.703333	-0.373333	-0.703333	-0.663333	-0.543333	-0.503333	-0.574167	-0.705556
HNRNPAB	0.0333333	0.00333333	-0.0366667	-0.196667	-0.236667	-0.226667	-0.686667	-0.796667	-0.676667	0.283333	0.183333	0.243333	-0.576667	-0.726667	-0.706667	-0.716667	-0.656667	-0.796667	-0.469167	-0.704444
TMEM41B	-0.09	0.15	-0.06	1.24	1.15	0.92	-0.44	-1.11	-0.85	-0.52	-0.41	-0.68	-0.81	-0.92	-0.48	-0.42	-0.99	-0.32	-0.6625	-0.704444
MRPL9	-0.0266667	0.0233333	0.00333333	-0.0666667	-0.136667	-0.176667	-0.726667	-0.666667	-0.866667	-0.446667	-0.606667	-0.456667	-0.756667	-0.956667	-0.906667	-0.406667	-0.586667	-0.466667	-0.654167	-0.704444
MORC2-AS1	-0.0983333	-0.0733333	0.171667	-0.128333	-0.108333	0.201667	-0.823333	-0.893333	-0.818333	0.656667	0.631667	0.461667	-0.463333	-0.438333	-0.338333	-1.06833	-0.658333	-0.838333	-0.3825	-0.704444
COPS8	0.0766667	-0.113333	0.0366667	0.131667	0.306667	0.0966667	-0.623333	-0.713333	-0.913333	-0.0833333	-0.0333333	0.0616667	-0.608333	-0.728333	-0.533333	-0.923333	-0.673333	-0.618333	-0.5325	-0.703889
GNB1	0.143333	-0.0366667	-0.106667	0.273333	0.293333	0.263333	-0.896667	-0.896667	-0.716667	0.303333	0.293333	0.283333	-0.456667	-0.526667	-0.366667	-0.766667	-0.836667	-0.866667	-0.454167	-0.703333
C3orf52	0.14	-0.12	-0.02	-0.04	-0.02	-0.33	-0.33	-0.88	-0.95	-0.72	-0.46	-0.5	-1.06	-0.48	-0.86	0.14	-0.97	-0.94	-0.6675	-0.703333
HNRNPM	-0.0166667	0.0633333	-0.0466667	0.168333	0.103333	0.248333	-0.866667	-0.731667	-0.861667	0.188333	0.318333	0.273333	-0.356667	-0.481667	-0.406667	-0.821667	-0.941667	-0.861667	-0.4625	-0.703333
HMGCR	0.193333	-0.216667	0.0233333	1.71333	1.72333	1.80333	-0.946667	-0.456667	-0.506667	0.00333333	0.00333333	-0.146667	-0.756667	-0.316667	-0.816667	-0.776667	-0.916667	-0.836667	-0.539167	-0.703333
LOC646214	0.08	0.02	-0.1	0.17	0.25	-0.04	-0.78	-0.76	-0.43	-0.15	-0.05	0.12	-0.81	-0.22	-0.91	-0.87	-0.85	-0.69	-0.533333	-0.702222
PIAS1	-0.0333333	0.116667	-0.0833333	0.206667	0.406667	0.426667	-1.45333	0.0166667	-0.633333	0.196667	0.176667	-0.233333	-0.363333	-0.503333	-0.453333	-1.14333	-0.553333	-1.23333	-0.515	-0.702222
CCNI	0.116667	-0.0733333	-0.0433333	0.706667	0.686667	0.686667	-0.863333	-0.923333	-0.773333	0.336667	0.356667	0.336667	-0.683333	-0.593333	-0.623333	-0.593333	-0.663333	-0.603333	-0.440833	-0.702222
PSIP1	0.173333	0.0233333	-0.196667	1.99333	2.14333	1.92333	-0.856667	-0.756667	-0.906667	0.493333	0.413333	0.353333	-0.486667	-0.196667	-0.266667	-0.946667	-0.926667	-0.966667	-0.420833	-0.701111
ACTR10	0.116667	-0.333333	0.216667	0.796667	0.726667	0.656667	-0.863333	-0.793333	-1.15333	-0.923333	-0.883333	-0.833333	-0.823333	-0.323333	-1.05333	-0.483333	-0.433333	-0.383333	-0.745833	-0.701111
PROSC	-0.03	0.01	0.02	0.17	0.37	0.55	-0.86	-0.87	-0.78	-0.13	-0.21	-0.11	-0.64	-0.78	-0.89	-0.48	-0.53	-0.47	-0.5625	-0.7
NOLC1	0.01	0.06	-0.07	-0.07	-0.07	-0.22	-0.81	-0.67	-0.4	0.28	0.12	0.09	-0.64	-0.53	-0.6	-0.82	-0.99	-0.84	-0.484167	-0.7
REXO2	0.0366667	-0.0533333	0.0166667	0.406667	0.476667	0.566667	-0.673333	-0.823333	-0.853333	-0.603333	-0.493333	-0.493333	-0.693333	-0.723333	-0.753333	-0.673333	-0.593333	-0.513333	-0.6575	-0.7
CD24	-0.0733333	0.111667	-0.0383333	-0.493333	-0.438333	-0.378333	-0.858333	-0.588333	-0.903333	-0.333333	-0.348333	-0.313333	-0.598333	-0.323333	-0.403333	-1.01333	-0.933333	-0.673333	-0.6075	-0.699444
DTL	0.103333	-0.0466667	-0.0566667	0.673333	0.803333	0.753333	-0.896667	-0.846667	-1.04667	0.333333	0.513333	0.393333	-0.0266667	-0.596667	0.00333333	-0.896667	-0.886667	-1.09667	-0.420833	-0.698889
MKRN2	-0.03	-0.07	0.1	0.02	-0.01	0.11	-1.04	-0.57	-0.6	-0.32	-0.27	-0.25	-0.71	-0.69	-1.08	-0.52	-0.61	-0.47	-0.594167	-0.698889
NKIRAS1	0.05	-0.03	-0.02	0.97	1.05	1	-1.16	-1.36	-0.97	-0.3	-0.24	-0.38	-0.22	-0.51	-0.91	-0.64	-0.08	-0.44	-0.600833	-0.698889
ID1	0.0366667	0.00666667	-0.0433333	-0.793333	-1.08333	-0.788333	-0.573333	-0.478333	-0.403333	-0.288333	-0.218333	-0.298333	-0.833333	-0.788333	-0.813333	-0.863333	-0.743333	-0.793333	-0.59125	-0.698889
IARS	0.07	-0.11	0.04	1.79	1.7	1.72	-1.12	-0.73	-0.61	0.38	0.4	0.14	-0.76	-0.47	-0.37	-0.75	-0.66	-0.82	-0.4475	-0.698889
HSPBAP1	0.0433333	-0.206667	0.163333	-0.436667	-0.106667	-0.436667	-0.666667	-0.646667	-0.716667	-0.666667	-0.886667	-0.786667	-0.826667	-0.766667	-0.796667	-0.756667	-0.436667	-0.676667	-0.719167	-0.698889
POLE3	0.0966667	-0.0333333	-0.0633333	0.346667	0.156667	0.326667	-0.863333	-0.843333	-0.733333	-0.163333	-0.323333	-0.343333	-0.803333	-0.763333	-0.893333	-0.453333	-0.513333	-0.423333	-0.593333	-0.698889
PTP4A2	0.106667	-0.00333333	-0.103333	1.26667	1.36667	1.38667	-0.993333	-0.863333	-0.963333	0.0366667	0.0966667	0.266667	-0.363333	-0.273333	-0.363333	-0.743333	-0.923333	-0.793333	-0.49	-0.697778
PUS7	-0.0533333	0.156667	-0.103333	1.45667	1.22667	1.29667	-0.683333	-0.723333	-1.25333	-0.173333	-0.113333	0.156667	-0.643333	-0.0233333	-0.913333	-0.953333	-0.523333	-0.563333	-0.534167	-0.697778
RBM39	-0.11	0.2	-0.09	0.86	0.785	0.85	-0.885	-0.68	-0.86	-0.06	0.085	-0.03	-0.48	-0.575	-0.74	-0.84	-0.41	-0.805	-0.523333	-0.697222
MAK16	0.136667	0.0866667	-0.223333	2.19667	2.11667	1.75667	-0.783333	-0.763333	-0.833333	0.316667	0.256667	0.496667	-0.293333	-0.163333	-0.813333	-0.873333	-0.853333	-0.893333	-0.433333	-0.696667
RPL22	0.06	-0.05	-0.01	0.67	0.62	0.78	-0.8	-0.84	-0.77	-0.11	0.03	-0.15	-0.52	-0.44	-0.47	-0.78	-0.72	-0.93	-0.541667	-0.696667
MRPL32	0.01	0.03	-0.04	0.94	0.74	0.82	-1.03	-0.77	-0.78	-0.79	-0.78	-0.57	-0.69	-0.74	-0.85	-0.41	-0.51	-0.49	-0.700833	-0.696667
CITED2	0.186667	-0.0733333	-0.113333	0.266667	0.146667	0.206667	-0.803333	-0.783333	-0.333333	0.336667	0.0766667	0.166667	-0.963333	-0.903333	-0.933333	-0.523333	-0.873333	-0.143333	-0.473333	-0.695556
TSEN15	0.0883333	-0.0416667	-0.0466667	0.808333	0.878333	0.798333	-0.941667	-0.751667	-0.661667	-0.576667	-0.606667	-0.456667	-0.906667	-0.651667	-0.896667	-0.336667	-0.571667	-0.541667	-0.658333	-0.695556
MAT2A	0.0466667	-0.0333333	-0.0133333	0.0466667	-0.0533333	-0.0633333	-0.693333	-0.733333	-0.753333	-0.413333	-0.373333	-0.233333	-0.733333	-0.643333	-0.713333	-0.503333	-0.753333	-0.723333	-0.605833	-0.694444
C15orf44	-0.0466667	0.0133333	0.0333333	-0.336667	-0.216667	-0.0966667	-0.466667	-0.916667	-0.926667	-0.0566667	-0.186667	-0.00666667	-1.08667	-0.516667	-0.716667	-0.286667	-0.836667	-0.496667	-0.541667	-0.694444
ZFP91	0.0866667	-0.0133333	-0.0733333	1.31667	1.23667	1.14667	-0.753333	-1.12333	-0.723333	0.156667	0.286667	0.176667	-0.583333	-0.303333	-0.663333	-0.983333	-0.653333	-0.463333	-0.469167	-0.694444
PPM1D	-0.226667	0.313333	-0.0866667	0.163333	0.233333	0.253333	-0.646667	-0.626667	-0.696667	-0.196667	-0.0866667	-0.0266667	-0.806667	-0.746667	-0.646667	-0.606667	-0.716667	-0.756667	-0.546667	-0.694444
DCAF16	0.0133333	0.253333	-0.266667	0.783333	0.643333	0.323333	-0.616667	-0.596667	-0.666667	-0.616667	-0.436667	0.0133333	-0.776667	-0.716667	-0.746667	-0.706667	-0.686667	-0.726667	-0.606667	-0.693333
ACAT1	0.0666667	-0.0433333	-0.0233333	0.876667	0.896667	0.776667	-1.19333	-0.683333	-0.933333	-0.303333	-0.153333	-0.303333	-0.503333	-0.583333	-0.713333	-0.443333	-0.473333	-0.713333	-0.583333	-0.693333
MCFD2	-0.236667	-0.0166667	0.253333	1.37333	1.39333	1.29333	-1.48667	-0.276667	-0.616667	-0.256667	-0.0566667	-0.176667	-0.746667	-0.946667	-0.436667	-0.446667	-0.836667	-0.436667	-0.56	-0.692222
ZNF280D	0.04	0.09	-0.13	-0.35	-0.03	0.06	-0.98	-0.96	-0.74	-0.91	-1.21	-1	-1.03	-0.56	-1.02	-0.11	-0.44	-0.39	-0.779167	-0.692222
IDI1	-0.163333	-0.0433333	0.206667	1.46667	2.16667	2.05667	-0.773333	-0.753333	-0.283333	-0.303333	-0.253333	-0.593333	-0.933333	-0.873333	-0.903333	-0.863333	0.0366667	-0.883333	-0.615	-0.692222
NRIP3	0.0166667	-0.00333333	-0.0133333	-0.503333	-0.543333	-0.583333	-0.703333	-0.733333	-0.553333	-0.343333	-0.383333	-0.373333	-0.793333	-0.743333	-0.593333	-0.583333	-0.753333	-0.763333	-0.61	-0.691111
ACTL6A	0.0683333	-0.0816667	0.0133333	0.348333	0.418333	0.408333	-0.771667	-0.791667	-0.951667	-0.751667	-0.656667	-0.751667	-0.891667	-0.721667	-0.901667	-0.361667	-0.371667	-0.456667	-0.698333	-0.691111
SRSF4	0.0766667	0.0566667	-0.133333	0.416667	0.206667	0.256667	-0.813333	-0.713333	-0.893333	0.296667	0.396667	0.446667	-0.633333	-0.583333	-0.583333	-0.713333	-0.583333	-0.693333	-0.4225	-0.69
ARF4	0.0216667	-0.0233333	0.00166667	0.536667	0.426667	0.456667	-0.758333	-0.683333	-0.723333	-0.273333	-0.178333	-0.203333	-0.918333	-0.658333	-0.868333	-0.573333	-0.488333	-0.538333	-0.572083	-0.69
PRC1	-0.0166667	-0.0166667	0.0333333	0.573333	0.743333	0.653333	-0.756667	-0.846667	-0.756667	-0.0366667	-0.00666667	-0.0266667	-0.566667	-0.466667	-0.576667	-0.746667	-0.806667	-0.676667	-0.5225	-0.688889
VGLL4	-0.196667	0.283333	-0.0866667	-0.286667	-0.456667	-0.416667	-0.516667	-0.666667	-0.606667	-0.356667	-0.116667	-0.166667	-0.486667	-0.866667	-0.896667	-0.626667	-0.696667	-0.826667	-0.569167	-0.687778
AKAP1	0.02	0.09	-0.11	-0.2	-0.14	-0.13	-0.86	-0.77	-0.75	-0.29	-0.1	-0.07	-1.02	-0.84	-0.85	-0.31	-0.65	-0.14	-0.554167	-0.687778
DENND5A	0.0433333	-0.00666667	-0.0366667	-0.311667	-0.251667	-0.136667	-0.821667	-0.671667	-0.736667	0.0833333	-0.0966667	0.0133333	-0.651667	-0.446667	-0.461667	-0.611667	-0.936667	-0.851667	-0.515833	-0.687778
LOC151162	-0.113333	-0.0233333	0.136667	-0.0583333	-0.118333	-0.143333	-0.408333	-0.788333	-0.878333	-0.0983333	0.0116667	0.0266667	-0.383333	-0.468333	-0.353333	-0.918333	-1.02833	-0.963333	-0.520833	-0.687778
KLF4	0.106667	-0.263333	0.156667	-0.243333	-0.148333	-0.358333	-0.673333	-0.898333	-0.558333	0.0616667	-0.118333	-0.0383333	-0.483333	-0.503333	-0.458333	-0.978333	-0.833333	-0.798333	-0.523333	-0.687222
APOBEC3B	0.02	-0.2	0.18	0.08	0.04	0.29	-0.78	-0.87	-0.8	-0.53	-0.52	-0.77	-0.4	-1.06	-0.56	-0.88	-0.59	-0.24	-0.666667	-0.686667
ZNF18	0.176667	-0.103333	-0.0733333	-0.623333	-0.843333	-0.933333	-0.683333	-1.06333	-0.443333	0.116667	0.246667	0.226667	-0.523333	-0.593333	-0.683333	-0.523333	-1.15333	-0.513333	-0.465833	-0.686667
VMP1	-0.0133333	0.00666667	0.00666667	-0.133333	0.126667	0.0466667	-0.873333	-0.543333	-0.783333	-1.06333	-1.00333	-1.05333	-0.693333	-0.763333	-1.22333	-0.243333	-0.663333	-0.383333	-0.774167	-0.685556
C8orf59	-0.14	0.1	0.04	1.55	1.45	1.57	-0.91	-0.83	-1.02	-0.78	-0.89	-0.69	-0.67	-0.47	-1	-0.5	-0.39	-0.38	-0.710833	-0.685556
ZNF35	0.0333333	-0.0566667	0.0233333	0.333333	0.763333	0.383333	-0.686667	-0.666667	-0.736667	-0.396667	-0.426667	-0.316667	-0.486667	-0.786667	-0.816667	-0.776667	-0.756667	-0.456667	-0.609167	-0.685556
HSP90B1	0.03	0.07	-0.1	1.74	1.69	1.76	-0.83	-0.75	-0.82	0.87	0.84	0.8	-0.29	-0.19	-0.37	-0.95	-0.92	-1.05	-0.305	-0.685556
XPO7	0.1	0.1	-0.2	-0.09	0.02	-0.15	-0.85	-0.85	-0.71	-0.1	0	0.01	-0.58	-0.9	-0.7	-0.52	-0.73	-0.33	-0.521667	-0.685556
XPC	0.0666667	-0.0333333	-0.0333333	-0.0733333	0.266667	-0.173333	-0.503333	-0.653333	-0.903333	0.0466667	0.196667	-0.00333333	-0.293333	-0.263333	-0.363333	-1.26333	-1.20333	-0.723333	-0.494167	-0.685556
PAPSS1	0.101667	0.181667	-0.283333	0.321667	0.231667	0.436667	-0.828333	-0.648333	-0.648333	-0.293333	-0.203333	-0.583333	-0.858333	-0.838333	-0.853333	-0.498333	-0.378333	-0.608333	-0.603333	-0.684444
MGLL	-0.0183333	0.0366667	-0.0183333	-1.06333	-0.978333	-0.918333	-1.14833	-1.07833	-0.498333	-0.748333	-0.568333	-0.733333	-0.523333	-0.278333	-0.538333	-0.698333	-0.438333	-0.958333	-0.684167	-0.684444
CWC15	-0.186667	-0.00666667	0.193333	0.873333	1.13333	1.00333	-0.526667	-0.816667	-0.556667	0.0733333	-0.116667	-0.246667	-0.876667	-1.29667	-0.316667	-0.506667	-0.656667	-0.596667	-0.536667	-0.683333
PGAM1	0.0433333	-0.0266667	-0.0166667	0.0133333	-0.266667	-0.206667	-0.776667	-0.826667	-0.786667	-0.516667	-0.746667	-0.406667	-0.776667	-0.656667	-0.796667	-0.586667	-0.406667	-0.536667	-0.651667	-0.683333
KCMF1	-0.23	0.17	0.06	0.31	0.08	0.1	-0.76	-0.74	-0.74	-0.03	-0.65	-0.34	-0.62	-0.72	-0.67	-0.61	-0.83	-0.46	-0.5975	-0.683333
STX6	0.1	0.055	-0.155	0.725	0.685	0.77	-0.465	-0.705	-0.775	-0.365	-0.545	-0.48	-0.645	-0.56	-0.66	-0.815	-0.69	-0.835	-0.628333	-0.683333
SKA3	-0.106667	0.0233333	0.0833333	1.49333	1.29333	1.25333	-1.04667	-0.616667	-0.686667	-0.0166667	-0.0766667	-0.176667	-0.126667	-0.496667	-0.736667	-0.826667	-0.816667	-0.796667	-0.535	-0.683333
HEXB	0.14	-0.09	-0.05	0.27	0.37	0.4	-0.74	-0.8	-0.77	-0.29	-0.1	-0.41	-0.68	-0.52	-0.77	-0.59	-0.7	-0.58	-0.579167	-0.683333
SUPT16H	-0.03	-0.03	0.06	0.96	1.07	1.09	-0.78	-0.77	-0.72	0.54	0.38	0.4	-0.27	-0.2	-0.34	-1.04	-1.07	-0.96	-0.4025	-0.683333
SOX9	-0.0466667	0.0733333	-0.0266667	-0.376667	-0.226667	-0.236667	-0.916667	-0.926667	-1.05667	-0.206667	-0.186667	-0.126667	-0.346667	-0.296667	-0.276667	-0.676667	-0.846667	-0.796667	-0.555	-0.682222
MCCC1	-0.07	-0.04	0.11	0.17	0.21	0.19	-0.71	-0.78	-0.58	-0.53	-0.47	-0.66	-0.44	-0.6	-0.59	-0.66	-1	-0.78	-0.65	-0.682222
SH2B3	0.08	-0.1	0.02	0.01	-0.11	0.02	-1.09	-1.09	-0.9	0.1	0.16	0.1	0.05	0	0.04	-0.97	-1.05	-1.12	-0.480833	-0.681111
INSIG1	0.156667	-0.223333	0.0666667	1.10667	1.25667	1.20667	-0.623333	-0.803333	-0.643333	-0.573333	-0.233333	-0.263333	-0.803333	-0.373333	-0.933333	-0.583333	-0.503333	-0.853333	-0.599167	-0.68
CEP63	-0.01	0.03	-0.02	0.84	0.95	0.93	-0.67	-1.23	-1.11	0.24	0.47	0.59	-0.21	-0.13	0.03	-0.91	-1.18	-0.71	-0.401667	-0.68
CDCA7	0.0233333	0.0233333	-0.0466667	0.733333	0.553333	0.713333	-0.756667	-0.616667	-0.606667	0.183333	0.123333	-0.0666667	-0.666667	-0.696667	-0.726667	-0.556667	-0.776667	-0.716667	-0.49	-0.68
TMEM181	-0.0633333	-0.143333	0.206667	2.08667	1.76667	1.72667	-1.21333	-0.703333	-0.793333	-0.283333	-0.133333	0.0366667	-0.443333	-0.0133333	-0.203333	-1.15333	-0.743333	-0.853333	-0.541667	-0.68
MELK	0.0566667	-0.0833333	0.0266667	1.54167	1.49167	1.44667	-0.693333	-0.518333	-0.673333	0.136667	0.171667	0.156667	-0.408333	-0.653333	-0.608333	-0.948333	-0.863333	-0.748333	-0.470833	-0.679444
NBPF3	-0.24	0.14	0.1	0.13	0.23	0.03	-1.42	-0.33	-0.74	-0.61	-0.1	-0.22	-0.23	-0.93	-0.32	-0.67	-0.31	-1.16	-0.586667	-0.678889
ASB8	-0.0183333	0.146667	-0.128333	-0.0483333	-0.0283333	-0.0633333	-0.793333	-1.12333	-1.02333	-0.388333	-0.203333	-0.263333	-0.283333	-0.703333	-0.513333	-0.803333	-0.598333	-0.263333	-0.58	-0.678333
HPRT1	0.106667	-0.0733333	-0.0333333	0.846667	0.831667	0.911667	-0.818333	-0.548333	-0.703333	-0.158333	0.0466667	-0.108333	-0.668333	-0.578333	-0.948333	-0.548333	-0.548333	-0.743333	-0.527083	-0.678333
ARV1	0.0833333	-0.0566667	-0.0266667	0.263333	0.493333	0.503333	-0.766667	-1.15667	-0.766667	-0.756667	-0.716667	-0.686667	-0.846667	-0.706667	-0.646667	-0.586667	-0.146667	-0.476667	-0.688333	-0.677778
LARS2	-0.09	0	0.09	-0.09	-0.18	0.14	-0.52	-0.93	-0.56	-0.16	-0.33	-0.28	-0.66	-0.91	-0.6	-0.7	-0.75	-0.47	-0.5725	-0.677778
IGFBP1	0.15	0.04	-0.19	0.01	-0.31	0.07	-0.12	-0.67	-0.29	-0.9	-1.04	-0.99	-0.72	-0.66	-1.23	-1.08	-0.36	-0.97	-0.7525	-0.677778
EXOC4	0.07	0.01	-0.08	0.21	0.02	0.29	-1	-0.22	-1.01	-0.01	-0.17	-0.07	-0.61	-0.88	-0.25	-0.95	-0.71	-0.47	-0.529167	-0.677778
STT3A	0.0466667	-0.0133333	-0.0333333	0.266667	0.226667	0.126667	-0.923333	-0.563333	-0.703333	0.0466667	0.116667	0.176667	-0.853333	-0.653333	-0.553333	-0.483333	-0.683333	-0.673333	-0.479167	-0.676667
NCAPD3	0.22	-0.18	-0.04	0.41	-0.01	0.16	-0.6	-0.58	-0.65	0.05	0.06	0.09	-0.76	-0.7	-0.73	-0.69	-0.67	-0.71	-0.490833	-0.676667
ADO	0.126667	-0.0133333	-0.113333	0.486667	0.506667	0.436667	-0.663333	-0.763333	-0.173333	-0.0433333	0.186667	0.296667	-0.473333	-0.813333	-0.443333	-1.05333	-0.713333	-0.993333	-0.470833	-0.676667
LOC401397	0.156667	-0.0733333	-0.0833333	1.64667	1.40667	1.56667	-0.753333	-0.663333	-0.563333	-0.693333	-0.763333	-0.773333	-0.463333	-0.363333	-0.913333	-0.563333	-0.953333	-0.853333	-0.693333	-0.676667
FOXF1	-0.223333	0.156667	0.0666667	-0.113333	-0.223333	-0.283333	-0.963333	-0.943333	-1.01333	0.256667	0.396667	0.416667	-0.593333	-0.153333	-0.123333	-0.763333	-1.03333	-0.503333	-0.418333	-0.676667
FAM133B	-0.05	-0.02	0.07	1.02	1.02	0.79	-0.27	-0.62	-0.69	-0.07	-0.16	-0.41	-0.8	-0.74	-0.77	-0.73	-0.71	-0.75	-0.56	-0.675556
TFCP2	-0.0466667	0.0333333	0.0133333	-0.176667	0.103333	0.223333	-0.886667	-0.906667	-0.956667	0.0933333	0.193333	0.173333	-0.646667	-0.436667	-0.596667	-0.776667	-0.306667	-0.566667	-0.468333	-0.675556
SLC25A46	0.166667	-0.133333	-0.0333333	1.62667	1.68667	1.69667	-0.723333	-0.703333	-0.773333	0.136667	0.0466667	-0.133333	-0.883333	-0.373333	-0.763333	-0.813333	-0.793333	-0.253333	-0.5025	-0.675556
UQCRB	0.0833333	-0.0166667	-0.0666667	1.01333	0.973333	1.09333	-0.876667	-0.846667	-0.916667	-0.546667	-0.616667	-0.556667	-0.736667	-0.526667	-0.766667	-0.416667	-0.466667	-0.526667	-0.65	-0.675556
IARS2	0.0233333	0.0333333	-0.0566667	1.37333	1.30333	1.48333	-0.766667	-0.846667	-0.626667	0.113333	0.143333	0.0933333	-0.446667	-0.0566667	-0.316667	-1.04667	-0.746667	-1.21667	-0.476667	-0.674444
HMGB1	-0.05	0.01	0.04	1.43	1.32	1.2	-0.8	-0.89	-0.92	-0.27	-0.38	-0.12	-0.14	-0.4	-0.71	-0.57	-0.78	-0.86	-0.57	-0.674444
PPP2R5C	-0.095	0.175	-0.08	1.19	1.115	1.165	-1.005	-0.875	-0.83	-0.24	-0.345	-0.335	-0.65	-0.57	-0.81	-0.295	-0.425	-0.61	-0.5825	-0.674444
C9orf21	-0.113333	0.206667	-0.0933333	-0.143333	-0.0833333	-0.143333	-0.233333	-1.07333	-1.08333	-0.233333	-0.453333	-0.313333	-1.26333	-0.393333	-0.423333	-0.303333	-0.833333	-0.463333	-0.589167	-0.674444
WDR37	0.07	0.21	-0.28	-0.09	-0.15	-0.08	-0.98	-1	-0.55	-0.045	0.025	-0.275	-0.7	-0.65	-0.805	-0.37	-0.64	-0.37	-0.53	-0.673889
USP42	0.193333	-0.106667	-0.0866667	0.0933333	0.443333	0.183333	-0.866667	-0.596667	-0.536667	0.353333	0.253333	0.243333	-0.336667	0.0833333	-0.146667	-0.846667	-1.21667	-1.59667	-0.434167	-0.673333
MKI67IP	-0.00666667	0.133333	-0.126667	1.43333	1.22333	1.41333	-0.916667	-0.746667	-0.496667	-0.126667	0.0633333	-0.00666667	-0.516667	-0.316667	-0.556667	-0.786667	-0.746667	-0.976667	-0.510833	-0.673333
GBE1	0.25	-0.1	-0.15	1.03	1.06	1.18	-0.98	-0.92	-1.03	-0.11	0.06	0.02	-0.67	-0.46	-0.24	-0.96	0.11	-0.91	-0.5075	-0.673333
FBXW2	0.31	-0.13	-0.18	-0.62	-0.51	-0.5	-0.63	-1.09	-0.66	-0.34	-0.34	-0.45	-0.36	-0.31	-1.24	-0.56	-0.7	-0.51	-0.599167	-0.673333
HTATIP2	0.0833333	-0.0366667	-0.0466667	-0.126667	-0.166667	-0.116667	-0.656667	-0.796667	-0.626667	-0.886667	-0.806667	-0.666667	-0.736667	-0.706667	-0.966667	-0.476667	-0.546667	-0.546667	-0.701667	-0.673333
KIAA0556	0.07	-0.04	-0.03	-0.39	-0.51	-0.56	-1.03	-0.47	-1.16	0.19	0.48	0.41	-0.09	-0.14	-0.58	-0.81	-0.94	-0.83	-0.414167	-0.672222
XPO1	-0.0333333	0.0366667	-0.00333333	2.44667	2.58667	2.52667	-0.613333	-1.23333	-0.683333	0.286667	0.276667	0.0866667	-0.433333	-0.0233333	-0.263333	-1.15333	-0.913333	-0.733333	-0.45	-0.672222
FAM82B	-0.0833333	0.0466667	0.0366667	0.446667	0.616667	0.696667	-1.36333	-1.34333	-0.733333	-0.293333	-0.433333	-0.163333	-0.703333	-0.433333	-0.703333	-0.0233333	-0.133333	-0.613333	-0.578333	-0.672222
MGAT2	-0.045	-0.055	0.1	0.69	0.65	0.55	-0.84	-1	-0.465	-0.03	-0.085	-0.115	-0.75	-0.9	-0.605	-0.415	-0.585	-0.485	-0.522917	-0.671667
ZMYND8	0.131667	-0.113333	-0.0183333	0.731667	0.896667	0.761667	-1.63833	-0.558333	-1.02833	0.451667	0.596667	0.506667	-0.0233333	0.171667	-0.108333	-0.663333	-1.21833	-0.978333	-0.374167	-0.671667
COL4A1	-0.0733333	0.0766667	-0.00333333	-0.353333	-0.523333	-0.473333	-0.633333	-0.663333	-0.613333	0.446667	0.336667	0.406667	-0.0133333	-0.0433333	0.106667	-1.25333	-1.52333	-1.40333	-0.404167	-0.671111
DDAH1	-0.0533333	0.0966667	-0.0433333	0.966667	1.04667	1.17667	-0.673333	-0.693333	-0.313333	-0.373333	-0.453333	-0.253333	-0.333333	-0.333333	-0.423333	-1.16333	-1.09333	-1.01333	-0.593333	-0.671111
PRPSAP2	0.135	-0.155	0.02	0.32	0.335	0.435	-0.995	-0.76	-0.64	-0.52	-0.47	-0.325	-0.93	-0.775	-0.735	-0.34	-0.305	-0.555	-0.6125	-0.670556
HOXC9	0.0133333	-0.0766667	0.0633333	-0.406667	-0.216667	-0.176667	-0.696667	-0.676667	-0.566667	0.153333	0.0133333	-0.00666667	-0.856667	-0.416667	-0.826667	-0.626667	-0.646667	-0.716667	-0.489167	-0.67
FBXO34	0.116667	-0.0633333	-0.0533333	0.626667	0.486667	0.716667	-0.593333	-0.573333	-0.643333	-0.173333	0.106667	-0.353333	-0.753333	-0.693333	-0.723333	-0.683333	-0.663333	-0.703333	-0.5375	-0.67
CENPBD1	0.03	-0.05	0.02	0.045	0.225	0.19	-0.81	-0.68	-0.745	-0.535	-0.57	-0.425	-0.955	-0.74	-0.94	-0.355	-0.385	-0.415	-0.629583	-0.669444
YBX1	-0.0116667	0.0483333	-0.0366667	0.523333	0.523333	0.518333	-0.851667	-0.766667	-0.791667	0.0283333	0.183333	0.233333	-0.591667	-0.491667	-0.541667	-0.656667	-0.716667	-0.616667	-0.465	-0.669444
ATG14	-0.186667	0.203333	-0.0166667	0.553333	0.403333	0.383333	-1.34667	-0.526667	-0.806667	-0.456667	-0.316667	-0.696667	-0.846667	-0.506667	-0.936667	-0.516667	-0.0766667	-0.456667	-0.624167	-0.668889
TBC1D14	0.0466667	-0.133333	0.0866667	0.126667	-0.0833333	-0.0533333	-0.843333	-0.873333	-0.603333	-0.353333	-0.263333	-0.133333	-0.613333	-0.693333	-0.433333	-0.583333	-0.743333	-0.633333	-0.564167	-0.668889
GGPS1	-0.0366667	0.0633333	-0.0266667	1.20333	1.17333	1.40333	-0.726667	-0.686667	-0.776667	-0.196667	0.203333	0.173333	-0.676667	-0.156667	-0.686667	-0.676667	-0.796667	-0.836667	-0.486667	-0.668889
ARHGEF10	-0.0433333	0.146667	-0.103333	0.566667	0.516667	0.526667	-0.843333	-0.513333	-1.05333	0.286667	-0.163333	-0.0433333	-0.253333	-0.883333	-0.433333	-0.493333	-0.393333	-1.15333	-0.495	-0.668889
BRD8	0.16	-0.225	0.065	0.1	0.04	-0.04	-0.45	-0.385	-1.2	-0.26	-0.165	-0.29	-0.74	-0.66	-0.645	-0.525	-0.745	-0.665	-0.560833	-0.668333
TNFRSF19	0.0166667	-0.0833333	0.0666667	0.856667	0.166667	0.746667	-1.09333	-0.863333	-0.563333	-0.0633333	-0.0733333	-0.00333333	-0.313333	-0.443333	-0.293333	-0.753333	-0.713333	-0.973333	-0.5125	-0.667778
KIAA0391	0.01	0.1	-0.11	0.25	0.28	0.16	-0.55	-0.85	-0.76	-0.59	-0.55	-0.54	-0.54	-1.05	-0.89	-0.46	-0.44	-0.46	-0.64	-0.666667
ECD	-0.126667	0.163333	-0.0366667	0.0733333	0.278333	0.493333	-0.991667	-0.466667	-0.0466667	0.138333	0.0133333	0.193333	-0.716667	-0.931667	-0.766667	-0.761667	-0.591667	-0.726667	-0.47125	-0.666667
ATG3	-0.08	0.04	0.04	1.04	1.03	1.03	-0.67	-0.54	-0.75	-0.03	-0.09	0.04	-0.75	-0.71	-0.67	-0.64	-0.67	-0.6	-0.506667	-0.666667
LOC442454	0.0433333	-0.0366667	-0.00666667	0.693333	0.743333	0.863333	-1.06667	-0.936667	-0.856667	-0.596667	-0.496667	-0.486667	-0.526667	-0.516667	-0.606667	-0.486667	-0.516667	-0.476667	-0.630833	-0.665556
SSR1	0.0833333	0.0133333	-0.0966667	1.78333	1.62333	1.55333	-0.836667	-1.05667	-0.806667	0.483333	0.373333	0.363333	-0.226667	-0.106667	-0.296667	-0.356667	-1.04667	-1.25667	-0.3975	-0.665556
LYPLA1	-0.19	0.03	0.16	1.97	1.88	2.06	-0.26	-0.88	-0.92	-0.76	-0.24	-0.45	-0.67	-1	-0.73	-0.99	-0.26	-0.28	-0.62	-0.665556
KIAA1737	0.0883333	-0.0116667	-0.0766667	0.758333	0.698333	0.423333	-0.831667	-0.896667	-0.761667	-0.256667	-0.361667	-0.0266667	-0.496667	-0.216667	-0.981667	-0.696667	-0.406667	-0.701667	-0.552917	-0.665556
FH	0.09	0.04	-0.13	0.46	0.55	0.19	-0.78	-0.76	-0.9	-0.12	-0.18	-0.1	-0.78	-0.63	-0.74	-0.59	-0.5	-0.31	-0.5325	-0.665556
HNRNPL	0.146667	-0.163333	0.0166667	-0.113333	-0.453333	-0.0333333	-0.743333	-0.863333	-0.863333	-0.393333	-0.223333	-0.343333	-0.923333	-0.923333	-0.633333	-0.173333	-0.493333	-0.373333	-0.579167	-0.665556
H2AFY	0.0433333	0.0333333	-0.0766667	0.00333333	-0.126667	0.153333	-0.936667	-0.756667	-0.806667	-0.516667	-0.306667	-0.106667	-0.516667	-0.596667	-0.676667	-0.516667	-0.686667	-0.496667	-0.576667	-0.665556
DNAJC7	0.0333333	-0.0866667	0.0533333	0.293333	0.483333	0.423333	-0.996667	-0.596667	-0.726667	-0.206667	-0.386667	-0.246667	-0.496667	-0.496667	-0.606667	-0.836667	-0.496667	-0.736667	-0.569167	-0.665556
DNAJC9	0.0566667	-0.0433333	-0.0133333	0.486667	0.506667	0.536667	-0.743333	-0.743333	-0.743333	0.116667	0.0266667	0.0366667	-0.813333	-0.663333	-0.443333	-0.633333	-0.603333	-0.603333	-0.484167	-0.665556
WDR53	-0.0333333	-0.0433333	0.0766667	-0.0133333	0.0866667	-0.253333	-0.743333	-0.723333	-0.633333	-0.633333	0.00666667	-0.423333	-0.853333	-0.563333	-0.873333	-0.833333	-0.463333	-0.293333	-0.585833	-0.664444
MCM3	0.0483333	-0.0666667	0.0183333	-0.156667	0.0383333	-0.0366667	-0.671667	-0.736667	-0.756667	-0.296667	-0.181667	-0.201667	-0.511667	-0.631667	-0.526667	-0.711667	-0.741667	-0.686667	-0.554583	-0.663889
SMYD4	0.0966667	-0.0933333	-0.00333333	-0.483333	-0.263333	-0.0933333	-0.503333	-0.863333	-0.563333	-0.463333	-0.583333	-0.683333	-0.923333	-1.04333	-0.923333	-0.343333	-0.363333	-0.443333	-0.641667	-0.663333
NRBF2	0.24	-0.045	-0.195	0.595	0.395	0.465	-0.615	-0.595	-0.49	-0.255	-0.51	-0.325	-0.71	-0.715	-0.745	-0.705	-0.685	-0.71	-0.588333	-0.663333
FAM104A	0.0366667	-0.0333333	-0.00333333	0.436667	0.426667	0.186667	-0.493333	-0.593333	-1.03333	-0.0633333	-0.313333	-0.363333	-0.583333	-0.663333	-0.663333	-0.863333	-0.483333	-0.593333	-0.559167	-0.663333
PKNOX1	-0.133333	0.0866667	0.0466667	0.346667	0.366667	0.186667	-0.603333	-0.583333	-0.653333	-0.193333	-0.0733333	0.106667	-0.763333	-0.703333	-0.713333	-0.553333	-0.673333	-0.713333	-0.51	-0.662222
C1orf52	-0.146667	0.0633333	0.0833333	0.193333	0.333333	0.503333	-0.686667	-0.696667	-0.546667	-0.766667	-0.636667	-0.426667	-0.726667	-0.796667	-0.836667	-0.556667	-0.506667	-0.586667	-0.6475	-0.66
FNTA	-0.005	0.02	-0.015	0.865	0.82	0.78	-0.89	-0.755	-0.865	-0.405	-0.46	-0.46	-0.5	-0.55	-0.95	-0.2	-0.71	-0.51	-0.604583	-0.658889
TSPAN5	0.03	0.01	-0.04	0.24	0.01	0.27	-0.65	-0.6	-0.66	-0.08	-0.28	-0.38	-0.86	-0.99	-0.95	-0.2	-0.48	-0.54	-0.555833	-0.658889
LYRM1	-0.06	0.06	0	1.03	1.01	0.99	-0.42	-0.68	-0.46	-0.49	-0.71	-0.76	-0.84	-0.84	-1.22	-0.54	-0.36	-0.57	-0.6575	-0.658889
PTK2	0.005	0.02	-0.025	0.59	0.645	0.735	-0.98	-0.815	-0.87	0.115	0.14	0	-0.255	-0.45	-0.375	-0.86	-0.46	-0.86	-0.4725	-0.658333
ISOC1	-0.03	0.04	-0.01	0.28	0.39	0.42	-0.84	-0.76	-0.77	-0.45	-0.54	-0.42	-0.43	-0.61	-0.75	-0.51	-0.65	-0.6	-0.610833	-0.657778
TMEM9B	-0.0833333	-0.0333333	0.116667	0.00666667	0.156667	0.0366667	-0.903333	-0.573333	-0.793333	-0.493333	-0.373333	-0.413333	-0.523333	-0.773333	-0.953333	-0.533333	-0.573333	-0.293333	-0.6	-0.657778
PSMF1	0.0533333	-0.00666667	-0.0466667	0.0433333	-0.0266667	-0.0166667	-0.716667	-0.666667	-0.696667	0.233333	0.393333	0.353333	-0.636667	-0.426667	-0.556667	-0.716667	-0.786667	-0.706667	-0.410833	-0.656667
QSOX2	0.183333	-0.136667	-0.0466667	-0.186667	-0.0766667	-0.216667	-0.166667	-1.29667	-0.536667	-0.356667	-0.146667	-0.336667	-0.956667	-0.736667	-0.466667	-0.516667	-0.836667	-0.396667	-0.5625	-0.656667
NFU1	0.00333333	0.123333	-0.126667	0.553333	0.553333	0.423333	-0.456667	-0.806667	-0.556667	-0.496667	-0.156667	-0.446667	-0.746667	-0.726667	-0.756667	-0.506667	-0.636667	-0.716667	-0.584167	-0.656667
IWS1	0.0833333	0.0433333	-0.126667	0.903333	0.743333	1.05333	-0.816667	-0.796667	-0.676667	0.323333	0.413333	0.253333	-0.0766667	-0.546667	-0.376667	-0.906667	-0.886667	-0.826667	-0.41	-0.656667
ACVR1B	-0.2	0.22	-0.02	-0.11	-0.1	-0.22	-0.76	-0.58	-0.36	0.09	0.08	0.17	-0.87	-0.29	-0.6	-0.81	-0.84	-0.8	-0.464167	-0.656667
BCL6	0.116667	-0.00333333	-0.113333	-0.203333	-0.223333	-0.143333	-0.783333	-0.663333	-0.653333	0.126667	0.126667	0.0966667	-0.633333	-0.623333	-0.383333	-0.963333	-0.523333	-0.683333	-0.463333	-0.656667
RBM25	0.0366667	0.0666667	-0.103333	1.59667	1.61667	1.48667	-0.803333	-1.01333	-0.613333	0.586667	0.506667	0.516667	-0.103333	-0.133333	-0.0933333	-1.06333	-1.12333	-0.963333	-0.358333	-0.656667
COX6C	-0.01	0.03	-0.02	0.64	0.67	0.58	-0.75	-0.66	-0.9	-0.49	-0.65	-0.86	-0.75	-0.44	-0.74	-0.54	-0.58	-0.54	-0.658333	-0.655556
MIS18BP1	0.11	-0.06	-0.05	2.4	2.2	2.26	-0.74	-0.72	-0.59	-0.14	-0.23	-0.21	-0.19	-0.3	-0.87	-0.83	-0.81	-0.85	-0.54	-0.655556
GTF3C3	0.466667	-0.0933333	-0.373333	0.996667	1.08667	1.11667	-0.793333	-0.773333	-0.823333	0.346667	0.446667	0.206667	-0.953333	-0.883333	-0.0433333	-0.683333	-0.823333	-0.113333	-0.4075	-0.654444
CYCS	0.0633333	-0.146667	0.0833333	0.943333	1.08333	1.07333	-0.806667	-0.926667	-0.816667	-0.0366667	-0.186667	-0.286667	-0.606667	-0.566667	-0.626667	-0.516667	-0.446667	-0.576667	-0.533333	-0.654444
VOPP1	0.0133333	0.0333333	-0.0466667	-0.266667	-0.496667	-0.276667	-0.656667	-0.696667	-0.906667	-0.586667	-0.486667	-0.296667	-0.816667	-0.616667	-0.976667	-0.106667	-0.366667	-0.746667	-0.605	-0.654444
PICALM	-0.00666667	0.0833333	-0.0766667	0.973333	0.953333	0.793333	-0.996667	-0.456667	-0.616667	-0.0766667	-0.0266667	-0.0666667	-0.266667	-0.186667	-0.336667	-0.556667	-1.71667	-0.746667	-0.504167	-0.653333
RCC2	-0.0483333	0.0516667	-0.00333333	0.126667	-0.00333333	0.121667	-0.533333	-0.698333	-0.648333	0.446667	0.461667	0.481667	-0.398333	-0.348333	-0.308333	-1.05833	-0.983333	-0.903333	-0.374167	-0.653333
CDC42SE1	-0.08	0.01	0.07	-0.41	-0.455	-0.71	-0.845	-0.88	-0.535	-0.215	-0.275	-0.015	-0.635	-0.9	-0.805	-0.635	-0.205	-0.435	-0.531667	-0.652778
SECISBP2	0.0166667	-0.173333	0.156667	0.406667	0.486667	0.566667	-0.663333	-0.563333	-0.713333	-0.283333	-0.183333	-0.263333	-0.783333	-0.683333	-0.363333	-0.753333	-0.573333	-0.773333	-0.55	-0.652222
KIF4A	0.0133333	0.0233333	-0.0366667	0.873333	0.663333	0.953333	-0.796667	-0.776667	-0.656667	0.503333	0.473333	0.573333	0.00333333	-0.526667	-0.546667	-0.886667	-0.846667	-0.836667	-0.36	-0.652222
PGRMC1	-0.0333333	-0.103333	0.136667	1.13667	1.10667	1.11667	-0.683333	-0.473333	-0.603333	0.716667	0.466667	0.646667	-0.613333	-0.253333	-0.703333	-0.783333	-0.943333	-0.803333	-0.335833	-0.651111
WDFY1	-0.02	-0.04	0.06	2.27	2.29	2.22	-0.89	-1.19	-0.54	0.67	0.39	0.39	-0.14	-0.26	-0.21	-1.18	-0.78	-0.67	-0.3675	-0.651111
TSG101	-0.0333333	0.0166667	0.0166667	0.246667	0.246667	0.296667	-0.793333	-0.653333	-0.653333	-0.573333	-0.303333	-0.553333	-0.863333	-0.623333	-0.703333	-0.513333	-0.643333	-0.413333	-0.6075	-0.651111
SUV420H1	0.075	0.12	-0.195	0.73	0.76	0.785	-0.93	-0.54	-0.935	0.135	0.35	0.325	-0.435	-0.65	-0.14	-0.94	-0.445	-0.84	-0.420417	-0.650556
PSMD7	0	-0.09	0.09	1.05	1.11	1.11	-0.79	-0.62	-0.7	-0.28	0.09	-0.01	-1.05	-0.61	-0.8	-0.5	-0.24	-0.54	-0.504167	-0.65
SEC31A	-0.0166667	0.0133333	0.00333333	-0.266667	-0.0466667	-0.0866667	-0.316667	-0.686667	-0.406667	0.163333	0.223333	0.0133333	-0.666667	-0.606667	-0.396667	-1.08667	-0.806667	-0.876667	-0.454167	-0.65
RSRC1	0.16	-0.01	-0.15	1.31	1.44	1.33	-0.59	-0.57	-0.64	-0.05	-0.08	0.08	-0.67	-0.62	-0.72	-0.68	-0.66	-0.7	-0.491667	-0.65
C21orf7	-0.166667	0.203333	-0.0366667	-0.316667	-0.216667	-0.166667	-0.826667	-0.406667	-0.706667	-0.896667	-0.576667	-0.576667	-0.326667	-0.436667	-0.426667	-0.916667	-0.856667	-0.936667	-0.6575	-0.648889
PITRM1	0.08	0.01	-0.09	0.02	0.05	-0.1	-0.82	-0.91	-0.7	-0.18	-0.14	0.16	-0.42	-0.46	-0.58	-0.71	-0.74	-0.5	-0.5	-0.648889
MAD2L1	0.183333	-0.0566667	-0.126667	0.973333	1.02833	0.968333	-0.381667	-0.871667	-0.771667	-0.391667	-0.0516667	-0.351667	-0.821667	-0.666667	-0.751667	-0.551667	-0.481667	-0.536667	-0.5525	-0.648333
MAD2L1BP	-0.0216667	-0.0166667	0.0383333	-0.546667	-0.206667	-0.291667	-0.546667	-0.671667	-0.661667	-0.646667	-0.706667	-0.676667	-0.841667	-0.841667	-0.776667	-0.641667	-0.381667	-0.471667	-0.655417	-0.648333
COX10	0.0366667	-0.0333333	-0.00333333	-0.0333333	-0.0733333	-0.103333	-0.563333	-0.493333	-0.513333	0.136667	0.136667	0.176667	-0.653333	-0.683333	-0.563333	-0.733333	-0.803333	-0.823333	-0.448333	-0.647778
PTPN11	-0.0133333	-0.0233333	0.0366667	2.08667	2.31667	2.29667	-0.683333	-1.15333	-0.823333	0.436667	0.566667	0.566667	0.136667	0.146667	0.196667	-1.51333	-1.07333	-1.06333	-0.355	-0.647778
SMG7	0.05	-0.13	0.08	0	-0.01	-0.08	-1.06	-0.37	-0.77	0.21	0.17	0.39	0.06	-0.12	-0.16	-1	-1.49	-0.91	-0.420833	-0.646667
CCDC59	-0.11	0.03	0.08	1.62	1.83	1.75	-0.91	-0.59	-0.78	-0.25	0.11	-0.23	-0.69	-0.69	-0.78	-0.49	-0.34	-0.55	-0.515833	-0.646667
TTL	-0.0333333	0.136667	-0.103333	0.756667	0.896667	0.746667	-1.09333	-0.543333	-0.583333	0.146667	0.0166667	-0.00333333	-0.793333	-0.113333	-0.473333	-1.00333	-0.853333	-0.363333	-0.471667	-0.646667
UAP1	0.0366667	-0.333333	0.296667	1.47667	1.44667	1.38667	-0.873333	-0.853333	-0.923333	-0.213333	-0.0333333	0.296667	-0.593333	0.0966667	-1.00333	-0.933333	-0.113333	-0.603333	-0.479167	-0.644444
SPIRE1	-0.0466667	-0.0266667	0.0733333	1.07333	1.02333	0.953333	-0.656667	-0.556667	-0.686667	0.373333	0.303333	0.523333	0.103333	-0.166667	-0.156667	-1.03667	-1.15667	-1.47667	-0.3825	-0.643333
ATP6V1D	0.0366667	-0.0933333	0.0566667	1.18667	1.05667	1.10667	-0.653333	-0.813333	-0.653333	-0.673333	-0.713333	-0.733333	-0.843333	-0.733333	-0.863333	-0.353333	-0.463333	-0.413333	-0.659167	-0.643333
ERMP1	-0.05	0.11	-0.06	0.97	1.04	0.88	-0.95	-0.55	-0.72	-0.09	0.43	0.09	-0.18	-0.04	-0.54	-1.15	-0.98	-0.68	-0.446667	-0.643333
WDR1	0.0333333	-0.0216667	-0.0116667	0.273333	0.113333	0.123333	-0.586667	-0.716667	-0.541667	-0.0116667	-0.0366667	-0.00666667	-0.766667	-0.746667	-0.906667	-0.436667	-0.521667	-0.566667	-0.487083	-0.643333
SCO1	-0.0733333	0.0466667	0.0266667	0.386667	0.426667	0.456667	-0.723333	-0.673333	-0.583333	-0.303333	-0.303333	-0.173333	-0.663333	-0.773333	-0.703333	-0.543333	-0.573333	-0.553333	-0.5475	-0.643333
MRPL33	0.0783333	-0.0866667	0.00833333	0.238333	0.0583333	0.203333	-0.771667	-0.846667	-0.931667	-0.621667	-0.656667	-0.786667	-0.626667	-0.736667	-0.566667	-0.371667	-0.491667	-0.436667	-0.65375	-0.642222
RPL4	0.015	0.02	-0.035	-0.055	-0.045	-0.07	-0.73	-0.82	-0.73	0.01	0.125	0.11	-0.6	-0.61	-0.645	-0.535	-0.665	-0.44	-0.460833	-0.641667
ZNF544	0.09	-0.03	-0.06	0.88	0.78	0.76	-1.28	-1.47	-0.47	0.06	-0.27	-0.16	-0.38	-0.65	-0.27	-0.5	-0.26	-0.49	-0.511667	-0.641111
ANKRD13A	-0.113333	-0.00333333	0.116667	0.306667	0.566667	0.256667	-0.533333	-0.623333	-0.353333	0.206667	0.00666667	0.116667	-0.473333	-0.683333	-0.513333	-0.973333	-0.823333	-0.793333	-0.453333	-0.641111
TM4SF18	0.00666667	-0.0233333	0.0166667	1.10167	1.20667	1.20167	-0.783333	-0.818333	-0.753333	-0.378333	-0.403333	-0.503333	-0.678333	-0.693333	-0.668333	-0.418333	-0.478333	-0.478333	-0.587917	-0.641111
2014-09-11	0.143333	0.0633333	-0.206667	2.36333	2.19333	2.42333	-0.346667	-0.936667	-1.32667	0.683333	0.573333	0.363333	0.103333	-0.0366667	-0.176667	-1.45667	-0.986667	-0.596667	-0.345	-0.64
DCP2	0.106667	-0.00333333	-0.103333	2.38667	2.43667	2.41667	-0.563333	-0.543333	-0.613333	-0.633333	-0.673333	-0.693333	-0.723333	-0.663333	-0.693333	-0.653333	-0.633333	-0.673333	-0.646667	-0.64
PSMC6	-0.21	0.07	0.14	2.18	2.18	2.13	-1.08	-0.42	-0.84	-0.1	0.38	0.33	-0.65	-0.43	-0.65	-0.59	-0.44	-0.66	-0.429167	-0.64
CWF19L1	0.136667	-0.0133333	-0.123333	-0.113333	-0.0433333	-0.0633333	-0.703333	-0.733333	-0.633333	-0.733333	-0.523333	-0.583333	-0.733333	-0.873333	-0.903333	-0.503333	-0.363333	-0.313333	-0.633333	-0.64
ATAD1	0.38	-0.12	-0.26	1.34	1.34	1.25	-0.74	-0.49	-0.79	-0.32	-0.07	0	-0.9	-0.11	-0.29	-0.83	-0.76	-0.85	-0.5125	-0.64
B2M	0.00333333	0.0483333	-0.0516667	0.603333	0.668333	0.648333	-1.06167	-0.901667	-0.901667	-0.721667	-0.766667	-0.656667	-0.846667	-0.356667	-0.746667	-0.356667	-0.311667	-0.261667	-0.6575	-0.638333
SERP1	-0.25	0.14	0.11	0.8	0.98	1.17	-1.21	-0.48	-1.26	-0.29	0.01	-0.53	-0.21	-0.36	-0.71	-0.22	-0.76	-0.53	-0.545833	-0.637778
CCDC25	0.1	0.06	-0.16	1.435	1.145	1.07	-0.59	-0.495	-0.71	-0.05	-0.15	-0.135	-0.67	-0.385	-0.435	-0.91	-0.845	-0.7	-0.50625	-0.637778
NBPF22P	0.0133333	-0.0466667	0.0333333	-0.306667	-0.346667	-0.256667	-0.716667	-0.696667	-0.766667	-0.216667	-0.886667	-0.496667	-0.606667	-0.0966667	-0.636667	-0.606667	-0.786667	-0.826667	-0.611667	-0.637778
RRAGC	-0.0966667	-0.0166667	0.113333	0.573333	0.173333	0.523333	-1.15667	-1.13667	-1.20667	-0.236667	-0.0766667	-0.106667	-0.746667	-0.326667	-0.216667	-0.526667	0.0433333	-0.456667	-0.5125	-0.636667
MPHOSPH8	-0.158333	0.0516667	0.106667	0.861667	0.741667	0.786667	-0.368333	-0.788333	-0.728333	-0.103333	0.151667	0.186667	-0.133333	-0.458333	-0.578333	-0.793333	-1.03333	-0.848333	-0.457917	-0.636667
VDAC1	0.123333	-0.0466667	-0.0766667	0.223333	0.0833333	0.0933333	-0.846667	-0.636667	-0.806667	0.143333	0.253333	0.203333	-0.316667	-0.606667	-0.546667	-0.526667	-0.786667	-0.656667	-0.4275	-0.636667
SLTM	0.0666667	-0.0933333	0.0266667	0.886667	0.906667	0.936667	-0.503333	-0.943333	-0.933333	0.156667	0.136667	0.0666667	0.156667	-0.153333	0.356667	-1.14333	-1.15333	-1.41333	-0.4475	-0.636667
HOXA10	0.0233333	-0.0366667	0.0133333	0.343333	0.443333	0.313333	-0.646667	-0.766667	-0.476667	-0.0766667	-0.156667	0.0733333	-0.826667	-0.426667	-0.386667	-1.09667	-0.406667	-0.686667	-0.49	-0.635556
PPP3CC	-0.0166667	0.153333	-0.136667	0.0633333	-0.246667	-0.236667	-0.596667	-0.576667	-0.596667	-0.236667	-0.336667	-0.156667	-0.756667	-0.696667	-0.726667	-0.686667	-0.376667	-0.706667	-0.5375	-0.635556
ANKLE2	0.0566667	-0.0833333	0.0266667	0.326667	0.196667	0.296667	-0.663333	-0.823333	-1.01333	-0.353333	-0.363333	-0.313333	-0.723333	-0.483333	-0.633333	-0.483333	-0.523333	-0.373333	-0.5625	-0.635556
ST13	0.216667	-0.0833333	-0.133333	1.01667	0.806667	0.776667	-0.643333	-0.463333	-0.593333	-0.243333	0.0166667	-0.0333333	-0.683333	-1.08333	-0.633333	-0.703333	-0.283333	-0.633333	-0.498333	-0.635556
RBM12	0.201667	-0.0633333	-0.138333	0.871667	0.756667	0.936667	-0.733333	-0.853333	-0.703333	0.0316667	0.106667	0.0566667	-0.493333	-0.698333	-0.468333	-0.478333	-0.583333	-0.703333	-0.46	-0.635
OGFOD1	0.0733333	-0.116667	0.0433333	0.633333	0.763333	0.628333	-0.481667	-0.666667	-0.806667	0.0583333	0.108333	0.113333	-0.736667	-0.426667	-0.636667	-0.686667	-0.681667	-0.591667	-0.452917	-0.635
BUB3	0.0516667	0.0316667	-0.0833333	0.136667	0.251667	0.251667	-0.588333	-0.478333	-0.703333	-0.478333	-0.483333	-0.368333	-0.583333	-0.703333	-0.863333	-0.748333	-0.413333	-0.628333	-0.586667	-0.634444
HIBADH	0.0766667	-0.00333333	-0.0733333	-0.0133333	0.0266667	0.106667	-0.483333	-0.683333	-0.633333	-0.643333	-0.933333	-0.563333	-0.693333	-0.753333	-0.783333	-0.923333	-0.443333	-0.313333	-0.654167	-0.634444
FAM53C	0.01	0.02	-0.03	-0.6	-0.62	-0.37	-0.73	-0.54	-0.67	0.17	0.01	0.05	-0.6	-0.7	-0.65	-0.64	-0.52	-0.66	-0.456667	-0.634444
C2orf42	-0.0633333	0.116667	-0.0533333	-0.293333	-0.683333	-0.423333	-0.573333	-0.683333	-1.10333	-0.0533333	-0.213333	-0.223333	-0.323333	-1.05333	-0.783333	-0.423333	-0.343333	-0.423333	-0.516667	-0.634444
UTP14A	0.0416667	0.0516667	-0.0933333	0.441667	0.256667	0.296667	-0.623333	-1.05333	-0.908333	-0.0933333	-0.148333	0.0466667	-0.588333	-0.533333	-0.578333	-0.378333	-0.458333	-0.588333	-0.492083	-0.634444
ASB1	0.00666667	0.00666667	-0.0133333	-0.123333	-0.203333	-0.373333	-0.493333	-0.733333	-0.553333	-0.343333	-0.513333	-0.353333	-0.543333	-0.553333	-0.663333	-1.02333	-0.513333	-0.633333	-0.576667	-0.634444
MTFMT	0.116667	-0.0233333	-0.0933333	-0.723333	-0.213333	-0.253333	-0.643333	-0.813333	-0.743333	-0.203333	-0.173333	-0.233333	-0.623333	-0.743333	-0.753333	-0.143333	-0.733333	-0.503333	-0.525833	-0.633333
COPB1	0.1	-0.09	-0.01	2.4	2.41	2.36	-0.33	-0.3	-0.32	0.26	0.34	0.37	-0.65	-0.4	-0.71	-1.27	-0.87	-0.85	-0.394167	-0.633333
IER3IP1	-0.21	0.04	0.17	0.84	0.52	0.87	-0.69	-0.67	-0.74	0.01	0.36	-0.1	-0.3	-0.44	-0.58	-0.72	-0.76	-0.8	-0.4525	-0.633333
RPA1	0.1	-0.06	-0.04	-0.02	-0.06	-0.15	-0.73	-0.7	-0.46	-0.38	-0.29	-0.22	-0.66	-0.58	-0.61	-0.64	-0.74	-0.58	-0.549167	-0.633333
TMED10	0.07	-0.08	0.01	1.42	1.29	1.29	-0.58	-0.56	-0.63	-0.19	0.1	0.28	-0.53	-0.68	-0.71	-0.67	-0.65	-0.69	-0.459167	-0.633333
WSB1	-0.01	0.125	-0.115	0.275	0.43	0.41	-0.46	-0.87	-0.83	0.005	-0.23	-0.34	-0.47	-0.275	-0.615	-0.735	-0.75	-0.69	-0.521667	-0.632778
TCEAL1	0.0283333	0.0283333	-0.0566667	0.488333	0.603333	0.533333	-0.791667	-0.646667	-0.841667	-0.621667	-0.551667	-0.411667	-0.561667	-0.816667	-0.446667	-0.716667	-0.216667	-0.656667	-0.606667	-0.632778
IGF2R	-0.00666667	0.0933333	-0.0866667	0.473333	0.403333	0.263333	-0.566667	-0.656667	-0.636667	0.523333	0.653333	0.593333	-0.376667	-0.136667	-0.0966667	-1.13667	-1.06667	-1.01667	-0.326667	-0.632222
GGA2	0.0266667	-0.0133333	-0.0133333	-0.593333	-0.443333	-0.623333	-0.213333	-0.663333	-0.363333	-0.163333	-0.253333	-0.403333	-0.963333	-0.953333	-0.983333	-0.693333	-0.643333	-0.213333	-0.5425	-0.632222
EIF4H	0.0783333	-0.0466667	-0.0316667	0.0933333	0.0833333	0.103333	-0.981667	-0.646667	-0.636667	-0.176667	0.0133333	-0.0616667	-0.616667	-0.711667	-0.411667	-0.506667	-0.556667	-0.621667	-0.492917	-0.632222
MRPS22	0.03	-0.01	-0.02	0.4	0.4	0.5	-0.58	-0.72	-0.74	-0.43	-0.32	-0.41	-0.69	-0.91	-0.77	-0.38	-0.37	-0.53	-0.570833	-0.632222
SLC38A6	-0.0433333	0.0166667	0.0266667	0.296667	0.466667	0.456667	-1.33333	-0.513333	-0.793333	-0.363333	-0.403333	-0.613333	-0.693333	-1.04333	-0.613333	-0.543333	-0.433333	0.276667	-0.589167	-0.632222
STAT1	0.0433333	0.0633333	-0.106667	0.873333	1.02333	0.813333	-0.476667	-0.596667	-0.526667	0.183333	0.303333	0.393333	-0.586667	-0.246667	-0.286667	-1.00667	-0.766667	-1.18667	-0.4	-0.631111
ME2	0.0683333	0.0833333	-0.151667	0.603333	0.683333	0.543333	-0.771667	-0.611667	-0.376667	0.118333	0.183333	0.0133333	-0.681667	-0.621667	-0.431667	-0.581667	-0.881667	-0.721667	-0.447083	-0.631111
EIF2AK2	0.0633333	-0.166667	0.103333	1.97333	1.95333	1.96333	-0.926667	-0.236667	-0.876667	0.343333	0.403333	0.223333	-0.326667	-0.526667	-0.126667	-1.01667	-0.596667	-1.03667	-0.391667	-0.63
GNL2	0.04	-0.01	-0.03	1.23	1.29	1.32	-0.82	-0.71	-0.64	0.35	0.38	0.45	-0.47	-0.24	-0.33	-0.73	-0.74	-0.99	-0.374167	-0.63
CAPZA2	-0.0566667	-0.0266667	0.0833333	3.14333	3.10333	2.97333	-0.616667	-0.366667	-0.666667	-0.516667	-0.156667	-0.556667	-0.776667	-0.376667	-0.746667	-0.706667	-0.686667	-0.726667	-0.575	-0.63
KLHL18	-0.01	0.16	-0.15	-0.36	-0.3	-0.06	-0.65	-0.84	-0.99	0.05	0.1	-0.14	-0.53	-0.59	-0.65	0.07	-0.76	-0.73	-0.471667	-0.63
SLC38A2	0.0866667	-0.0233333	-0.0633333	2.59667	2.63667	2.67667	-0.643333	-0.793333	-0.763333	0.366667	0.506667	0.406667	-0.0133333	0.106667	-0.273333	-1.04333	-1.01333	-1.23333	-0.365833	-0.63
AP2B1	0.128333	0.0183333	-0.146667	0.158333	0.148333	0.0533333	-0.741667	-0.531667	0.178333	0.128333	-0.00666667	-0.0266667	-0.956667	-0.351667	-0.496667	-0.951667	-0.966667	-0.841667	-0.46375	-0.628889
SNRPB2	-0.0283333	-0.0283333	0.0566667	0.731667	0.956667	0.991667	-0.743333	-0.533333	-0.713333	-0.363333	-0.358333	-0.393333	-0.768333	-0.693333	-0.833333	-0.468333	-0.448333	-0.458333	-0.564583	-0.628889
NUCKS1	-0.06	0	0.06	2.4	2.43	2.55	-0.95	-0.71	-0.64	0.21	0.39	0.41	-0.06	-0.05	-0.03	-1.01	-1.3	-0.91	-0.3875	-0.628889
BUD13	-0.253333	0.236667	0.0166667	-0.263333	-0.363333	-0.333333	-0.753333	-0.813333	-0.423333	-0.133333	-0.213333	-0.283333	-1.04333	-0.723333	-0.793333	-0.523333	-0.193333	-0.383333	-0.523333	-0.627778
HNRNPK	-0.07	0.1	-0.03	0.22	0.2	0.59	-1.01	-0.56	-0.73	-0.11	-0.47	-0.11	-0.57	-0.49	-0.63	-0.39	-0.69	-0.58	-0.528333	-0.627778
UBE2A	-0.00333333	-0.0533333	0.0566667	0.186667	0.196667	0.106667	-0.683333	-0.633333	-0.743333	0.136667	0.0766667	0.106667	-0.763333	-0.633333	-0.743333	-0.413333	-0.513333	-0.523333	-0.444167	-0.627778
DEPDC1B	-0.181667	-0.0466667	0.228333	0.943333	0.728333	0.833333	-0.596667	-0.536667	-0.531667	-0.296667	-0.236667	-0.351667	-0.756667	-0.696667	-0.726667	-0.686667	-0.666667	-0.446667	-0.544167	-0.627222
WDR12	0.0216667	-0.0333333	0.0116667	0.666667	0.881667	0.701667	-0.898333	-0.803333	-0.818333	-0.443333	-0.408333	-0.338333	-0.563333	-0.688333	-0.578333	-0.358333	-0.453333	-0.483333	-0.569583	-0.627222
NOL11	-0.146667	0.143333	0.00333333	1.55333	1.21333	1.49333	-0.496667	-0.696667	-0.316667	-0.0766667	0.0233333	0.443333	-0.606667	-0.726667	-0.356667	-0.706667	-0.726667	-1.00667	-0.4375	-0.626667
SUMO3	0.0933333	-0.0466667	-0.0466667	-0.0466667	0.103333	-0.0166667	-0.816667	-0.696667	-0.666667	-0.366667	-0.216667	-0.236667	-0.696667	-0.586667	-0.736667	-0.466667	-0.496667	-0.476667	-0.538333	-0.626667
SMEK1	0.05	-0.07	0.02	1.59	1.71	1.56	-0.64	-0.62	-0.69	0.53	0.43	0.15	-0.24	-0.49	-0.77	-0.73	-0.71	-0.75	-0.3775	-0.626667
ST6GAL1	0.0433333	-0.0966667	0.0533333	0.0933333	-0.0166667	-0.0866667	-0.846667	-0.676667	-0.776667	0.00333333	0.113333	-0.0266667	-0.106667	-0.406667	-0.586667	-0.966667	-0.566667	-0.706667	-0.4625	-0.626667
ACTR3	-0.08	0.09	-0.01	0.99	1.02	1.24	-0.64	-0.53	-0.57	-0.18	-0.14	0.06	-0.61	-0.56	-0.9	-0.67	-0.48	-0.68	-0.491667	-0.626667
ING3	-0.01	-0.14	0.15	0.9	1.1	0.99	-0.55	-0.53	-0.6	-0.31	-0.28	-0.49	-0.71	-0.65	-0.68	-0.64	-0.62	-0.66	-0.56	-0.626667
RIPK2	0.0433333	-0.0866667	0.0433333	0.613333	0.743333	0.903333	-1.13667	-0.546667	-1.20667	0.353333	0.353333	0.273333	-0.296667	-0.206667	-0.386667	-0.626667	-0.696667	-0.526667	-0.3875	-0.625556
SERPINE1	0.0433333	0.0133333	-0.0566667	-0.936667	-0.706667	-0.676667	-0.266667	-1.27667	-1.07667	-0.206667	-0.576667	-0.396667	-0.596667	-0.456667	-0.566667	-0.656667	-0.326667	-0.406667	-0.5675	-0.625556
C9orf40	0.0866667	0.216667	-0.303333	0.586667	0.796667	0.416667	-0.583333	-0.563333	-0.633333	-0.113333	-0.413333	-0.173333	-0.603333	-0.513333	-0.713333	-0.673333	-0.653333	-0.693333	-0.5275	-0.625556
LYSMD2	0.06	0.1	-0.16	-0.1	0.17	0.08	-0.74	-0.81	-0.71	-0.46	-0.22	-0.45	-0.61	-0.73	-0.7	-0.44	-0.67	-0.22	-0.563333	-0.625556
C7orf36	0.143333	-0.106667	-0.0366667	0.663333	0.783333	0.753333	-0.666667	-0.646667	-0.106667	-0.566667	-0.516667	0.0633333	-0.486667	-0.766667	-0.796667	-0.636667	-0.736667	-0.776667	-0.553333	-0.624444
FERMT2	-0.04	0.16	-0.12	1.84	1.85	1.9	-0.77	-0.62	-0.51	0.15	0.3	0.05	-0.85	-0.17	-0.78	-0.73	-0.58	-0.6	-0.425833	-0.623333
RPF2	-0.0216667	0.00833333	0.0133333	1.28833	1.37333	1.32833	-0.711667	-0.821667	-0.766667	0.0633333	-0.0616667	-0.226667	-0.601667	-0.446667	-0.716667	-0.501667	-0.491667	-0.551667	-0.48625	-0.623333
OXNAD1	0.263333	-0.256667	-0.00666667	-0.156667	-0.0766667	-0.0966667	-0.546667	-0.526667	-0.596667	-0.706667	-0.546667	-0.456667	-0.706667	-0.646667	-0.676667	-0.636667	-0.616667	-0.656667	-0.61	-0.623333
NSFL1C	-0.0433333	-0.0233333	0.0666667	-0.703333	-0.763333	-0.603333	-0.593333	-0.563333	-0.613333	0.00666667	-0.173333	-0.0433333	-0.673333	-0.913333	-0.663333	-0.573333	-0.533333	-0.483333	-0.485	-0.623333
TMCO1	-0.0533333	-0.0933333	0.146667	0.566667	0.896667	0.666667	-1.08333	-0.523333	-0.713333	-0.413333	-0.483333	-0.463333	-0.683333	-0.673333	-0.663333	-0.403333	-0.483333	-0.373333	-0.58	-0.622222
DCUN1D3	0.0733333	-0.0566667	-0.0166667	-0.356667	-0.246667	-0.356667	-0.896667	-0.876667	-0.946667	-0.366667	-0.396667	-0.976667	-0.706667	-0.776667	-0.196667	-0.986667	-0.566667	0.353333	-0.611667	-0.622222
TATDN1	0.0516667	0.0766667	-0.128333	1.15167	1.08667	0.946667	-0.708333	-0.768333	-0.758333	-0.113333	0.116667	-0.133333	-0.863333	-0.588333	-0.393333	-0.583333	-0.588333	-0.348333	-0.4775	-0.622222
ATP5O	0.07	-0.09	0.02	0.41	0.3	0.41	-0.63	-0.54	-0.64	-0.37	-0.37	-0.5	-0.68	-0.78	-0.83	-0.52	-0.49	-0.49	-0.57	-0.622222
TMEM237	0.0566667	-0.0633333	0.00666667	0.946667	1.03667	1.07667	-0.543333	-0.423333	-0.483333	-0.193333	-0.133333	-0.403333	-0.713333	-0.623333	-0.803333	-0.473333	-0.713333	-0.823333	-0.5275	-0.622222
PRTFDC1	0.08	0.08	-0.16	1.05	1.13	1.16	-0.8	-0.84	-0.49	-0.28	-0.39	-0.36	-0.96	-0.48	-0.89	-0.32	-0.45	-0.37	-0.5525	-0.622222
ARIH2	-0.0233333	0.00666667	0.0166667	0.0366667	-0.0133333	0.0166667	-0.673333	-0.693333	-0.633333	-0.583333	-0.623333	-0.543333	-0.653333	-0.793333	-0.763333	-0.293333	-0.453333	-0.643333	-0.6125	-0.622222
PJA2	0.0733333	0.0333333	-0.106667	2.63333	2.62333	2.37333	-0.946667	-0.546667	-0.666667	0.563333	0.613333	0.523333	-0.176667	0.183333	-0.166667	-1.01667	-1.22667	-1.02667	-0.324167	-0.621111
MRFAP1L1	0.04	-0.02	-0.02	1.04	0.96	1.1	-0.66	-0.91	-0.72	0.04	-0.05	0.05	-0.5	-0.49	-0.5	-0.59	-0.62	-0.6	-0.4625	-0.621111
PPP1R8	-0.0616667	0.0383333	0.0233333	0.00333333	0.153333	-0.111667	-1.06667	-0.396667	-0.676667	-0.461667	-0.351667	-0.381667	-0.586667	-1.05667	-0.731667	-0.216667	0.198333	-1.05167	-0.565	-0.620556
C5orf15	0.0133333	-0.00666667	-0.00666667	0.853333	0.763333	0.713333	-0.346667	-0.606667	-0.966667	-0.166667	-0.306667	-0.426667	-0.736667	-0.436667	-0.866667	-0.526667	-0.446667	-0.646667	-0.54	-0.62
TMEM41A	-0.0566667	-0.0366667	0.0933333	-0.796667	-0.816667	-0.916667	-0.646667	-0.736667	-0.556667	-0.306667	-0.436667	-0.376667	-0.476667	-0.836667	-0.636667	-0.316667	-0.596667	-0.776667	-0.558333	-0.62
PIP4K2A	0.193333	-0.0466667	-0.146667	0.233333	0.0733333	0.0733333	-0.516667	-0.646667	-0.696667	0.243333	0.173333	0.203333	-0.266667	-0.416667	-0.356667	-0.766667	-0.976667	-0.936667	-0.413333	-0.62
CCDC28A	-0.14	-0.08	0.22	0.02	0.21	0.33	-0.25	-0.93	-1.43	-0.42	-0.45	-0.41	-0.46	-0.36	-0.6	-0.58	-0.43	-0.54	-0.571667	-0.62
TTC13	0.113333	-0.126667	0.0133333	0.563333	0.533333	0.443333	-0.636667	-0.616667	-0.686667	-0.0866667	0.253333	0.243333	-0.796667	-0.706667	-0.766667	-0.726667	-0.246667	-0.396667	-0.430833	-0.62
RAB5A	0	-0.1	0.1	1.15	1.17	1.23	-1.18	-0.68	-1.17	0.27	0.46	0.31	-0.5	-0.31	-0.35	-1.03	-0.39	0.03	-0.378333	-0.62
FAM116A	0.253333	-0.196667	-0.0566667	0.673333	0.533333	0.963333	-0.676667	-0.456667	-0.186667	-0.136667	-0.356667	0.0333333	-0.796667	-0.776667	-0.796667	-0.766667	-0.746667	-0.376667	-0.503333	-0.62
LAMC1	-0.0133333	0.0266667	-0.0133333	0.746667	0.766667	0.856667	-0.763333	-0.793333	-0.733333	0.0466667	0.276667	0.346667	-0.0633333	-0.0733333	-0.153333	-1.02333	-0.813333	-1.16333	-0.409167	-0.62
LOC728643	-0.015	0.065	-0.05	0.77	0.795	0.945	-0.64	-0.795	-0.865	0.09	0.065	0.125	-0.74	-0.485	-0.46	-0.53	-0.495	-0.57	-0.441667	-0.62
EBNA1BP2	0.0533333	-0.00666667	-0.0466667	0.223333	0.283333	0.353333	-0.706667	-0.756667	-0.746667	-0.146667	-0.0766667	-0.00666667	-0.576667	-0.746667	-0.636667	-0.456667	-0.476667	-0.466667	-0.483333	-0.618889
IMMT	0.03	0.01	-0.04	0.37	0.41	0.47	-0.59	-0.64	-0.66	0.06	0.28	0.24	-0.34	-0.58	-0.55	-0.85	-0.69	-0.67	-0.415833	-0.618889
FBXW11	-0.0133333	0.00166667	0.0116667	0.376667	0.241667	0.371667	-1.05833	-0.453333	-0.758333	0.166667	0.126667	0.0666667	-0.398333	-0.213333	-0.323333	-0.638333	-0.918333	-0.808333	-0.434167	-0.618889
CHUK	-0.0733333	0.0966667	-0.0233333	1.31667	1.14667	1.33667	-0.863333	-0.633333	-0.963333	-0.673333	-0.113333	0.0466667	-0.343333	-1.06333	-0.0533333	-0.743333	-0.653333	-0.253333	-0.525833	-0.618889
LOC100009676	0.0466667	-0.0633333	0.0166667	-0.653333	-0.583333	-0.813333	-0.513333	-0.473333	-0.673333	-0.263333	-0.513333	-0.633333	-0.493333	-0.773333	-0.653333	-0.523333	-0.463333	-1.00333	-0.581667	-0.618889
HHEX	0.09	-0.06	-0.03	-0.55	-0.38	-0.42	-0.92	-0.77	-0.7	-0.59	-0.5	-0.44	-0.45	-0.52	-0.49	-0.51	-0.5	-0.71	-0.591667	-0.618889
CPNE3	-0.14	-0.02	0.16	2.76	2.87	3.02	-0.58	-0.56	-0.63	0.01	0.2	0.08	-0.74	-0.46	-0.71	-0.67	-0.65	-0.57	-0.44	-0.618889
OSBPL2	-0.0333333	-0.00333333	0.0366667	-0.153333	0.0966667	-0.173333	-0.583333	-0.283333	-0.823333	-0.0833333	-0.163333	-0.00333333	-0.553333	-0.723333	-0.423333	-0.653333	-0.673333	-0.853333	-0.485	-0.618889
C18orf55	0.02	-0.05	0.03	0.35	0.315	0.325	-0.6	-0.49	-0.525	-0.155	0.09	0.145	-0.63	-0.62	-0.695	-0.595	-0.59	-0.825	-0.4575	-0.618889
PTRF	0.0133333	0.0733333	-0.0866667	0.423333	0.303333	0.303333	-0.736667	-0.606667	-0.666667	0.523333	0.523333	0.503333	-0.606667	-0.466667	-0.446667	-0.696667	-0.696667	-0.646667	-0.335	-0.618889
LYRM2	0.03	-0.03	0	1.39	1.35	1.26	-0.68	-0.66	-0.73	-0.86	-0.68	-0.47	-0.84	-0.04	-0.81	-0.63	-0.75	-0.42	-0.630833	-0.617778
COMMD8	0.27	-0.08	-0.19	2.74	2.85	2.75	-0.62	-0.6	-0.67	-0.39	-0.36	-0.08	-0.39	-0.56	-0.75	-0.71	-0.53	-0.73	-0.5325	-0.617778
SP1	0.1	0.13	-0.23	1.12	0.62	1.02	-0.57	-0.91	-0.98	0.15	0.44	0.24	-0.54	-0.45	-0.16	-0.85	-0.37	-0.73	-0.394167	-0.617778
C12orf24	0.163333	-0.0866667	-0.0766667	0.553333	0.503333	0.683333	-0.686667	-1.08667	-0.756667	-0.586667	-0.596667	-0.706667	-0.666667	-0.676667	-0.596667	-0.266667	-0.326667	-0.496667	-0.620833	-0.617778
PITPNA	0.06	0.04	-0.1	-0.79	-0.89	-0.59	-1	-0.6	-0.59	0.59	0.26	0.27	-0.74	-0.51	-0.26	-0.44	-0.76	-0.66	-0.37	-0.617778
CEP55	0.06	-0.17	0.11	2.03	2.07	2	-0.71	-0.84	-0.73	0.22	0.34	0.49	0.16	-0.1	-0.15	-0.5	-1.12	-1.57	-0.375833	-0.617778
AURKA	-0.0183333	0.00166667	0.0166667	0.486667	0.486667	0.571667	-0.673333	-0.538333	-0.668333	-0.128333	-0.103333	-0.00833333	-0.633333	-0.708333	-0.743333	-0.498333	-0.533333	-0.558333	-0.482917	-0.617222
VAPA	-0.06	0.15	-0.09	-0.16	-0.02	0.01	-0.28	-0.38	-0.71	-0.26	-0.33	-0.29	-0.65	-0.76	-0.79	-0.75	-0.73	-0.5	-0.535833	-0.616667
UBE3A	-0.103333	0.106667	-0.00333333	2.41667	2.44667	2.28667	-1.12333	-1.30333	-0.653333	0.836667	0.576667	0.806667	0.266667	-0.163333	-0.0133333	-0.753333	-1.14333	-0.663333	-0.2775	-0.616667
PDXDC1	-0.06	0.01	0.05	0.5	0.61	0.5	-0.85	-0.55	-0.68	0.09	0.43	0.28	-0.43	-0.22	-0.27	-0.75	-0.79	-1	-0.395	-0.615556
THRAP3	-0.0633333	0.286667	-0.223333	0.156667	-0.103333	-0.303333	-0.823333	-0.203333	-0.873333	-0.233333	-0.273333	0.00666667	-0.363333	-0.823333	-0.953333	-0.373333	-0.343333	-0.783333	-0.503333	-0.615556
NACC2	0.05	-0.2	0.15	-0.59	-0.87	-0.75	-0.94	-1.34	-0.27	0.22	0.28	0.39	-0.39	-0.25	-0.5	-0.84	-0.54	-0.47	-0.3875	-0.615556
LOC727803	0.05	0.03	-0.08	-0.08	-0.04	0.13	-0.82	-0.6	-0.65	-0.34	-0.61	-0.57	-0.72	-0.72	-0.73	-0.28	-0.51	-0.51	-0.588333	-0.615556
COL6A3	0.175	-0.015	-0.16	0.57	0.59	0.49	-0.88	-0.75	-0.85	0.75	0.695	0.635	-0.015	0.06	-0.005	-1.03	-1.08	-0.98	-0.2875	-0.614444
FAF1	-0.03	0.09	-0.06	0.26	0.31	0.315	-0.79	-0.43	-0.55	0.095	0.085	0.015	-0.57	-0.815	-0.625	-0.445	-0.655	-0.65	-0.444583	-0.614444
THOC7	-0.07	-0.05	0.12	1.59	1.36	1.61	-0.71	-0.45	-0.77	-0.04	-0.31	-0.09	-0.64	-0.67	-0.64	-0.54	-0.55	-0.55	-0.496667	-0.613333
ORMDL1	-0.0833333	0.106667	-0.0233333	0.366667	0.356667	0.476667	-0.733333	-0.513333	-0.893333	-0.283333	-0.583333	-0.343333	-0.803333	-0.633333	-0.613333	-0.313333	-0.533333	-0.483333	-0.560833	-0.613333
NARS	0.153333	-0.126667	-0.0266667	0.853333	0.873333	0.883333	-0.636667	-0.616667	-0.646667	0.453333	0.683333	0.443333	-0.616667	-0.346667	-0.636667	-0.726667	-0.666667	-0.626667	-0.328333	-0.613333
ATP5A1	-0.035	0.045	-0.01	0.185	0.16	0.135	-0.735	-0.67	-0.65	-0.1	-0.2	-0.1	-0.635	-0.565	-0.655	-0.51	-0.535	-0.565	-0.493333	-0.613333
SRP19	0.0833333	-0.0366667	-0.0466667	1.03333	1.13333	1.23333	-0.656667	-0.646667	-0.646667	-0.0366667	-0.116667	-0.0766667	-0.696667	-0.626667	-0.616667	-0.496667	-0.526667	-0.596667	-0.478333	-0.612222
IRF2BPL	0.0933333	0.0533333	-0.146667	0.0533333	-0.136667	0.103333	-0.956667	-0.686667	-0.576667	0.213333	0.223333	0.153333	-0.546667	-0.666667	-0.576667	-0.486667	-0.606667	-0.406667	-0.41	-0.612222
MSX1	0.0766667	-0.0733333	-0.00333333	0.386667	0.246667	0.246667	-0.723333	-0.713333	-0.963333	-0.243333	-0.173333	-0.383333	-0.433333	-0.533333	-0.453333	-0.573333	-0.523333	-0.593333	-0.525833	-0.612222
SEC61G	0.0433333	0.00333333	-0.0466667	0.498333	0.453333	0.508333	-0.751667	-0.721667	-0.736667	-0.186667	-0.156667	-0.261667	-0.551667	-0.611667	-0.601667	-0.486667	-0.531667	-0.511667	-0.509167	-0.611667
BECN1	0.133333	-0.0566667	-0.0766667	0.0633333	0.383333	-0.0366667	-1.51667	-0.566667	-0.646667	0.0733333	0.253333	0.143333	-0.386667	-0.616667	-0.286667	-0.446667	-0.436667	-0.596667	-0.419167	-0.611111
KARS	-0.256667	-0.0266667	0.283333	0.463333	0.373333	0.413333	-0.606667	-0.616667	-0.616667	0.0633333	-0.126667	0.0633333	-0.756667	-0.326667	-0.596667	-0.566667	-0.716667	-0.696667	-0.458333	-0.611111
PNISR	-0.11	-0.21	0.32	0.8	0.88	0.85	-0.73	-0.71	-0.78	0.02	0.16	-0.02	-0.89	-0.23	-0.19	-0.82	-0.31	-0.84	-0.445	-0.611111
PARP2	0.101667	-0.103333	0.00166667	0.00666667	0.151667	0.221667	-0.708333	-0.468333	-0.513333	-0.153333	0.0166667	-0.238333	-0.723333	-0.808333	-0.438333	-0.663333	-0.358333	-0.813333	-0.489167	-0.610556
DCTN4	-0.0966667	0.113333	-0.0166667	0.703333	0.953333	0.943333	-1.10667	-1.08667	-0.326667	0.103333	0.0233333	0.353333	-0.0466667	-1.20667	-1.11667	-0.166667	-0.226667	-0.206667	-0.4175	-0.61
EEF1A1	0.0133333	-0.0116667	-0.00166667	0.483333	0.598333	0.468333	-0.856667	-0.841667	-0.881667	-0.301667	-0.206667	-0.211667	-0.626667	-0.596667	-0.601667	-0.366667	-0.301667	-0.416667	-0.5175	-0.61
CMBL	0.0266667	-0.0233333	-0.00333333	0.136667	0.0966667	0.256667	-0.783333	-0.623333	-0.913333	-0.663333	-0.673333	-0.533333	-0.433333	-0.573333	-0.693333	-0.633333	-0.483333	-0.353333	-0.613333	-0.61
GPATCH4	-0.226667	-0.00666667	0.233333	-0.166667	0.0933333	0.0833333	-0.346667	-0.326667	-0.876667	0.413333	0.243333	0.333333	-0.506667	-0.736667	-0.166667	-1.03667	-0.826667	-0.666667	-0.375	-0.61
SCD	0.0666667	0.0366667	-0.103333	1.08667	0.826667	1.00667	-0.753333	-0.783333	-0.663333	-0.313333	-0.343333	-0.373333	-0.293333	-0.283333	-0.283333	-0.853333	-0.843333	-0.733333	-0.543333	-0.61
SF3B2	0.0366667	-0.0433333	0.00666667	0.0266667	-0.0733333	-0.00333333	-0.623333	-0.623333	-0.663333	0.266667	0.206667	0.226667	-0.563333	-0.553333	-0.683333	-0.563333	-0.643333	-0.573333	-0.399167	-0.61
C12orf75	0.0633333	-0.106667	0.0433333	0.613333	0.723333	0.713333	-0.426667	-0.476667	-0.516667	0.0933333	0.113333	0.0933333	-0.866667	-0.806667	-0.856667	-0.566667	-0.566667	-0.396667	-0.431667	-0.608889
FBXL5	0.186667	-0.123333	-0.0633333	0.696667	0.836667	0.886667	-0.543333	-0.523333	-0.593333	-0.113333	-0.343333	-0.133333	-0.703333	-0.643333	-0.673333	-0.633333	-0.513333	-0.653333	-0.505833	-0.608889
ARPC5	0.0933333	-0.146667	0.0533333	0.883333	1.00333	0.723333	-0.776667	-0.766667	-0.906667	-0.646667	-0.606667	-0.696667	-0.686667	-0.556667	-0.786667	-0.466667	-0.346667	-0.186667	-0.619167	-0.608889
POLB	0.0166667	-0.0233333	0.00666667	0.256667	-0.0433333	0.396667	0.0166667	-1.07333	-0.783333	-0.743333	-0.823333	-0.723333	-0.753333	-0.933333	-0.843333	-0.353333	-0.393333	-0.363333	-0.6475	-0.608889
PNMA1	0.0833333	0.103333	-0.186667	-0.306667	-0.296667	-0.706667	-0.656667	-0.436667	-0.806667	0.133333	0.213333	0.233333	-0.806667	-0.626667	-0.536667	-0.666667	-0.466667	-0.476667	-0.408333	-0.608889
PSMG1	-0.0516667	-0.00166667	0.0533333	0.343333	0.353333	0.238333	-0.651667	-0.631667	-0.711667	-0.231667	0.0233333	-0.126667	-0.791667	-0.821667	-0.586667	-0.521667	-0.381667	-0.376667	-0.484167	-0.608333
EBAG9	0.00333333	0.0433333	-0.0466667	1.53333	1.57333	1.51333	-0.776667	-0.426667	-0.716667	0.193333	0.163333	0.463333	-0.286667	-0.556667	-0.636667	-0.466667	-0.746667	-0.856667	-0.3875	-0.607778
CXorf38	0.18	0.01	-0.19	0.02	0.02	-0.14	-0.75	-0.73	-0.8	-0.37	-0.22	-0.24	-0.69	-0.85	-0.41	-0.35	-0.52	-0.37	-0.525	-0.607778
HSP90AA1	0.16	-0.05	-0.11	2.02	1.94	1.93	-0.81	-0.71	-0.72	0.51	0.62	0.66	-0.03	-0.01	-0.09	-1.07	-1.07	-0.96	-0.306667	-0.607778
DYNC1I2	-0.0783333	-0.0183333	0.0966667	1.51167	1.59667	1.32167	-0.923333	-0.928333	-0.538333	0.126667	0.251667	0.0466667	-0.408333	-0.563333	-0.428333	-0.323333	-0.653333	-0.703333	-0.420417	-0.607778
SPARC	0.11	-0.13	0.02	-0.32	-0.05	-0.09	-0.72	-0.18	-0.8	0.09	-0.09	-0.17	-0.45	-0.7	-0.49	-0.42	-0.74	-0.97	-0.47	-0.607778
CAB39	0.126667	-0.0533333	-0.0733333	2.38667	2.43667	2.41667	-0.943333	-0.893333	-0.903333	0.826667	0.706667	0.676667	0.0466667	0.286667	0.246667	-1.15333	-0.923333	-1.23333	-0.271667	-0.607778
UBE2V2	0.0366667	0.00666667	-0.0433333	1.64667	1.64667	1.76667	-0.753333	-0.803333	-0.753333	-0.113333	-0.0133333	-0.323333	-0.493333	-0.423333	-0.473333	-0.653333	-0.393333	-0.723333	-0.493333	-0.607778
BNIP3	-0.02	0.02	0	0.71	0.73	0.64	-0.55	-0.4	-0.56	-0.14	-0.17	-0.1	-0.74	-0.71	-0.8	-0.61	-0.63	-0.47	-0.49	-0.607778
KCTD10	0.1	-0.33	0.23	-0.04	-0.3	-0.04	-0.82	-0.51	-0.95	0.07	-8.88178e-16	-0.18	-0.32	-0.56	-0.77	-0.48	-0.7	-0.35	-0.464167	-0.606667
LYAR	0.02	0.04	-0.06	1.105	1.165	1.135	-0.78	-0.74	-0.72	0.355	0.325	0.295	-0.51	-0.535	-0.46	-0.51	-0.565	-0.64	-0.37375	-0.606667
NCL	-0.06	-0.01	0.07	0.77	0.765	0.67	-0.715	-0.585	-0.62	0.565	0.62	0.585	-0.44	-0.4	-0.22	-0.855	-0.765	-0.86	-0.3075	-0.606667
IFT52	0.21	-0.1	-0.11	0.045	0.09	-0.04	-0.775	-0.755	-0.49	-0.34	-0.23	-0.37	-0.845	-0.735	-0.445	-0.675	-0.385	-0.35	-0.532917	-0.606111
SLC30A5	0.02	-0.05	0.03	0.195	0.425	0.31	-0.72	-0.22	-0.805	-0.405	-0.4	-0.38	-0.57	-0.595	-0.69	-0.565	-0.605	-0.685	-0.553333	-0.606111
KIAA1310	0.0666667	-0.0583333	-0.00833333	0.0916667	0.136667	0.0466667	-0.648333	-0.808333	-0.488333	0.121667	0.351667	0.286667	-0.293333	-0.353333	-0.538333	-0.743333	-0.708333	-0.868333	-0.390833	-0.605556
BICD2	0.07	-0.23	0.16	0.43	0.4	0.57	-1.08	-0.66	-0.48	0.46	0.28	0.63	-0.44	-0.19	-0.4	-0.97	-0.61	-0.62	-0.34	-0.605556
TIMELESS	-0.0566667	0.00333333	0.0533333	0.00333333	0.0233333	-0.106667	-0.626667	-0.696667	-0.676667	-0.0166667	0.0333333	0.0233333	-0.576667	-0.496667	-0.596667	-0.586667	-0.546667	-0.636667	-0.45	-0.604444
SNRPF	0.04	0.035	-0.075	0.145	0.125	0.16	-0.655	-0.67	-0.695	-0.01	-0.035	-0.18	-0.585	-0.605	-0.535	-0.565	-0.545	-0.585	-0.472083	-0.604444
C13orf15	0.136667	-0.113333	-0.0233333	-0.703333	-0.813333	-0.603333	-0.663333	-0.543333	-0.503333	-0.853333	-0.693333	-0.753333	-0.293333	-0.683333	-0.553333	-0.603333	-0.833333	-0.763333	-0.645	-0.604444
USP39	0.0633333	0.00333333	-0.0666667	-0.346667	-0.386667	-0.356667	-0.596667	-0.756667	-0.666667	-0.786667	-0.586667	-0.516667	-0.816667	-0.676667	-0.736667	-0.316667	-0.416667	-0.456667	-0.610833	-0.604444
DPYSL2	0.11	-0.08	-0.03	0.8	0.86	0.86	-0.67	-0.76	-0.64	0.35	0.26	0.38	-0.28	-0.25	-0.53	-0.73	-0.96	-0.62	-0.370833	-0.604444
FOXO3	0.186667	-0.0533333	-0.133333	0.806667	0.626667	0.886667	-0.903333	-0.863333	-0.563333	0.186667	0.346667	0.286667	-0.0433333	0.126667	0.236667	-1.07333	-1.22333	-1.13333	-0.385	-0.604444
CTPS	0.05	-0.11	0.06	-0.06	-0.06	-0.11	-0.75	-0.65	-0.64	-0.2	0.03	-0.18	-0.48	-0.63	-0.53	-0.59	-0.64	-0.53	-0.4825	-0.604444
POPDC3	0.0633333	-0.0866667	0.0233333	0.0133333	0.103333	0.223333	-1.07667	-0.726667	-0.946667	-0.126667	-0.426667	-0.376667	-0.566667	-0.556667	-0.486667	-0.476667	-0.246667	-0.346667	-0.53	-0.603333
EID3	0.173333	0.203333	-0.376667	0.543333	0.493333	0.293333	-0.526667	-0.506667	-0.576667	-0.316667	-0.236667	-0.0266667	-0.686667	-0.626667	-0.656667	-0.616667	-0.596667	-0.636667	-0.500833	-0.603333
KDM5A	-0.15	0.08	0.07	1.3	1.42	1.16	-0.69	-0.84	-0.9	-0.02	0.28	0.23	-0.41	-0.01	-0.24	-0.83	-0.83	-0.68	-0.411667	-0.603333
TRA2B	0.0666667	-0.0333333	-0.0333333	0.686667	0.706667	0.556667	-0.603333	-0.713333	-0.733333	0.0366667	-0.0133333	-0.123333	-0.573333	-0.403333	-0.603333	-0.683333	-0.553333	-0.563333	-0.460833	-0.603333
PPM1G	-0.0216667	0.0883333	-0.0666667	-0.726667	-0.506667	-0.656667	-0.671667	-0.861667	-0.736667	-0.0616667	-0.0416667	-0.0616667	-0.291667	-0.936667	-0.471667	-0.281667	-0.706667	-0.471667	-0.46625	-0.603333
WAC	0.035	0.04	-0.075	1.035	0.89	0.84	-0.87	-0.765	-0.685	0.195	0.295	0.085	-0.35	-0.235	-0.335	-0.655	-0.73	-0.8	-0.404167	-0.602778
FAM20B	0.0533333	-0.126667	0.0733333	1.67333	1.65333	1.60333	-1.17667	-1.00667	-0.436667	-0.0966667	0.0333333	0.0633333	-0.406667	-0.306667	-0.156667	-1.13667	-0.686667	-0.106667	-0.451667	-0.602222
AK3	0.17	-0.13	-0.04	2.21	2.22	2.23	-0.67	-0.67	-1.02	-0.08	-0.05	0.1	-0.55	-0.05	-0.56	-0.69	-0.66	-0.55	-0.454167	-0.602222
YWHAB	0.13	-0.03	-0.1	1.065	1.165	1.26	-0.72	-0.74	-0.855	0.335	0.24	0.08	-0.43	-0.565	-0.545	-0.51	-0.56	-0.495	-0.397083	-0.602222
PDHX	-0.216667	0.0333333	0.183333	1.41333	1.38333	1.06333	-0.966667	-1.50667	-0.986667	0.0633333	0.0533333	-0.0266667	-0.226667	-0.296667	-0.716667	-0.426667	-0.246667	-0.0466667	-0.444167	-0.602222
HSD17B6	0.0733333	0.00333333	-0.0766667	0.00333333	-0.306667	-0.136667	-0.686667	-0.356667	-0.736667	-0.806667	-0.326667	-0.506667	-0.596667	-0.746667	-0.336667	-0.776667	-0.756667	-0.426667	-0.588333	-0.602222
B4GALT4	0.1	-0.08	-0.02	-0.22	0	0.11	-0.75	-0.75	-0.82	0.09	0.05	-0.16	-0.09	-0.41	-0.26	-0.86	-0.84	-0.64	-0.453333	-0.602222
DNAJA3	0.01	0.01	-0.02	-0.09	-0.24	-0.22	-0.71	-0.73	-0.67	-0.85	-0.78	-1.01	-0.71	-0.71	-0.72	-0.41	-0.32	-0.44	-0.671667	-0.602222
GYG1	-0.0166667	0.0233333	-0.00666667	0.243333	0.183333	0.253333	-0.666667	-0.716667	-0.696667	-0.556667	-0.606667	-0.516667	-0.576667	-0.656667	-0.766667	-0.436667	-0.386667	-0.516667	-0.591667	-0.602222
MTERFD1	0.0583333	-0.0266667	-0.0316667	0.883333	1.04833	0.943333	-0.556667	-0.521667	-0.906667	-0.116667	0.118333	-0.00166667	-0.381667	-0.726667	-0.666667	-0.606667	-0.621667	-0.426667	-0.45125	-0.601667
CCT8	-0.00333333	0.106667	-0.103333	0.611667	0.756667	0.841667	-0.788333	-0.493333	-0.678333	-0.00333333	0.291667	0.196667	-0.448333	-0.908333	-0.498333	-0.658333	-0.373333	-0.563333	-0.410417	-0.601111
CIAO1	0.0683333	-0.0916667	0.0233333	0.128333	0.453333	0.413333	-0.586667	-0.341667	-0.601667	-0.411667	-0.656667	-0.466667	-0.761667	-0.771667	-0.736667	-0.476667	-0.751667	-0.376667	-0.578333	-0.600556
YIPF6	0.12	0.05	-0.17	1.16	1.19	0.9	-0.97	-0.95	-0.99	-0.47	-0.19	-0.57	-0.33	-0.44	-1	0.03	-0.66	-0.09	-0.5525	-0.6
ALDH1B1	-0.025	0.005	0.02	-0.425	-0.305	-0.215	-0.665	-0.265	-0.62	-0.585	-0.175	-0.28	-0.64	-0.705	-0.63	-0.75	-0.46	-0.665	-0.536667	-0.6
C4orf27	0.0766667	0.0366667	-0.113333	0.536667	0.866667	0.546667	-0.523333	-0.503333	-0.573333	0.0166667	-0.0133333	-0.253333	-0.683333	-0.623333	-0.653333	-0.613333	-0.593333	-0.633333	-0.470833	-0.6
SETD8	-0.0233333	0.0466667	-0.0233333	0.116667	0.106667	-0.0933333	-0.543333	-0.743333	-0.803333	0.0366667	0.0666667	-0.0133333	-0.263333	-0.643333	-0.293333	-1.24333	-0.653333	-0.213333	-0.4425	-0.6
NUP62	0.0566667	0.0566667	-0.113333	-0.0883333	0.0216667	-0.0933333	-0.513333	-0.828333	-0.438333	0.316667	0.356667	0.411667	-0.403333	-0.678333	-0.393333	-0.733333	-0.738333	-0.668333	-0.359167	-0.599444
CDC16	0.0633333	-0.0266667	-0.0366667	0.593333	0.593333	0.473333	-0.746667	-0.556667	-0.496667	0.0433333	0.213333	0.123333	-0.526667	-0.526667	-0.526667	-0.616667	-0.816667	-0.576667	-0.4175	-0.598889
ALKBH5	0.103333	0.00333333	-0.106667	-0.136667	-0.126667	-0.166667	-0.726667	-0.716667	-0.576667	0.283333	0.293333	0.283333	-0.556667	-0.636667	-0.496667	-0.576667	-0.606667	-0.496667	-0.3775	-0.598889
NAE1	0.0716667	-0.0983333	0.0266667	1.66667	1.81167	1.67167	-0.838333	-0.863333	-0.878333	-0.0533333	0.101667	-0.00833333	-0.458333	-0.358333	-0.458333	-0.373333	-0.558333	-0.598333	-0.445417	-0.598333
RAB9A	0.03	-0.05	0.02	0.01	-0.01	0.14	-0.57	-0.67	-0.46	-0.37	-0.37	-0.25	-0.55	-0.66	-0.85	-0.52	-0.57	-0.53	-0.530833	-0.597778
PRDM4	0.173333	-0.256667	0.0833333	0.503333	0.603333	0.513333	-0.416667	-0.936667	-0.386667	0.0933333	0.113333	0.0433333	-0.546667	-0.356667	-0.516667	-0.586667	-0.676667	-0.956667	-0.4275	-0.597778
EED	0.153333	-0.121667	-0.0316667	-0.116667	-0.191667	-0.121667	-0.791667	-0.526667	-0.826667	-0.0316667	-0.0566667	-0.0316667	-0.616667	-0.476667	-0.746667	-0.746667	-0.296667	-0.351667	-0.458333	-0.597778
PPFIA1	0.0316667	-0.0383333	0.00666667	0.446667	0.391667	0.691667	-0.928333	-0.328333	-0.483333	0.156667	0.126667	-0.00833333	-0.363333	-0.628333	-0.243333	-0.898333	-0.608333	-0.893333	-0.425	-0.597222
KIAA1797	-0.01	0.17	-0.16	0.59	0.59	0.72	-0.52	-0.5	-0.57	0.19	-0.16	0.05	-0.68	-0.62	-0.65	-0.61	-0.59	-0.63	-0.440833	-0.596667
EIF3H	-0.11	0.05	0.06	0.91	1.17	1.05	-0.7	-0.6	-0.77	0.17	0	0.14	-0.44	-0.34	-0.38	-0.78	-0.67	-0.69	-0.421667	-0.596667
AKAP8	0.0666667	0.0666667	-0.133333	-0.373333	-0.523333	-0.263333	-0.703333	-0.313333	-0.883333	-0.173333	-0.193333	-0.133333	-0.673333	-0.493333	-0.713333	-0.613333	-0.433333	-0.543333	-0.489167	-0.596667
TIPARP	-0.106667	0.113333	-0.00666667	2.17333	1.92333	1.98333	-0.336667	-0.676667	-0.406667	0.493333	-0.0166667	0.113333	-0.806667	-0.186667	-0.526667	-0.516667	-0.766667	-1.13667	-0.3975	-0.595556
SRSF9	-0.00333333	0.0266667	-0.0233333	0.0566667	-0.0433333	0.0866667	-0.653333	-0.683333	-0.563333	-0.0733333	-0.0833333	-0.0233333	-0.593333	-0.713333	-0.603333	-0.553333	-0.453333	-0.543333	-0.461667	-0.595556
ABCB10	-0.0966667	-0.266667	0.363333	1.24333	1.05333	1.24333	-0.666667	-0.646667	-0.716667	0.143333	0.173333	0.193333	-0.666667	-0.766667	-0.566667	-0.0666667	-0.486667	-0.776667	-0.404167	-0.595556
GALNT10	0.0733333	-0.0566667	-0.0166667	-0.0566667	0.0333333	0.113333	-0.656667	-0.996667	-0.916667	-0.226667	-0.116667	-0.0366667	-0.306667	-0.386667	-0.296667	-0.536667	-0.806667	-0.456667	-0.478333	-0.595556
GPN3	-0.00333333	-0.00333333	0.00666667	1.23667	1.08667	1.07667	-0.583333	-0.843333	-0.643333	-0.173333	-0.273333	-0.263333	-0.833333	-0.613333	-0.733333	-0.523333	-0.273333	-0.313333	-0.505833	-0.595556
YEATS2	0.26	-0.22	-0.04	0.1	0.06	-0.02	-0.52	-0.79	-0.62	0	0.04	0.12	-0.02	-0.17	-0.16	-0.89	-0.91	-1.27	-0.4325	-0.594444
SVIL	-0.07	0.11	-0.04	-0.45	-0.54	-0.31	-0.9	-0.21	-0.95	0.07	0.09	0.03	-0.09	-0.43	0.06	-0.85	-0.97	-1.01	-0.43	-0.594444
FAM36A	0.161667	-0.0633333	-0.0983333	0.911667	1.01167	1.04167	-0.648333	-0.628333	-0.723333	-0.383333	-0.373333	-0.408333	-0.768333	-0.548333	-0.733333	-0.483333	-0.388333	-0.428333	-0.542917	-0.594444
TMEM206	-0.0466667	0.0633333	-0.0166667	-0.146667	-0.436667	-0.406667	-1.39667	-0.696667	-0.556667	-1.25667	-0.986667	-0.826667	-0.606667	-0.706667	-0.586667	-0.376667	-0.346667	-0.0666667	-0.700833	-0.593333
NDN	0.0633333	-0.126667	0.0633333	-1.16667	-1.31667	-1.37667	-0.786667	-0.756667	-0.816667	-1.01667	-0.766667	-1.13667	-0.426667	-0.516667	-0.466667	-0.546667	-0.386667	-0.636667	-0.688333	-0.593333
DUSP12	0.0366667	-0.143333	0.106667	0.126667	0.216667	0.0266667	-0.993333	-0.483333	-0.843333	-0.543333	-0.503333	-0.393333	-0.493333	-0.603333	-0.563333	-0.443333	-0.473333	-0.443333	-0.565	-0.593333
DROSHA	-0.0233333	0.0366667	-0.0133333	0.146667	0.296667	0.0166667	-0.633333	-0.553333	-0.583333	0.106667	0.306667	0.0766667	-0.273333	-0.103333	-0.323333	-1.02333	-1.02333	-0.823333	-0.404167	-0.593333
APIP	0.085	-0.05	-0.035	0.52	0.82	0.69	-0.465	-0.77	-0.62	-0.27	-0.51	-0.43	-0.93	-0.865	-0.555	-0.39	-0.24	-0.5	-0.545417	-0.592778
ATP6V1B2	0.05	-0.07	0.02	0.26	0.22	0.38	-0.85	-0.88	-0.7	-0.17	-0.14	-0.18	-0.56	-0.57	-0.6	-0.38	-0.35	-0.44	-0.485	-0.592222
STAU1	-0.025	0.01	0.015	0.365	0.28	0.27	-0.56	-0.76	-0.745	0.38	0.44	0.37	-0.35	-0.36	-0.415	-0.705	-0.795	-0.64	-0.345	-0.592222
ESYT2	-0.14	-0.01	0.15	1.39	1.38	1.3	-0.49	-0.68	-0.58	0.23	0.08	0.13	-0.35	-0.08	-0.46	-1.04	-0.76	-0.89	-0.4075	-0.592222
SRPX	0.06	-0.03	-0.03	-0.94	-0.76	-0.68	-1.02	-1.16	-1.19	0.42	0.42	0.37	-0.18	-0.34	-0.27	-0.38	-0.38	-0.41	-0.343333	-0.592222
CDC25A	0.0633333	0.0133333	-0.0766667	-0.101667	-0.0266667	-0.146667	-0.821667	-0.791667	-0.551667	-0.241667	-0.231667	-0.366667	-0.341667	-0.796667	-0.871667	-0.426667	-0.376667	-0.346667	-0.51375	-0.591667
SH3BP4	0.1	-0.04	-0.06	0.44	0.46	0.4	-0.76	-0.59	-0.64	0.35	0.2	0.28	-0.41	-0.53	-0.43	-0.72	-0.61	-0.63	-0.374167	-0.591111
C20orf30	0.07	-0.01	-0.06	0.45	0.4	0.48	-0.76	-0.61	-0.68	-0.02	-0.12	-0.01	-0.63	-0.52	-0.67	-0.49	-0.5	-0.46	-0.455833	-0.591111
UCHL3	-0.08	0.07	0.01	0.78	0.73	0.78	-0.7	-0.6	-0.63	-0.27	-0.2	-0.25	-0.51	-0.73	-0.64	-0.45	-0.49	-0.57	-0.503333	-0.591111
ANAPC13	-0.0733333	0.0466667	0.0266667	0.506667	0.446667	0.536667	-0.613333	-0.683333	-0.713333	-0.213333	-0.283333	-0.0733333	-0.623333	-0.533333	-0.603333	-0.443333	-0.453333	-0.653333	-0.490833	-0.591111
LDLR	-0.0533333	-0.0133333	0.0666667	0.366667	0.316667	0.266667	-0.883333	-0.723333	-0.603333	-0.0733333	-0.0233333	-0.00333333	-0.543333	-0.483333	-0.543333	-0.473333	-0.483333	-0.583333	-0.451667	-0.591111
DNAJA1	-0.0666667	0.0433333	0.0233333	0.593333	0.583333	0.493333	-0.666667	-0.626667	-0.566667	0.453333	0.633333	0.483333	-0.436667	-0.396667	-0.266667	-0.756667	-0.786667	-0.816667	-0.3125	-0.591111
ASAP2	-0.0233333	-0.0533333	0.0766667	0.656667	0.226667	0.386667	-0.963333	-0.943333	-0.843333	0.346667	0.346667	0.416667	-0.113333	0.166667	0.346667	-0.993333	-0.973333	-1.00333	-0.350833	-0.591111
NASP	-0.0566667	0.0733333	-0.0166667	0.373333	0.413333	0.323333	-0.776667	-0.566667	-0.536667	-0.556667	-0.376667	-0.446667	-0.406667	-0.536667	-0.326667	-0.726667	-0.756667	-0.686667	-0.558333	-0.591111
MRPS27	0.07	-0.05	-0.02	0.04	0.02	0.01	-0.88	-0.875	-0.69	-0.81	-0.735	-0.795	-0.57	-0.655	-0.545	-0.345	-0.4	-0.355	-0.637917	-0.590556
EML1	0.165	0.21	-0.375	0.68	0.475	0.545	-0.705	-0.685	-0.5	0.27	0.125	0.2	-0.24	-0.75	-0.485	-0.795	-0.345	-0.805	-0.392917	-0.59
RNF114	-0.0133333	0.0666667	-0.0533333	0.0516667	0.0916667	0.131667	-0.853333	-0.653333	-0.808333	-0.473333	-0.503333	-0.473333	-0.623333	-0.518333	-0.603333	-0.393333	-0.438333	-0.418333	-0.563333	-0.59
RIC8B	0.05	0.07	-0.12	0.35	0.33	0.11	-0.84	-0.23	-0.71	-0.07	0	-0.15	-0.72	-1.03	-0.34	-0.54	-0.47	-0.43	-0.460833	-0.59
FANCI	-0.143333	0.146667	-0.00333333	1.58667	1.38667	1.47667	-0.513333	-0.493333	-0.563333	0.126667	0.0166667	0.0366667	-0.673333	-0.613333	-0.643333	-0.603333	-0.583333	-0.623333	-0.4275	-0.59
C9orf30	0.106667	-0.0833333	-0.0233333	0.476667	0.426667	0.286667	-0.353333	-0.673333	-0.633333	-0.203333	-0.213333	-0.0433333	-0.803333	-0.743333	-0.643333	-0.533333	-0.343333	-0.573333	-0.48	-0.588889
TMEM2	-0.0566667	0.303333	-0.246667	0.633333	0.503333	0.483333	-0.646667	-0.626667	-0.346667	-0.156667	-0.466667	0.0433333	-0.556667	-0.746667	-0.506667	-0.396667	-0.716667	-0.756667	-0.49	-0.588889
CBWD5	0.0233333	-0.00666667	-0.0166667	0.933333	0.943333	1.23333	-0.526667	-0.506667	-0.626667	-0.146667	-0.236667	-0.0966667	-0.246667	-0.576667	-0.246667	-0.916667	-0.846667	-0.806667	-0.481667	-0.588889
SACM1L	0.0466667	0.0866667	-0.133333	1.30667	1.16667	1.37667	-0.743333	-0.473333	-0.473333	-0.0133333	-0.133333	-0.323333	-0.903333	-0.493333	-0.873333	-0.373333	-0.643333	-0.323333	-0.480833	-0.588889
HSPA1B	0.09	-0.01	-0.08	0.1	-0.03	0.1	-0.74	-0.38	-0.52	0.5	0.48	0.49	-0.74	-0.71	-0.66	-0.61	-0.52	-0.42	-0.319167	-0.588889
TPRG1L	0.1	-0.06	-0.04	-0.46	-0.61	-0.7	-0.74	-0.63	-0.7	-0.54	-0.52	-0.53	-0.58	-0.51	-0.52	-0.55	-0.57	-0.49	-0.573333	-0.587778
ZSWIM6	-0.116667	0.263333	-0.146667	0.653333	0.553333	0.443333	-0.916667	-0.646667	-0.716667	-0.346667	-0.416667	-0.326667	0.0533333	-0.746667	-1.04667	-0.666667	0.0633333	-0.666667	-0.531667	-0.587778
C2orf47	0.0733333	-0.00666667	-0.0666667	0.503333	0.593333	0.563333	-0.686667	-0.736667	-0.646667	-0.00666667	-0.0266667	-0.376667	-0.766667	-0.526667	-0.506667	-0.516667	-0.546667	-0.356667	-0.475	-0.587778
VPS37A	0.223333	-0.176667	-0.0466667	0.743333	0.603333	0.343333	-0.356667	-0.686667	-0.356667	0.0333333	0.213333	0.283333	-0.686667	-0.476667	-0.366667	-0.746667	-0.496667	-1.11667	-0.396667	-0.587778
RTTN	0.21	-0.34	0.13	0.49	0.37	0.38	-0.7	-0.38	-0.16	-0.08	0.06	0.32	-0.29	-0.65	-0.87	-0.77	-0.62	-0.85	-0.415833	-0.587778
SNAP23	-0.0233333	-0.143333	0.166667	-0.0133333	0.326667	0.106667	-0.483333	-0.663333	-0.733333	-0.203333	-0.693333	-0.273333	-0.843333	-0.563333	-0.813333	-0.0233333	-0.753333	-0.413333	-0.538333	-0.587778
HENMT1	0.0266667	-0.0733333	0.0466667	0.586667	0.436667	0.406667	-0.473333	-0.503333	-0.553333	-0.233333	-0.223333	-0.253333	-0.763333	-0.653333	-0.723333	-0.583333	-0.463333	-0.573333	-0.5	-0.587778
EIF3E	-0.0433333	-0.0633333	0.106667	1.73667	1.68667	1.71667	-0.673333	-0.873333	-0.773333	0.286667	0.286667	0.0966667	-0.533333	-0.343333	-0.453333	-0.593333	-0.443333	-0.603333	-0.385	-0.587778
PPP4R1	0.065	-0.025	-0.04	0.565	0.515	0.485	-0.69	-0.67	-0.61	0.215	0.185	0.315	-0.565	-0.615	-0.5	-0.49	-0.63	-0.515	-0.380833	-0.587222
SCARB2	0.0433333	-0.166667	0.123333	1.72333	2.04333	1.97333	-1.10667	-1.08667	-1.02667	0.603333	0.783333	0.593333	0.0933333	0.163333	0.393333	-0.656667	-0.866667	-1.18667	-0.275	-0.586667
MED20	0.00666667	0.0466667	-0.0533333	0.506667	0.426667	0.376667	-0.633333	-0.693333	-0.743333	-0.603333	-0.523333	-0.473333	-0.513333	-0.763333	-0.683333	-0.473333	-0.273333	-0.503333	-0.573333	-0.586667
SENP2	-0.01	0.025	-0.015	0.35	0.39	0.295	-0.91	-0.51	-0.585	-0.21	-0.04	-0.23	-0.21	-0.345	-0.73	-0.72	-0.695	-0.575	-0.48	-0.586667
RPL34	-0.06	-0.1	0.16	0.34	0.62	0.36	-0.39	-0.85	-0.57	-1.06	-1.23	-1.17	-0.97	-0.67	-0.87	-0.41	-0.31	-0.23	-0.7275	-0.585556
RPN1	0.09	-0.02	-0.07	-0.04	-0.02	-0.04	-0.78	-0.76	-0.55	-0.13	-0.17	0	-0.67	-0.62	-0.57	-0.52	-0.38	-0.42	-0.464167	-0.585556
PPP6C	-0.09	-0.02	0.11	0.16	0.24	0.07	-0.56	-0.57	-0.66	-0.16	-0.27	-0.21	-0.61	-0.61	-0.71	-0.45	-0.62	-0.48	-0.4925	-0.585556
CCT6P1	0.0966667	0.0366667	-0.133333	1.21667	1.12667	1.06667	-0.973333	-0.753333	-0.823333	-0.0633333	0.0166667	0.0466667	-0.583333	-0.383333	-0.593333	-0.493333	-0.323333	-0.333333	-0.438333	-0.584444
ARPC1A	0.08	0.04	-0.12	-0.14	-0.25	-0.11	-0.78	-0.76	-0.74	-0.66	-0.74	-0.68	-0.56	-0.61	-0.55	-0.46	-0.45	-0.35	-0.611667	-0.584444
ATP5EP2	-0.0366667	0.113333	-0.0766667	0.403333	0.333333	0.473333	-0.796667	-0.696667	-0.746667	-0.646667	-0.596667	-0.646667	-0.596667	-0.696667	-0.686667	-0.286667	-0.346667	-0.396667	-0.595	-0.583333
HOXC4	-0.0633333	0.116667	-0.0533333	-0.983333	-0.953333	-0.803333	-0.593333	-1.12333	-0.813333	-0.303333	-0.463333	-0.193333	-0.263333	-0.553333	-0.473333	-0.553333	-0.413333	-0.463333	-0.5175	-0.583333
SNX5	-0.0533333	0.166667	-0.113333	0.476667	0.231667	0.306667	-0.518333	-0.788333	-0.308333	-0.0483333	-0.208333	-0.123333	-0.688333	-0.463333	-1.13333	-0.308333	-0.738333	-0.303333	-0.469167	-0.583333
UBLCP1	0.0533333	0.233333	-0.286667	1.78333	2.08333	2.12333	-0.506667	-0.486667	-0.556667	0.153333	0.0433333	0.0433333	-0.666667	-0.606667	-0.636667	-0.596667	-0.576667	-0.616667	-0.4175	-0.583333
USP4	0.0766667	-0.233333	0.156667	-0.153333	0.0366667	0.0666667	-0.653333	-0.653333	-0.553333	-0.198333	-0.183333	-0.128333	-0.818333	-0.468333	-0.538333	-0.503333	-0.558333	-0.503333	-0.48	-0.583333
PSMD14	-0.0633333	-0.00333333	0.0666667	1.25667	1.31667	1.35667	-0.653333	-0.803333	-0.423333	-0.0433333	0.0566667	0.286667	-0.653333	-0.633333	-0.753333	-0.533333	-0.403333	-0.383333	-0.411667	-0.582222
POLA1	0.146667	0.0366667	-0.183333	1.90667	1.99667	2.03667	-0.853333	-0.693333	-0.903333	0.376667	0.446667	0.576667	-0.333333	0.466667	-0.303333	-0.943333	-0.923333	-0.753333	-0.32	-0.582222
MRPS18C	-0.14	0.05	0.09	0.46	0.42	0.47	-0.61	-0.7	-0.78	-0.19	-0.2	-0.16	-0.67	-0.61	-0.56	-0.4	-0.43	-0.48	-0.4825	-0.582222
E2F7	0.1	-0.04	-0.06	1.15	1.05	0.95	-0.65	-0.74	-0.64	0.43	0.34	0.39	-0.4	0.09	0.09	-1.05	-0.57	-1.37	-0.34	-0.582222
TMEM126A	-0.0266667	-0.0366667	0.0633333	0.923333	1.11333	0.993333	-0.426667	-0.806667	-0.806667	-0.366667	-0.256667	-0.206667	-0.706667	-0.766667	-0.876667	-0.326667	-0.296667	-0.216667	-0.505	-0.581111
ZNF343	-0.223333	0.166667	0.0566667	-0.113333	-0.513333	-0.203333	-0.513333	-0.493333	-0.563333	-0.323333	-0.343333	-0.403333	-0.673333	-0.533333	-0.643333	-0.603333	-0.583333	-0.623333	-0.525	-0.581111
ARMCX2	0.0466667	0.0166667	-0.0633333	-0.313333	-0.363333	-0.273333	-1.23333	-1.77333	-0.893333	-0.00333333	-0.0133333	0.286667	-0.233333	-0.123333	-0.233333	-0.503333	-0.0833333	-0.153333	-0.413333	-0.581111
PDCL3	0.1	-0.11	0.01	0.02	0.18	0.22	-0.88	-0.71	-0.62	0.08	0	0.1	-0.51	-0.41	-0.58	-0.47	-0.46	-0.59	-0.420833	-0.581111
HADHB	-0.00333333	-0.00333333	0.00666667	-0.343333	-0.213333	-0.423333	-0.563333	-0.533333	-0.523333	-0.693333	-0.623333	-0.803333	-0.783333	-0.723333	-0.633333	-0.463333	-0.413333	-0.583333	-0.611667	-0.58
DNAJC8	-0.00333333	-0.00333333	0.00666667	0.336667	0.266667	0.226667	-0.733333	-0.783333	-0.643333	-0.533333	-0.593333	-0.683333	-0.653333	-0.713333	-0.723333	-0.343333	-0.293333	-0.333333	-0.585833	-0.58
RPS7	0.0216667	-0.00333333	-0.0183333	-0.278333	-0.278333	-0.238333	-0.823333	-0.753333	-0.733333	-0.428333	-0.433333	-0.378333	-0.683333	-0.678333	-0.628333	-0.248333	-0.373333	-0.298333	-0.538333	-0.58
TMEM18	-0.08	-0.015	0.095	-0.735	-0.66	-0.725	-0.6	-0.535	-0.415	-0.805	-0.935	-0.67	-0.77	-0.875	-0.635	-0.435	-0.52	-0.435	-0.635833	-0.58
PPP2R2D	-0.00666667	0.0583333	-0.0516667	0.0483333	-0.211667	-0.156667	-0.601667	-0.691667	-0.626667	-0.111667	0.113333	-0.0766667	-0.556667	-0.661667	-0.656667	-0.386667	-0.516667	-0.511667	-0.440417	-0.578889
ARFGAP3	0.0766667	0.226667	-0.303333	0.716667	0.746667	0.666667	-0.633333	-0.613333	-0.683333	-0.383333	0.0166667	-0.0733333	-0.553333	-0.393333	-0.763333	-0.573333	-0.253333	-0.743333	-0.470833	-0.578889
MMADHC	0.05	-0.05	0	1.17	1.22	1.18	-0.56	-0.6	-0.6	0.05	0.11	-0.1	-0.62	-0.74	-0.73	-0.57	-0.38	-0.41	-0.429167	-0.578889
RGL1	-0.06	0.12	-0.06	0.45	0.55	0.29	-1.05	-0.04	-0.29	0.09	0.34	0.18	-0.35	-0.6	-1.18	-0.69	-0.59	-0.42	-0.383333	-0.578889
PWP1	0.0366667	0.0266667	-0.0633333	0.606667	0.726667	0.486667	-0.683333	-0.703333	-0.803333	-0.0833333	0.0566667	0.106667	-0.683333	-0.533333	-0.723333	-0.243333	-0.353333	-0.483333	-0.4275	-0.578889
SPRY1	-0.09	-0.05	0.14	-0.16	0.12	0.07	-0.25	-0.78	-0.39	-0.54	-0.32	-0.3	-0.69	-0.44	-0.76	-0.61	-0.52	-0.77	-0.530833	-0.578889
CCNB2	0.0233333	-0.0466667	0.0233333	0.613333	0.543333	0.583333	-0.676667	-0.476667	-0.746667	0.0233333	-0.0766667	0.0133333	-0.626667	-0.666667	-0.676667	-0.506667	-0.456667	-0.376667	-0.4375	-0.578889
PAK2	0.0783333	-0.0366667	-0.0416667	0.858333	0.838333	0.778333	-0.586667	-0.836667	-0.696667	0.153333	0.158333	0.198333	-0.276667	-0.296667	-0.281667	-0.591667	-0.741667	-0.896667	-0.39125	-0.578333
OSTF1	0.14	-0.12	-0.02	-0.02	0.17	0.09	-0.89	-0.9	-0.69	-0.11	0.13	-0.26	-0.51	-0.48	-0.42	-0.6	-0.24	-0.47	-0.453333	-0.577778
HEATR1	0.143333	-0.196667	0.0533333	2.57333	2.84333	2.71333	-0.856667	-0.836667	-0.606667	0.503333	0.183333	0.363333	-0.0466667	0.243333	-0.326667	-0.946667	-0.856667	-0.966667	-0.345833	-0.577778
PSMD4	0.07	-0.06	-0.01	-0.28	-0.55	-0.44	-0.68	-0.57	-0.58	-0.25	-0.25	-0.29	-0.59	-0.6	-0.5	-0.53	-0.56	-0.58	-0.498333	-0.576667
LTA4H	0.0833333	-0.0366667	-0.0466667	0.203333	0.213333	0.333333	-0.626667	-0.536667	-0.696667	0.0133333	0.143333	0.343333	-0.476667	-0.326667	-0.376667	-0.686667	-0.816667	-0.646667	-0.390833	-0.576667
RALA	-0.163333	0.00666667	0.156667	1.53667	1.58667	1.81667	-0.413333	-0.413333	-0.193333	0.0466667	-0.163333	0.0266667	-0.633333	-0.693333	-0.673333	-0.133333	-0.953333	-1.08333	-0.44	-0.576667
ZNF275	0.0133333	-0.0966667	0.0833333	-0.146667	-0.316667	-0.196667	-1.01667	-0.896667	-0.156667	0.333333	0.353333	0.263333	-0.346667	0.203333	-0.256667	-1.06667	-1.07667	-0.566667	-0.3525	-0.575556
FAM49B	0.125	-0.055	-0.07	0.68	0.575	0.69	-0.805	-0.305	-0.895	-0.16	-0.01	-0.07	-0.5	-0.67	-0.81	-0.485	-0.49	-0.22	-0.451667	-0.575556
CPVL	-0.0483333	0.0616667	-0.0133333	-0.0133333	0.141667	0.0816667	-0.793333	-0.788333	-0.548333	-0.673333	-0.593333	-0.513333	-0.648333	-0.788333	-0.438333	-0.478333	-0.313333	-0.383333	-0.58	-0.575556
STAC	0.01	-0.25	0.24	0.32	0.1	0.19	-1.02	-1	-0.91	-0.24	-0.04	0.15	-0.66	-0.68	-0.26	-0.47	-0.21	0.03	-0.4425	-0.575556
RANBP1	-0.0216667	0.00333333	0.0183333	-0.0616667	0.0333333	-0.0316667	-0.661667	-0.526667	-0.661667	-0.341667	-0.361667	-0.266667	-0.696667	-0.621667	-0.596667	-0.506667	-0.446667	-0.461667	-0.5125	-0.575556
KCTD6	0.015	-0.03	0.015	0.325	0.465	0.445	-0.515	-0.69	-0.65	-0.42	-0.4	-0.475	-0.61	-0.815	-0.725	-0.61	-0.335	-0.225	-0.539167	-0.575
HLTF	-0.09	-0.32	0.41	2.55	2.45	2.45	-0.8	-0.78	-0.85	0.01	-0.04	-0.29	-0.19	0.27	-0.29	-0.75	-0.87	-0.91	-0.4575	-0.574444
MRPS33	0.0116667	-0.00333333	-0.00833333	-0.443333	-0.498333	-0.353333	-0.748333	-0.738333	-0.758333	-0.438333	-0.343333	-0.433333	-0.798333	-0.808333	-0.318333	-0.268333	-0.0733333	-0.658333	-0.532083	-0.574444
SERTAD2	0.11	0.06	-0.17	1.15	1.18	1.16	-0.41	-1.41	-0.44	0.05	0.13	0.01	-0.24	-0.17	-0.23	-1.03	-0.73	-0.51	-0.415	-0.574444
TH1L	-0.0216667	0.00333333	0.0183333	-0.126667	-0.0866667	-0.291667	-0.681667	-0.661667	-0.561667	-0.216667	-0.236667	-0.391667	-0.486667	-0.486667	-0.601667	-0.546667	-0.586667	-0.556667	-0.50125	-0.574444
EIF3A	0.07	0.05	-0.12	1.29	1.34	1.22	-0.62	-0.66	-0.65	0.6	0.63	0.58	-0.07	-0.01	-0.07	-1.13	-0.93	-1.03	-0.28	-0.574444
ATXN1L	0.14	-0.22	0.08	0.32	-0.26	0.04	-0.52	-0.94	-0.47	-0.16	-0.03	-0.01	-0.15	-0.34	-0.15	-0.85	-1.02	-0.72	-0.446667	-0.573333
SRRM1	0.0183333	-0.0666667	0.0483333	-0.101667	-0.256667	-0.321667	-0.466667	-0.791667	-0.666667	0.153333	0.123333	0.0783333	-0.631667	-0.301667	-0.391667	-0.136667	-1.09167	-0.676667	-0.4	-0.572778
RDH11	-0.025	0.085	-0.06	1.1	1.065	1.16	-0.575	-0.765	-0.63	-0.21	-0.36	-0.485	-0.755	-0.555	-0.765	-0.47	-0.34	-0.3	-0.5175	-0.572778
ATP5C1	0.0566667	0.0366667	-0.0933333	0.401667	0.651667	0.686667	-0.758333	-0.603333	-0.613333	-0.258333	-0.148333	-0.178333	-0.638333	-0.708333	-0.703333	-0.353333	-0.333333	-0.443333	-0.478333	-0.572778
CDK7	0.126667	0.0566667	-0.183333	0.736667	0.786667	0.896667	-0.893333	-0.663333	-0.743333	-0.303333	-0.403333	-0.343333	-0.723333	-0.493333	-0.713333	-0.323333	-0.453333	-0.143333	-0.516667	-0.572222
PDIA5	0.23	-0.33	0.1	-0.38	-0.25	-0.61	-0.63	-0.61	-0.51	-0.2	0	-0.22	-0.26	-0.29	-0.69	-0.72	-0.7	-0.74	-0.464167	-0.572222
CSDA	0.0433333	-0.106667	0.0633333	0.133333	0.263333	0.213333	-0.686667	-0.826667	-0.646667	0.383333	0.483333	0.383333	-0.506667	-0.436667	-0.506667	-0.516667	-0.466667	-0.556667	-0.325	-0.572222
LYN	0.00666667	-0.00333333	-0.00333333	0.786667	0.996667	0.696667	-0.623333	-1.27333	-0.773333	0.326667	0.296667	0.296667	-0.323333	-0.223333	-0.363333	-0.613333	-0.533333	-0.423333	-0.3525	-0.572222
NUP93	0.0566667	0.0666667	-0.123333	0.0166667	0.176667	0.116667	-0.663333	-0.713333	-0.503333	-0.293333	-0.293333	-0.213333	-0.793333	-0.693333	-0.603333	-0.373333	-0.393333	-0.403333	-0.495	-0.571111
VPS45	-0.03	0.18	-0.15	0.52	0.42	0.73	-0.46	-0.78	-0.79	-0.05	-0.1	-0.05	-0.53	-0.59	-0.5	-0.73	-0.25	-0.51	-0.445	-0.571111
EEF2K	0.0633333	0.0733333	-0.136667	0.0733333	-0.166667	-0.146667	-0.716667	-1.33667	-0.636667	0.533333	0.443333	0.633333	-0.556667	-0.506667	-0.346667	-0.526667	-0.336667	-0.176667	-0.294167	-0.571111
ACIN1	-0.07	0.05	0.02	-0.2	-0.27	-0.36	-0.71	-0.55	-0.66	0.21	0.11	0.12	-0.48	-0.47	-0.26	-0.74	-0.65	-0.62	-0.391667	-0.571111
ZNFX1	0.106667	-0.193333	0.0866667	-0.223333	-0.263333	-0.263333	-0.643333	-0.843333	-0.533333	0.276667	0.336667	0.446667	-0.333333	-0.353333	-0.143333	-0.903333	-0.583333	-0.793333	-0.339167	-0.57
CTBP1	0.136667	-0.0333333	-0.103333	-0.0633333	-0.503333	-0.263333	-0.703333	-0.673333	-0.233333	-0.293333	-0.573333	-0.533333	-0.863333	-0.803333	-0.663333	-0.793333	-0.403333	0.00666667	-0.544167	-0.57
TBC1D8	-0.02	0.14	-0.12	-0.03	0	-0.22	-0.6	-1.16	-1.23	0.02	0.17	-0.18	0.05	-0.55	-0.18	-0.57	-0.29	-0.6	-0.426667	-0.57
DNMT1	-0.0233333	0.0366667	-0.0133333	0.346667	0.176667	0.266667	-0.683333	-0.653333	-0.473333	0.326667	0.396667	0.396667	-0.223333	-0.233333	-0.333333	-0.753333	-0.893333	-0.883333	-0.334167	-0.57
CIRH1A	-0.00333333	0.0166667	-0.0133333	0.376667	0.306667	0.246667	-0.463333	-0.583333	-0.523333	-0.00333333	-0.113333	-0.113333	-0.723333	-0.623333	-0.683333	-0.473333	-0.543333	-0.513333	-0.446667	-0.57
NGLY1	-0.0833333	-0.133333	0.216667	0.956667	0.736667	0.456667	-1.11333	-1.09333	-1.16333	0.156667	0.386667	0.236667	-0.163333	-0.433333	-0.803333	-0.113333	0.136667	-0.383333	-0.3625	-0.57
CCT3	-0.085	0.035	0.05	0.105	0.1	0.015	-0.73	-0.8	-0.67	-0.445	-0.605	-0.44	-0.575	-0.655	-0.63	-0.285	-0.455	-0.32	-0.550833	-0.568889
NCOA5	0.123333	0.0633333	-0.186667	-0.446667	-0.436667	-0.376667	-0.536667	-0.406667	-0.566667	-0.0466667	0.0333333	0.00333333	-0.356667	-0.696667	-0.446667	-0.646667	-0.626667	-0.836667	-0.4275	-0.568889
HSPA4	-0.153333	0.176667	-0.0233333	1.32667	1.25667	1.33667	-0.763333	-0.743333	-0.753333	0.696667	0.446667	0.556667	-0.303333	0.246667	-0.893333	-0.853333	-0.433333	-0.623333	-0.285	-0.568889
LEMD3	0.103333	-0.0816667	-0.0216667	1.51333	1.41333	1.28833	-0.806667	-0.291667	-0.606667	0.503333	0.283333	0.573333	-0.556667	-0.0866667	-0.711667	-0.656667	-0.666667	-0.736667	-0.313333	-0.568889
STIP1	-0.123333	0.0666667	0.0566667	0.406667	0.106667	0.306667	-0.553333	-0.503333	-0.553333	0.0366667	0.0666667	0.166667	-0.593333	-0.843333	-0.583333	-0.503333	-0.453333	-0.533333	-0.404167	-0.568889
DCBLD2	-0.0433333	0.0566667	-0.0133333	2.79167	2.81167	2.73667	-1.11833	-0.628333	-0.758333	0.856667	0.986667	0.916667	0.151667	0.146667	0.176667	-1.00833	-0.963333	-1.11333	-0.19625	-0.568333
TIPRL	-0.103333	0.186667	-0.0833333	1.01667	0.936667	1.00667	-0.563333	-0.863333	-0.623333	-0.143333	0.166667	-0.523333	-0.673333	-0.263333	-0.483333	-0.733333	-0.443333	-0.463333	-0.4675	-0.567778
SLBP	0.0883333	-0.0466667	-0.0416667	0.548333	0.563333	0.538333	-0.691667	-0.486667	-0.731667	-0.386667	-0.181667	-0.166667	-0.761667	-0.826667	-0.766667	-0.291667	-0.331667	-0.211667	-0.48625	-0.566667
SSB	0.04	0.01	-0.05	1.73	1.81	1.69	-0.91	-0.65	-0.62	0.15	0.13	0.28	-0.41	-0.23	-0.14	-0.59	-0.7	-0.85	-0.378333	-0.566667
PGRMC2	0.13	-0.04	-0.09	0.51	0.34	0.7	-0.72	-0.73	-0.6	0.32	0	0.26	-0.53	-0.41	-0.42	-0.69	-0.48	-0.52	-0.376667	-0.566667
ZNF792	-0.183333	0.0166667	0.166667	0.436667	0.226667	0.306667	-0.563333	-0.543333	-0.253333	0.296667	-0.00333333	-0.0733333	-0.573333	-0.663333	-0.543333	-0.653333	-0.633333	-0.673333	-0.406667	-0.566667
ZFP36L2	0.03	0.08	-0.11	-0.27	-0.49	-0.6	-1.04	-0.36	-1.21	-0.34	0.05	-0.15	-0.42	-0.21	-0.33	-0.5	-0.49	-0.54	-0.461667	-0.566667
NONO	0.05	-0.025	-0.025	0.075	-0.035	0.08	-0.49	-0.88	-0.425	0.18	0.09	0.04	-0.435	-0.44	-0.51	-0.505	-0.61	-0.8	-0.39875	-0.566111
EPHB1	0.0233333	-0.00666667	-0.0166667	-0.726667	-0.686667	-0.716667	-1.90667	-1.19667	-1.01667	-0.586667	-0.916667	-0.796667	0.353333	0.113333	0.133333	-0.546667	-0.386667	-0.636667	-0.615833	-0.565556
LUZP1	-0.00666667	-0.0366667	0.0433333	0.823333	0.943333	0.963333	-0.786667	-0.666667	-0.586667	0.153333	0.213333	0.443333	-0.316667	-0.226667	-0.326667	-0.576667	-0.806667	-0.796667	-0.356667	-0.565556
SPA17	-0.126667	0.0433333	0.0833333	0.653333	0.613333	0.513333	-0.456667	-0.886667	-0.686667	-0.156667	-0.206667	-0.266667	-0.836667	-0.876667	-0.426667	-0.236667	-0.206667	-0.476667	-0.476667	-0.565556
SLC31A1	0.136667	0.196667	-0.333333	0.326667	-0.0533333	0.136667	-0.763333	-0.883333	-0.623333	-0.683333	-0.743333	-0.613333	-0.473333	-0.843333	-1.02333	0.0666667	-0.293333	-0.253333	-0.594167	-0.565556
BMS1	0.0216667	0.0716667	-0.0933333	0.491667	0.576667	0.496667	-0.743333	-0.843333	-0.733333	0.0766667	0.236667	0.241667	-0.133333	-0.193333	-0.0983333	-0.538333	-0.618333	-1.18833	-0.377917	-0.565556
GMPS	0.161667	-0.0483333	-0.113333	0.491667	0.511667	0.496667	-0.548333	-0.668333	-0.643333	0.286667	0.306667	0.226667	-0.443333	-0.458333	-0.448333	-0.578333	-0.583333	-0.713333	-0.355417	-0.565
SNRPD3	-0.0433333	-0.0633333	0.106667	0.306667	0.196667	-0.0833333	-0.743333	-0.773333	-0.193333	-0.543333	-0.223333	-0.243333	-0.423333	-0.893333	-0.923333	-0.453333	-0.403333	-0.273333	-0.5075	-0.564444
NDFIP2	0.05	0.03	-0.08	1.84	1.93	2.08	-0.47	-0.91	-1.24	-0.37	-0.06	-0.52	-0.62	0.05	-0.6	-0.35	-0.58	-0.35	-0.501667	-0.563333
SGCE	-0.06	-0.06	0.12	0.95	0.97	0.7	-0.81	-0.42	-0.82	-0.36	-0.27	-0.18	-0.78	-0.38	-0.75	-0.33	-0.67	-0.11	-0.49	-0.563333
KIAA0494	0.18	-0.15	-0.03	0.68	0.63	0.71	-0.77	-0.75	-0.67	0.54	0.15	0.44	-0.1	-0.14	-0.06	-0.86	-0.84	-0.88	-0.328333	-0.563333
CSTF3	0.0333333	0.113333	-0.146667	0.163333	0.258333	0.263333	-0.651667	-0.546667	-0.781667	-0.121667	-0.0916667	-0.221667	-0.386667	-0.756667	-0.636667	-0.606667	-0.276667	-0.421667	-0.458333	-0.562778
SNAPC5	0.00333333	0.153333	-0.156667	-0.306667	-0.0366667	0.153333	-0.546667	-0.526667	-0.906667	-0.506667	-0.626667	-0.566667	-0.616667	-0.856667	-1.21667	-0.246667	-0.116667	-0.0266667	-0.563333	-0.562222
AFF3	0.253333	0.0433333	-0.296667	0.583333	0.393333	0.543333	-0.696667	-0.746667	-0.816667	0.203333	0.0733333	0.343333	0.253333	-0.126667	-0.356667	-0.856667	-0.836667	-0.876667	-0.37	-0.562222
KLHL12	0.0133333	-0.0966667	0.0833333	0.0333333	0.508333	0.163333	-0.191667	-0.796667	-0.821667	-0.0466667	-0.171667	-0.386667	-0.631667	-0.766667	-0.856667	-0.346667	-0.386667	-0.261667	-0.472083	-0.562222
FAM108C1	0.0233333	0.0733333	-0.0966667	0.323333	0.133333	0.0933333	-0.676667	-0.266667	-0.516667	0.0733333	0.293333	-0.186667	-0.386667	-0.116667	-0.586667	-0.906667	-0.676667	-0.926667	-0.406667	-0.562222
PSMG2	0.04	0.02	-0.06	0.35	0.38	0.3	-0.59	-0.64	-0.64	-0.33	-0.33	-0.15	-0.64	-0.49	-0.71	-0.47	-0.37	-0.51	-0.489167	-0.562222
C17orf48	-0.156667	0.143333	0.0133333	-0.266667	-0.206667	-0.126667	-0.506667	-0.486667	-0.556667	-0.246667	-0.736667	-0.366667	-0.666667	-0.606667	-0.636667	-0.596667	-0.576667	-0.426667	-0.534167	-0.562222
GADD45A	-0.0416667	-0.0566667	0.0983333	0.113333	0.00833333	0.138333	-1.00167	-0.376667	-0.721667	-0.206667	-0.601667	-0.716667	-0.401667	-0.551667	-0.521667	-0.576667	-0.441667	-0.461667	-0.548333	-0.561667
TMEM111	0.09	0.04	-0.13	0.32	0.13	0.21	-0.76	-0.58	-0.69	-0.38	-0.44	-0.54	-0.58	-0.59	-0.78	-0.33	-0.36	-0.38	-0.534167	-0.561111
LARP4B	-0.08	0.02	0.06	0.65	0.77	0.61	-0.58	-1	-0.6	-0.09	0.03	0.13	-0.18	-0.16	-0.21	-0.69	-0.69	-0.94	-0.415	-0.561111
MFN2	0.0266667	0.0266667	-0.0533333	-0.313333	-0.293333	-0.113333	-0.673333	-0.633333	-0.493333	0.146667	0.196667	0.166667	-0.453333	-0.533333	-0.223333	-0.723333	-0.743333	-0.573333	-0.378333	-0.561111
PMPCB	0.0533333	-0.0166667	-0.0366667	0.503333	0.473333	0.343333	-0.656667	-0.696667	-0.706667	-0.646667	-0.596667	-0.576667	-0.576667	-0.536667	-0.666667	-0.426667	-0.516667	-0.266667	-0.5725	-0.561111
LSM1	0.0366667	-0.0533333	0.0166667	0.276667	0.336667	0.196667	-0.853333	-0.653333	-0.743333	-0.453333	-0.363333	-0.473333	-0.583333	-0.663333	-0.663333	-0.333333	-0.303333	-0.253333	-0.528333	-0.561111
CRKL	-0.0466667	-0.00166667	0.0483333	0.148333	0.0883333	0.143333	-1.05167	-0.446667	-0.466667	-0.201667	-0.236667	-0.0666667	-0.321667	-0.496667	-0.646667	-0.601667	-0.456667	-0.556667	-0.4625	-0.560556
ANP32B	-0.173333	0.176667	-0.00333333	0.0566667	0.0866667	-0.0933333	-0.623333	-0.683333	-0.813333	0.246667	0.256667	-0.0333333	-0.423333	-0.433333	-0.643333	-0.343333	-0.613333	-0.453333	-0.38	-0.558889
COG2	-0.02	0.08	-0.06	0.04	-0.04	-0.07	-0.66	-0.73	-0.47	-0.68	-0.76	-0.51	-0.71	-0.45	-0.62	-0.42	-0.34	-0.63	-0.581667	-0.558889
PYGL	-0.0133333	0.0266667	-0.0133333	-0.153333	-0.233333	-0.123333	-0.573333	-0.813333	-0.793333	-0.153333	-0.163333	-0.373333	-0.293333	-0.353333	-0.233333	-0.773333	-0.623333	-0.573333	-0.476667	-0.558889
CDC5L	0.19	-0.19	0	1.6	1.67	1.43	-0.97	0	-0.91	0.36	0.45	0.48	-0.25	-0.23	0.01	-1.04	-0.56	-1.08	-0.311667	-0.558889
CHCHD3	0.0333333	0.0433333	-0.0766667	0.623333	0.523333	0.713333	-0.816667	-0.506667	-0.526667	0.0633333	0.0133333	-0.116667	-0.576667	-0.606667	-0.666667	-0.446667	-0.446667	-0.426667	-0.421667	-0.557778
SUCLA2	-0.01	0.09	-0.08	1.54	1.62	1.665	-0.45	-0.6	-0.485	-0.025	-0.105	-0.26	-0.28	0.11	-0.92	-0.82	-0.74	-0.835	-0.450833	-0.557778
HIGD1A	0.03	-0.055	0.025	1.275	1.445	1.41	-0.615	-0.695	-0.81	-0.58	-0.535	-0.42	-0.66	-0.565	-0.585	-0.23	-0.43	-0.425	-0.545833	-0.557222
CCDC6	-0.0566667	0.00333333	0.0533333	1.83333	1.81333	1.82333	-0.546667	-0.746667	-0.476667	0.343333	0.453333	0.543333	-0.0566667	0.133333	0.0933333	-1.11667	-1.38667	-0.906667	-0.305833	-0.556667
VCP	-0.05	0.08	-0.03	0.02	-0.17	-0.28	-0.63	-0.66	-0.64	0.49	0.41	0.47	-0.59	-0.62	-0.52	-0.38	-0.44	-0.53	-0.303333	-0.556667
RPL30	-0.0166667	0.0933333	-0.0766667	-0.00666667	0.0933333	0.0933333	-0.676667	-0.706667	-0.626667	-0.246667	-0.266667	-0.156667	-0.596667	-0.456667	-0.556667	-0.476667	-0.536667	-0.376667	-0.473333	-0.556667
NMI	0.1	-0.15	0.05	-0.08	0.42	-0.36	-0.45	-0.58	-0.55	0	-0.47	0.19	-0.16	-0.14	-0.99	-0.79	-1.31	-0.04	-0.440833	-0.556667
CDR2	0.1	-0.08	-0.02	0.17	0	0.25	-0.32	-0.67	-0.77	0.3	0.47	0.25	-0.8	-0.32	-0.53	-0.65	-0.62	-0.33	-0.3325	-0.556667
EIF2A	0.123333	-0.0966667	-0.0266667	1.69333	1.71333	1.69333	-0.676667	-0.476667	-0.486667	0.0633333	0.233333	0.313333	-0.576667	-0.306667	-0.686667	-0.586667	-0.616667	-0.596667	-0.366667	-0.556667
LEO1	-0.0266667	0.123333	-0.0966667	0.913333	0.733333	0.783333	-0.876667	-0.196667	-0.566667	0.313333	0.253333	0.373333	-0.306667	-0.446667	-0.166667	-0.736667	-0.756667	-0.956667	-0.339167	-0.556667
EIF2C1	-0.243333	0.0966667	0.146667	0.136667	-0.313333	-0.123333	-0.913333	0.136667	-0.783333	0.0766667	0.406667	0.436667	-1.01333	-0.303333	-0.0533333	-1.00333	-0.733333	-0.343333	-0.340833	-0.556667
CAV1	0.055	-0.065	0.01	1.13	1.23	1.19	-0.725	-0.645	-0.8	-0.24	-0.295	-0.28	-0.165	-0.2	-0.325	-0.735	-0.665	-0.745	-0.485	-0.556111
SFT2D1	0.0366667	-0.00333333	-0.0333333	0.166667	0.186667	0.206667	-0.573333	-0.523333	-0.673333	-0.493333	-0.373333	-0.453333	-0.533333	-0.693333	-0.663333	-0.433333	-0.403333	-0.503333	-0.526667	-0.555556
SIX4	0.153333	-0.0866667	-0.0666667	2.06333	2.08333	2.04333	-0.666667	-0.646667	-0.706667	0.123333	0.183333	-0.00666667	-0.0566667	-0.256667	-0.466667	-0.686667	-0.736667	-0.776667	-0.391667	-0.555556
FLI1	0.09	0.15	-0.24	0.2	0.6	0.39	-0.67	-0.65	-0.72	-0.23	-0.02	0.51	-0.39	-0.59	-0.39	-0.76	-0.68	-0.14	-0.394167	-0.554444
MYC	0.0716667	-0.113333	0.0416667	-0.928333	-1.07833	-0.758333	-0.523333	-0.563333	-0.598333	-0.483333	-0.423333	-0.243333	-0.928333	0.481667	-0.673333	-0.768333	-0.608333	-0.808333	-0.511667	-0.554444
LOC100131735	0.0233333	-0.0766667	0.0533333	0.703333	0.563333	0.593333	-0.626667	-0.686667	-0.576667	0.123333	0.203333	0.163333	-0.556667	-0.656667	-0.506667	-0.516667	-0.306667	-0.556667	-0.375	-0.554444
HPCAL4	0.153333	-0.0566667	-0.0966667	-0.356667	-0.556667	-0.606667	-0.496667	-1.28667	-0.256667	-0.326667	-0.146667	-0.0466667	-0.616667	-0.446667	-0.366667	-0.226667	-0.956667	-0.326667	-0.458333	-0.553333
PCMT1	-0.0333333	0.0366667	-0.00333333	0.516667	0.476667	0.426667	-0.643333	-0.683333	-0.483333	-0.283333	-0.233333	-0.363333	-0.613333	-0.793333	-0.653333	-0.543333	-0.273333	-0.293333	-0.488333	-0.553333
MAP1LC3B	-0.0933333	0.0766667	0.0166667	0.336667	0.596667	0.486667	-0.333333	-0.873333	-0.463333	-0.453333	-0.333333	-0.103333	-0.873333	-0.583333	-0.513333	-0.373333	-0.473333	-0.493333	-0.489167	-0.553333
SNX2	0.05	0.02	-0.07	0.98	1	1.01	-0.9	-0.63	-0.56	-0.18	-0.17	0.13	-0.61	-0.16	-0.45	-0.66	-0.74	-0.27	-0.433333	-0.553333
RAB2B	0.0533333	0.0133333	-0.0666667	-0.346667	-0.266667	-0.336667	-0.776667	-0.496667	-0.756667	-0.376667	-0.456667	-0.536667	-0.886667	-0.676667	-0.556667	-0.206667	-0.166667	-0.456667	-0.529167	-0.553333
ETF1	0.0516667	-0.0283333	-0.0233333	1.36167	1.25167	1.26667	-0.723333	-0.753333	-0.563333	0.416667	0.286667	0.401667	-0.223333	-0.293333	-0.418333	-0.598333	-0.608333	-0.788333	-0.322083	-0.552222
TUBGCP4	-0.0366667	-0.0166667	0.0533333	0.323333	0.0433333	0.303333	-0.586667	0.0833333	-0.0466667	-0.426667	-0.486667	-0.106667	-0.666667	-0.506667	-0.666667	-0.316667	-0.956667	-1.30667	-0.499167	-0.552222
RPL21P28	-0.0266667	0.0433333	-0.0166667	0.263333	0.333333	0.448333	-0.726667	-0.611667	-0.691667	-0.356667	-0.366667	-0.251667	-0.631667	-0.531667	-0.546667	-0.406667	-0.456667	-0.366667	-0.495417	-0.552222
PHF10	-0.35	-0.26	0.61	0.12	-0.02	0.06	-0.75	-0.73	-0.79	0.11	0.05	-0.42	-0.04	-0.45	-0.88	-0.84	-0.12	-0.37	-0.435833	-0.552222
DDX46	-0.11	0.24	-0.13	2.31	2.26	2.2	-0.69	-0.67	-0.74	0.43	0.42	0.35	0.16	-0.16	-0.52	-0.78	-0.76	-0.8	-0.313333	-0.551111
ITM2B	0.00666667	-0.0333333	0.0266667	0.216667	0.0666667	0.266667	-0.483333	-0.413333	-0.623333	-0.173333	-0.163333	-0.243333	-0.323333	-0.373333	-0.783333	-0.633333	-0.693333	-0.633333	-0.461667	-0.551111
NR2C2	0.0866667	-0.273333	0.186667	-0.113333	-0.193333	-0.253333	-0.563333	-0.693333	-0.543333	0.616667	0.206667	0.316667	-0.253333	-0.793333	-0.233333	-0.803333	-0.253333	-0.823333	-0.318333	-0.551111
SLC25A12	-0.136667	0.00333333	0.133333	0.253333	0.113333	0.173333	-0.416667	-0.106667	-0.616667	-0.206667	-0.126667	-0.276667	-0.746667	-0.686667	-0.716667	-0.566667	-0.656667	-0.446667	-0.464167	-0.551111
PIGA	0.22	-0.2	-0.02	1.68	1.8	1.84	0.01	-0.73	-0.65	-0.11	0.02	0.01	-0.62	-0.1	-0.56	-0.84	-0.82	-0.64	-0.419167	-0.55
TMBIM4	0.0466667	-0.0333333	-0.0133333	0.736667	0.706667	0.676667	-0.593333	-0.673333	-0.733333	-0.0233333	-0.0133333	-0.00333333	-0.603333	-0.643333	-0.593333	-0.363333	-0.353333	-0.393333	-0.415833	-0.55
FRG1	0.103333	-0.0866667	-0.0166667	1.02333	0.933333	1.04333	-0.266667	-0.526667	-0.916667	-0.116667	-0.176667	-0.316667	-0.556667	-0.516667	-0.876667	-0.346667	-0.336667	-0.606667	-0.463333	-0.55
ZNF317	-0.143333	0.0766667	0.0666667	-0.193333	-0.203333	0.136667	-0.273333	-1.00333	-0.123333	-0.0633333	0.0366667	-0.263333	-0.533333	-0.783333	-0.353333	-0.463333	-0.643333	-0.773333	-0.436667	-0.55
KDELC2	0.0466667	-0.0433333	-0.00333333	1.74667	1.64667	1.82667	-0.473333	-0.453333	-0.523333	0.346667	0.696667	0.386667	-0.633333	-0.573333	-0.603333	-0.563333	-0.543333	-0.583333	-0.293333	-0.55
H1F0	-0.03	0.11	-0.08	-0.31	-0.35	-0.32	-0.67	-0.82	-0.95	0.28	0.3	0.23	-0.3	-0.48	-0.3	-0.51	-0.44	-0.48	-0.345	-0.55
UBR7	0.0516667	-0.0533333	0.00166667	0.461667	0.621667	0.736667	-0.778333	-0.533333	-0.578333	-0.148333	-0.0433333	-0.128333	-0.393333	-0.743333	-0.743333	-0.253333	-0.448333	-0.473333	-0.43875	-0.549444
CSE1L	0.00333333	0.0283333	-0.0316667	2.22833	2.31833	2.16833	-0.466667	-0.611667	-0.506667	0.578333	0.518333	0.363333	-0.221667	-0.0866667	-0.216667	-0.961667	-0.801667	-1.07167	-0.290417	-0.549444
COA5	0.343333	-0.216667	-0.126667	0.763333	1.11333	1.22333	-0.486667	-0.466667	-0.536667	-0.00666667	-0.316667	-0.426667	-0.646667	-0.586667	-0.486667	-0.576667	-0.556667	-0.596667	-0.474167	-0.548889
RAB8A	0.0566667	-0.00333333	-0.0533333	0.146667	0.0166667	0.166667	-0.663333	-0.443333	-0.503333	0.136667	0.176667	0.276667	-0.613333	-0.523333	-0.533333	-0.543333	-0.663333	-0.453333	-0.3625	-0.548889
SMYD3	-0.0133333	0.00666667	0.00666667	-0.453333	-0.333333	-0.373333	-0.743333	-0.763333	-0.423333	-1.00333	-0.743333	-0.703333	-0.793333	-0.383333	-0.733333	-0.353333	-0.393333	-0.353333	-0.615833	-0.548889
GOLM1	0.00666667	0.316667	-0.323333	0.716667	0.336667	0.526667	-1.14333	-0.393333	-0.593333	0.256667	0.196667	0.116667	-0.603333	-0.643333	-0.193333	-0.203333	-0.543333	-0.623333	-0.364167	-0.548889
TUBB	0.0666667	0.00666667	-0.0733333	0.236667	0.106667	-0.0933333	-0.653333	-0.573333	-0.453333	0.416667	0.396667	0.366667	-0.493333	-0.543333	-0.433333	-0.613333	-0.573333	-0.603333	-0.313333	-0.548889
DDX24	0	-0.03	0.03	-0.12	-0.03	-0.23	-0.78	-0.83	-0.54	-0.03	0	0.05	-0.48	-0.34	-0.48	-0.42	-0.5	-0.56	-0.409167	-0.547778
LAMP1	-0.0433333	0.0366667	0.00666667	-0.443333	-0.403333	-0.383333	-0.563333	-0.483333	-0.503333	0.276667	0.166667	0.176667	-0.533333	-0.503333	-0.583333	-0.573333	-0.563333	-0.623333	-0.359167	-0.547778
ATP5J	0.0933333	-0.0666667	-0.0266667	0.313333	0.343333	0.293333	-0.656667	-0.696667	-0.596667	-0.286667	-0.426667	-0.356667	-0.646667	-0.666667	-0.636667	-0.336667	-0.326667	-0.366667	-0.5	-0.547778
RPL7L1	0.02	0.03	-0.05	0.665	0.665	0.62	-0.79	-0.555	-0.59	-0.155	-0.15	-0.15	-0.56	-0.66	-0.565	-0.35	-0.47	-0.385	-0.448333	-0.547222
FHL1	0.0133333	-0.0266667	0.0133333	0.433333	0.343333	0.373333	-0.446667	-0.336667	-0.516667	0.123333	0.213333	-0.0366667	-0.396667	-0.426667	-0.586667	-0.766667	-0.716667	-0.726667	-0.385	-0.546667
EIF4E	0.0133333	-0.0766667	0.0633333	0.983333	1.08833	1.19333	-0.606667	-0.511667	-0.531667	0.00333333	-0.206667	0.313333	-0.411667	-0.641667	-0.686667	-0.201667	-0.676667	-0.651667	-0.400833	-0.546667
PRPF4	-0.106667	0.0333333	0.0733333	0.253333	0.293333	0.443333	-0.556667	-0.666667	-0.726667	-0.206667	-0.246667	-0.0466667	-0.616667	-0.656667	-0.766667	-0.196667	-0.356667	-0.376667	-0.451667	-0.546667
ASB7	-0.173333	0.136667	0.0366667	-0.583333	-0.713333	-0.633333	-0.513333	-0.493333	-0.563333	-0.653333	-0.383333	-0.513333	-0.673333	-0.613333	-0.643333	-0.603333	-0.193333	-0.623333	-0.539167	-0.546667
SLC38A1	0.16	0.03	-0.19	1.85	1.97	1.81	-0.65	-1.04	-0.61	0.36	0.61	0.58	0.07	0.25	0.08	-0.91	-1.17	-0.94	-0.280833	-0.546667
ARMCX1	0.0333333	0.00333333	-0.0366667	0.223333	0.343333	0.223333	-0.496667	-0.476667	-0.546667	-0.246667	-0.396667	-0.576667	-0.626667	-0.596667	-0.626667	-0.586667	-0.446667	-0.506667	-0.510833	-0.545556
C6orf70	0.23	-0.04	-0.19	0.19	0.15	0.13	-0.52	-0.5	-0.57	-0.09	-0.39	-0.14	-0.68	-0.62	-0.19	-0.61	-0.59	-0.63	-0.460833	-0.545556
ADNP2	0.146667	-0.0333333	-0.113333	0.736667	0.436667	0.606667	-0.143333	-0.913333	-0.683333	0.0866667	0.0266667	0.326667	-0.483333	-0.373333	-0.203333	-0.703333	-0.703333	-0.703333	-0.3725	-0.545556
CSNK1G1	0.0833333	0.0233333	-0.106667	1.06333	0.853333	0.213333	-0.636667	-0.296667	-0.686667	0.103333	0.273333	0.263333	-0.356667	-0.396667	-0.356667	-0.726667	-0.706667	-0.746667	-0.355833	-0.545556
ASH2L	-0.08	0.06	0.02	0.33	0.16	0.36	-0.75	-0.7	-0.49	-0.06	-0.01	0.06	-0.48	-0.6	-0.7	-0.34	-0.4	-0.44	-0.409167	-0.544444
TRIM25	-0.16	0.02	0.14	-0.33	-0.45	-0.29	-1.41	-0.4	-0.64	-0.12	-0.16	-0.23	-0.33	-0.38	-0.41	-0.35	-0.34	-0.64	-0.450833	-0.544444
RNF149	-0.015	0.155	-0.14	-0.28	-0.145	-0.145	-0.55	-0.52	-0.46	-0.395	-0.465	-0.545	-0.53	-0.625	-0.67	-0.48	-0.475	-0.585	-0.525	-0.543889
TXLNA	-0.06	0.05	0.01	0.02	0.02	-0.02	-0.71	-0.55	-0.53	0.13	0.21	0.32	-0.46	-0.3	-0.44	-0.68	-0.58	-0.64	-0.3525	-0.543333
MED31	0.0266667	-0.00333333	-0.0233333	-0.0633333	0.0566667	-0.0233333	-0.483333	-0.213333	-0.913333	-1.07333	-1.06333	-1.15333	-0.873333	-0.743333	-0.883333	-0.223333	-0.333333	-0.223333	-0.681667	-0.543333
C1orf53	-0.08	0.1	-0.02	-0.6	-0.45	-0.47	-0.54	-0.64	-0.63	-1.09	-1	-1.08	-0.61	-0.63	-0.58	-0.39	-0.35	-0.52	-0.671667	-0.543333
CCNB1	-0.0833333	0.0466667	0.0366667	0.256667	0.356667	0.236667	-0.713333	-0.493333	-0.583333	-0.453333	-0.363333	-0.643333	-0.623333	-0.753333	-0.663333	-0.433333	-0.233333	-0.393333	-0.529167	-0.543333
CENPN	0.08	-0.07	-0.01	1.23	1.2	1.16	-0.64	-0.59	-0.69	0.03	-0.19	0.02	-0.66	-0.44	-0.59	-0.39	-0.55	-0.34	-0.419167	-0.543333
AGAP8	-0.183333	0.00666667	0.176667	0.176667	0.176667	0.0966667	-1.11333	-1.09333	-0.873333	-0.633333	-0.643333	-0.703333	-0.153333	-0.633333	-0.583333	0.166667	-0.603333	-0.00333333	-0.5725	-0.543333
ASNSD1	-0.01	0.04	-0.03	2.68	2.68	2.64	-0.68	-0.66	-0.49	0.16	0.08	0.14	-0.35	-0.23	-0.43	-0.59	-0.69	-0.76	-0.375	-0.542222
HEATR3	-0.13	0.1	0.03	-0.15	0.02	0.4	-0.61	-0.48	0.05	-0.45	0.05	-0.12	-0.77	-0.62	-0.74	-0.7	-0.68	-0.33	-0.45	-0.542222
RBMX2	0.0266667	0.226667	-0.253333	-0.333333	-0.253333	0.0566667	-0.573333	-0.283333	-1.01333	-0.513333	-0.243333	-0.353333	-0.633333	-1.11333	-0.753333	-0.0633333	-0.303333	-0.143333	-0.499167	-0.542222
HSP90AB3P	-0.143333	0.216667	-0.0733333	0.146667	0.0266667	0.326667	-0.893333	-0.583333	-0.343333	-0.753333	-0.533333	-0.313333	-0.473333	-0.583333	-0.623333	-0.343333	-0.613333	-0.423333	-0.54	-0.542222
ABHD10	-0.01	0.29	-0.28	1.41	0.89	1.23	-0.55	-0.53	-0.6	-0.04	-0.35	-0.38	-0.71	-0.65	-0.68	-0.64	-0.62	0.11	-0.47	-0.541111
AGAP6	-0.105	0.13	-0.025	0.17	0.115	0.235	-0.63	-0.26	-0.79	-0.635	-0.515	-0.54	-0.555	-0.395	-0.535	-0.62	-0.525	-0.56	-0.546667	-0.541111
STYX	0.25	-0.27	0.02	2.39	2.24	2.14	-1.08	-0.09	-0.33	0.21	-0.04	0.08	0.05	-0.74	-0.42	-1.17	-0.09	-1	-0.385	-0.541111
AGPAT9	0.156667	-0.0533333	-0.103333	0.0366667	0.256667	0.306667	-0.523333	-0.883333	-0.323333	0.576667	0.616667	0.616667	-0.263333	-0.413333	-0.0933333	-0.793333	-1.05333	-0.523333	-0.255	-0.541111
GALNTL4	0.0433333	-0.0866667	0.0433333	-1.18667	-0.986667	-0.926667	-0.316667	-0.756667	0.193333	-1.05667	-1.10667	-0.776667	-0.446667	-0.846667	-1.00667	-0.626667	-0.626667	-0.426667	-0.65	-0.54
LOC653566	-0.0333333	0.0766667	-0.0433333	0.306667	0.196667	0.276667	-0.883333	-0.573333	-0.543333	0.106667	-0.0133333	-0.113333	-0.713333	-0.523333	-0.473333	-0.233333	-0.513333	-0.403333	-0.406667	-0.54
IPO9	0.0233333	0.00333333	-0.0266667	-0.256667	-0.0766667	-0.146667	-0.976667	-0.486667	-0.576667	-0.0166667	-0.136667	-0.00666667	-0.0166667	-0.206667	-0.216667	-0.836667	-0.596667	-0.946667	-0.418333	-0.54
C6orf130	0.196667	-0.113333	-0.0833333	0.0666667	0.136667	0.0566667	-0.393333	-0.313333	-0.733333	-0.623333	-0.243333	-0.253333	-0.683333	-0.783333	-0.263333	-0.783333	-0.393333	-0.513333	-0.498333	-0.54
LOC100506248	0.0133333	-0.0366667	0.0233333	0.663333	0.553333	0.603333	-0.676667	-0.706667	-0.786667	-0.306667	-0.246667	-0.0266667	-0.446667	-0.566667	-0.576667	-0.196667	-0.386667	-0.516667	-0.453333	-0.54
C17orf58	0.141667	-0.0283333	-0.113333	-0.213333	-0.178333	-0.113333	-0.848333	-0.868333	-0.573333	-0.403333	-0.313333	-0.323333	-0.723333	-0.383333	-0.443333	-0.498333	-0.308333	-0.213333	-0.491667	-0.54
BBS2	0.015	-0.05	0.035	0.26	0.33	0.305	-0.745	-0.735	-0.405	-0.32	-0.29	-0.36	-0.65	-0.46	-0.6	-0.395	-0.305	-0.56	-0.485417	-0.539444
CHCHD7	-0.06	0.14	-0.08	0.37	0.34	0.33	-1.24	-0.93	0.36	0.02	-0.29	-0.41	-0.2	-0.61	-0.22	-0.66	-0.86	-0.49	-0.460833	-0.538889
ZMAT2	-0.09	0.02	0.07	0.03	-0.11	-0.02	-0.37	-0.4	-0.5	-0.13	-0.1	-0.08	-0.62	-0.7	-0.59	-0.5	-0.58	-0.59	-0.43	-0.538889
DSTN	-0.0466667	0.0333333	0.0133333	1.16333	1.22333	1.08333	-0.446667	-0.716667	-0.616667	0.00333333	0.0833333	0.0933333	-0.646667	-0.656667	-0.616667	-0.376667	-0.436667	-0.336667	-0.389167	-0.538889
GART	-0.22	0.07	0.15	0.22	0.08	-0.02	-0.59	-0.86	-0.55	-0.13	-0.15	-0.06	-0.47	-0.45	-0.61	-0.38	-0.35	-0.59	-0.4325	-0.538889
CACYBP	0.0866667	-0.133333	0.0466667	0.536667	0.806667	0.786667	-0.523333	-0.733333	-0.893333	-0.0233333	-0.193333	-0.00333333	-0.493333	-0.573333	-0.613333	-0.263333	-0.383333	-0.373333	-0.4225	-0.538889
ZZEF1	-0.0433333	0.0866667	-0.0433333	-0.273333	-0.273333	-0.393333	-0.543333	-0.723333	-0.663333	0.226667	0.486667	0.366667	-0.0133333	-0.0333333	-0.0733333	-0.803333	-0.913333	-1.08333	-0.314167	-0.538889
BIRC2	0.158333	0.00333333	-0.161667	1.88333	1.75833	1.90333	-0.341667	-0.261667	-0.556667	0.0933333	0.133333	0.0583333	-0.586667	-0.556667	-0.261667	-0.601667	-1.00167	-0.676667	-0.38	-0.538333
ADK	0.035	-0.08	0.045	0.75	0.71	0.74	-0.86	-0.58	-0.75	-0.43	-0.345	-0.46	-0.535	-0.3	-0.88	-0.42	-0.31	-0.21	-0.506667	-0.538333
HOXB7	-0.0133333	0.156667	-0.143333	-0.433333	-0.293333	-0.503333	-0.633333	-0.613333	-0.863333	-0.403333	-0.443333	-0.643333	-0.703333	-0.493333	-0.733333	-0.303333	-0.193333	-0.303333	-0.5275	-0.537778
CTSL2	-0.103333	-0.183333	0.286667	-0.363333	-0.463333	-0.483333	-0.633333	-0.693333	-0.763333	-0.253333	-0.673333	-0.403333	-0.273333	-0.813333	-0.813333	0.146667	-0.173333	-0.823333	-0.514167	-0.537778
RFC5	0.0366667	-0.0133333	-0.0233333	0.526667	0.326667	0.466667	-0.753333	-0.763333	-0.533333	-0.243333	-0.153333	-0.213333	-0.693333	-0.533333	-0.703333	-0.413333	-0.143333	-0.303333	-0.454167	-0.537778
HMGB3	0.0833333	-0.166667	0.0833333	0.423333	0.253333	0.303333	-0.636667	-0.336667	-0.686667	0.143333	0.0233333	-0.166667	-0.796667	-0.546667	-0.336667	-0.506667	-0.236667	-0.746667	-0.4025	-0.536667
THG1L	-0.0366667	0.0233333	0.0133333	-0.646667	-0.286667	-0.386667	-0.896667	-0.866667	-0.426667	-0.656667	-0.536667	-0.466667	-0.536667	-0.516667	-0.666667	-0.296667	-0.116667	-0.506667	-0.540833	-0.536667
NUP35	0.0316667	-0.0583333	0.0266667	0.556667	0.716667	0.716667	-0.478333	-0.403333	-0.618333	-0.0133333	-0.178333	0.0766667	-0.493333	-0.323333	-0.683333	-0.663333	-0.738333	-0.428333	-0.412083	-0.536667
IL17RB	0.0266667	0.0366667	-0.0633333	-0.413333	-0.173333	-0.173333	-0.183333	0.566667	-0.633333	-0.523333	-0.343333	-0.603333	-0.703333	-1.20333	-0.833333	-0.703333	-0.223333	-0.913333	-0.525	-0.536667
MCPH1	-0.0566667	0.263333	-0.206667	-0.426667	-0.406667	-0.476667	-0.176667	-0.526667	-0.986667	-0.586667	-0.476667	-0.536667	-0.516667	-1.03667	-0.156667	-0.316667	-0.726667	-0.376667	-0.535	-0.535556
LSG1	0.0866667	-0.193333	0.106667	-0.133333	0.206667	-0.0333333	-0.203333	-0.213333	-0.673333	-0.153333	-0.343333	-0.153333	-0.733333	-0.713333	-0.553333	-0.243333	-0.983333	-0.503333	-0.455833	-0.535556
ACTR6	-0.04	-0.09	0.13	1.74	1.49	1.5	-0.48	-0.46	-0.53	-0.18	-0.08	-0.18	-0.64	-0.58	-0.42	-0.57	-0.55	-0.59	-0.438333	-0.535556
CERK	0.0533333	-0.00666667	-0.0466667	-0.441667	-0.441667	-0.371667	-0.536667	-0.561667	-0.521667	-0.0316667	-0.181667	-0.0666667	-0.706667	-0.816667	-0.521667	-0.406667	-0.381667	-0.361667	-0.424583	-0.535
TSPAN6	0.128333	-0.0416667	-0.0866667	0.343333	0.0833333	0.283333	-0.651667	-0.511667	-0.481667	-0.406667	-0.381667	-0.491667	-0.581667	-0.616667	-0.586667	-0.411667	-0.586667	-0.381667	-0.5075	-0.534444
PRDM8	-0.0233333	-0.0133333	0.0366667	0.106667	-0.0533333	-0.123333	-0.343333	-0.413333	-0.523333	0.136667	0.406667	0.0866667	-0.583333	-0.543333	-0.653333	-0.733333	-0.593333	-0.413333	-0.3475	-0.533333
CMTM6	0.0533333	-0.106667	0.0533333	1.39333	1.63333	1.62333	-0.646667	-1.19667	-0.256667	-0.386667	-0.516667	-0.286667	-0.396667	-0.546667	-0.896667	-0.146667	-0.286667	-0.426667	-0.499167	-0.533333
RPRD1A	-0.141667	0.0683333	0.0733333	1.93333	2.16333	2.11333	-0.891667	-0.696667	-0.611667	-0.106667	-0.176667	-0.181667	-0.846667	-0.226667	-0.431667	-0.406667	-0.386667	-0.296667	-0.438333	-0.532778
MTHFD1L	0.09	-0.23	0.14	-0.08	0.14	-0.04	-0.55	-0.49	-0.68	0.06	0.17	0.24	-0.43	-0.55	-0.56	-0.52	-0.54	-0.47	-0.36	-0.532222
BCL2L13	-0.0233333	-0.0233333	0.0466667	-0.183333	-0.133333	-0.0133333	-0.593333	-0.663333	-0.543333	-0.313333	-0.373333	-0.213333	-0.483333	-0.583333	-0.433333	-0.433333	-0.593333	-0.463333	-0.474167	-0.532222
DCAF4	0.0733333	0.0333333	-0.106667	0.193333	0.133333	0.283333	-0.556667	-0.766667	-0.576667	-0.226667	-0.0766667	-0.186667	-0.646667	-0.666667	-0.636667	-0.216667	-0.416667	-0.306667	-0.44	-0.532222
NAP1L4	0.05	0.04	-0.09	0.08	0.13	0.1	-0.52	-0.64	-0.5	-0.4	-0.4	-0.38	-0.53	-0.47	-0.46	-0.52	-0.64	-0.51	-0.4975	-0.532222
XPNPEP1	0.103333	-0.0766667	-0.0266667	-0.0366667	-0.186667	-0.0366667	-0.326667	-0.676667	-0.366667	0.133333	0.0833333	0.173333	-0.416667	-0.586667	-0.466667	-0.646667	-0.696667	-0.606667	-0.366667	-0.532222
C12orf43	0.216667	-0.198333	-0.0183333	-0.438333	-0.468333	-0.528333	-0.693333	-0.528333	-0.403333	-0.428333	-0.413333	-0.393333	-0.598333	-0.838333	-1.10333	-0.308333	-0.183333	-0.128333	-0.501667	-0.531667
ZMYM6NB	-0.01	-0.045	0.055	-0.535	-0.43	-0.595	-0.49	-0.515	-0.645	-0.56	-0.59	-0.7	-0.595	-0.81	-0.865	-0.21	-0.32	-0.33	-0.5525	-0.531111
MRPL44	-0.0366667	-0.0966667	0.133333	-0.0166667	-0.0366667	0.0933333	-0.846667	-0.846667	-0.496667	-0.636667	-0.756667	-0.496667	-0.636667	-0.596667	-0.616667	-0.296667	-0.206667	-0.226667	-0.555	-0.53
SYS1	0.0233333	-0.0566667	0.0333333	-0.636667	-0.576667	-0.436667	-1.20667	-0.556667	-0.826667	-0.476667	-0.386667	-0.576667	-0.466667	-0.526667	-0.556667	-0.256667	-0.0966667	-0.276667	-0.5175	-0.53
CCDC23	0.11	-0.25	0.14	0.41	0.38	0.51	-0.39	-0.49	-0.76	-0.43	-0.13	-0.3	-0.62	-0.86	-0.55	-0.34	-0.48	-0.28	-0.469167	-0.53
AP3B1	-0.0866667	0.0733333	0.0133333	1.58333	1.51333	1.64333	-0.556667	-0.476667	-0.456667	0.343333	0.463333	0.383333	-0.0466667	-0.00666667	-0.0766667	-1.05667	-0.956667	-1.12667	-0.2975	-0.528889
CDC7	0.00666667	-0.253333	0.246667	2.40667	2.21667	2.21667	-0.823333	-0.803333	-0.383333	0.00666667	0.416667	0.0466667	0.176667	-0.0933333	-0.343333	-0.913333	-0.713333	-0.863333	-0.3575	-0.528889
CAT	-0.045	-0.02	0.065	0.515	0.43	0.6	-0.66	-0.375	-0.52	-0.175	-0.07	-0.375	-0.54	-0.4	-0.75	-0.445	-0.77	-0.295	-0.447917	-0.528333
SRP68	0.00666667	0.0666667	-0.0733333	0.0666667	-0.0433333	-0.0533333	-0.543333	-0.673333	-0.623333	0.0466667	-0.143333	-0.183333	-0.593333	-0.453333	-0.393333	-0.443333	-0.453333	-0.573333	-0.419167	-0.527778
PER2	-0.153333	0.156667	-0.00333333	-0.153333	0.0166667	-0.123333	-0.793333	-0.553333	-0.643333	0.546667	0.426667	0.296667	-0.323333	-0.153333	-0.473333	-0.513333	-0.473333	-0.823333	-0.29	-0.527778
EI24	-0.233333	0.166667	0.0666667	-0.163333	-0.163333	-0.133333	-0.503333	-0.343333	-0.823333	-0.393333	-0.273333	-0.283333	-0.793333	-0.273333	-1.18333	-0.223333	-0.263333	-0.343333	-0.475	-0.527778
HK2	-0.191667	-0.0416667	0.233333	-0.0216667	-0.141667	-0.281667	-0.656667	-0.756667	-0.256667	-0.466667	-0.386667	-0.131667	-0.651667	-0.351667	-0.336667	-0.261667	-0.696667	-0.781667	-0.477917	-0.527778
ZFYVE26	0.146667	-0.0933333	-0.0533333	-0.283333	-0.313333	-0.313333	-1.00333	-0.613333	-0.473333	0.246667	0.176667	0.356667	-0.183333	-0.453333	-0.263333	-0.303333	-0.353333	-1.10333	-0.330833	-0.527778
ZMYND11	0.113333	-0.0466667	-0.0666667	1.93333	1.84333	1.75333	-0.476667	-0.356667	-0.286667	0.573333	0.593333	0.343333	-0.186667	-0.116667	-0.276667	-1.02667	-1.09667	-0.916667	-0.269167	-0.526667
RPL21	-0.01	0.03	-0.02	0.31	0.43	0.13	-0.68	-0.65	-0.6	-0.39	-0.3	-0.27	-0.54	-0.68	-0.49	-0.41	-0.41	-0.28	-0.475	-0.526667
SPTBN1	0.0966667	-0.0133333	-0.0833333	-0.0233333	0.136667	0.0766667	-0.593333	-0.653333	-0.533333	-0.123333	0.246667	-0.223333	0.146667	-0.263333	-0.303333	-0.643333	-0.583333	-1.31333	-0.403333	-0.526667
YME1L1	0.0816667	-0.0883333	0.00666667	1.54167	1.50667	1.64667	-0.568333	-0.468333	-0.388333	0.0516667	0.141667	-0.0983333	-0.248333	-0.258333	-0.413333	-0.988333	-1.01833	-0.388333	-0.387083	-0.526667
ZNFX1-AS1	-0.146667	0.0733333	0.0733333	0.353333	0.333333	0.423333	-0.546667	-0.626667	-0.646667	-0.466667	-0.646667	-0.676667	-0.466667	-0.686667	-0.566667	-0.336667	-0.446667	-0.416667	-0.544167	-0.526667
CHFR	0.0633333	0.0133333	-0.0766667	-0.286667	-0.186667	0.0533333	-0.356667	-0.696667	-0.656667	0.283333	0.293333	0.213333	-0.466667	-0.536667	-0.606667	-0.556667	-0.266667	-0.596667	-0.329167	-0.526667
IPO11	0.1	-0.09	-0.01	2.38	2.35	2.36	-0.31	-0.27	-0.45	0.08	0.22	0.04	-0.24	-0.21	-0.66	-0.86	-0.98	-0.76	-0.366667	-0.526667
SCG2	-0.09	0.24	-0.15	0.6	0.5	0.42	-0.5	-0.48	-0.55	-0.24	-0.45	-0.29	-0.66	-0.29	-0.53	-0.59	-0.57	-0.57	-0.476667	-0.526667
PCNP	-0.16	0.075	0.085	0.885	0.84	0.93	-0.55	-0.21	-0.555	-0.43	-0.455	-0.59	-0.685	-0.585	-0.445	-0.685	-0.46	-0.56	-0.5175	-0.526111
RSAD1	0.02	-0.03	0.01	-1.02	-0.8	-1.22	-1.28	-0.53	-0.19	-0.54	-0.49	-0.44	-0.48	-0.42	-0.83	-0.38	-0.4	-0.22	-0.516667	-0.525556
TOB2	0.346667	0.0866667	-0.433333	-0.00333333	-0.353333	-0.383333	-0.433333	0.116667	-0.813333	-0.0133333	-0.233333	-0.203333	-0.813333	-0.803333	-0.0133333	-0.263333	-0.833333	-0.873333	-0.431667	-0.525556
ANP32AP1	-0.07	-0.09	0.16	-0.18	-0.01	-0.18	-0.2	-0.77	-0.65	0.11	-0.01	0.06	-0.83	-0.51	-0.62	-0.37	-0.4	-0.38	-0.380833	-0.525556
LLPH	0.0366667	-0.0283333	-0.00833333	0.576667	0.566667	0.516667	-0.653333	-0.313333	-0.578333	-0.293333	-0.288333	-0.423333	-0.538333	-0.558333	-0.588333	-0.558333	-0.543333	-0.398333	-0.477917	-0.525556
ABCE1	-0.00833333	0.121667	-0.113333	2.22667	2.31167	2.33667	-0.893333	-0.708333	-0.388333	0.736667	0.706667	0.681667	0.301667	-0.0283333	-0.0883333	-0.983333	-0.963333	-0.973333	-0.216667	-0.525
CCT6P3	-0.113333	0.106667	0.00666667	0.536667	0.526667	0.476667	-0.373333	-0.738333	-0.663333	-0.113333	-0.313333	-0.273333	-0.613333	-0.653333	-0.718333	-0.178333	-0.568333	-0.218333	-0.452083	-0.525
BBS4	-0.0866667	0.133333	-0.0466667	0.453333	0.333333	0.273333	-0.466667	-0.446667	-0.516667	-0.316667	0.0733333	-0.0866667	-0.626667	-0.566667	-0.596667	-0.386667	-0.536667	-0.576667	-0.420833	-0.524444
CHORDC1	-0.00666667	-0.136667	0.143333	0.953333	1.23333	0.953333	-0.806667	-0.0566667	-0.896667	-0.216667	-0.376667	-0.116667	-0.596667	-0.316667	-0.576667	-0.106667	-0.916667	-0.446667	-0.4525	-0.524444
NEXN	0.176667	0.0366667	-0.213333	1.85667	1.76667	1.40667	-0.183333	-0.543333	-0.873333	0.466667	0.116667	0.256667	-0.253333	-0.123333	-0.103333	-0.873333	-0.783333	-0.983333	-0.323333	-0.524444
CBL	-0.158333	0.226667	-0.0683333	0.156667	0.216667	0.281667	-0.833333	-0.403333	-0.708333	0.321667	0.116667	0.236667	0.206667	-0.523333	-0.0833333	-0.923333	-0.803333	-0.638333	-0.33625	-0.523333
WWC1	0.113333	-0.166667	0.0533333	-0.756667	-0.816667	-0.776667	-0.446667	-0.426667	-0.496667	-0.626667	-0.676667	-0.706667	-0.606667	-0.546667	-0.576667	-0.536667	-0.516667	-0.556667	-0.56	-0.523333
RIOK2	-0.08	-0.04	0.12	1.21	1.52	1.48	-0.58	-0.81	-0.76	0.02	0.17	0.2	-0.34	-0.15	-0.57	-0.57	-0.34	-0.59	-0.36	-0.523333
ZNF239	-0.07	0.15	-0.08	0.48	0.66	0.51	-0.24	-1.01	-1.48	-0.38	-0.56	-0.31	-0.41	-0.42	-0.62	0.07	-0.14	-0.45	-0.495833	-0.522222
NFE2L3	0.0566667	0.156667	-0.213333	0.676667	0.506667	0.766667	-0.763333	-0.103333	-0.623333	-0.483333	-0.463333	-0.103333	-0.593333	-0.293333	-0.313333	-0.643333	-0.623333	-0.743333	-0.479167	-0.522222
TGIF2	0.02	-0.08	0.06	-0.17	-0.47	-0.47	-0.53	-0.42	-0.63	-0.34	-0.3	-0.3	-0.55	-0.82	-0.45	-0.26	-0.61	-0.43	-0.47	-0.522222
KCNK10	-0.373333	-0.133333	0.506667	-0.213333	-0.663333	-0.583333	-0.693333	-0.673333	-0.713333	-0.413333	-0.503333	-0.403333	-0.803333	-0.793333	-0.823333	0.106667	-0.723333	0.416667	-0.501667	-0.522222
UQCR10	0.03	-0.05	0.02	-0.15	-0.01	-0.25	-0.415	-0.55	-0.485	-0.93	-0.98	-0.985	-0.635	-0.76	-0.59	-0.4	-0.45	-0.4	-0.631667	-0.520556
DYNC1LI2	0.156667	-0.103333	-0.0533333	1.73667	2.05667	2.05667	-0.673333	-0.653333	-0.863333	0.466667	0.426667	0.266667	-0.133333	0.116667	-0.0533333	-0.753333	-0.673333	-0.993333	-0.293333	-0.52
C14orf109	0.0333333	-0.0516667	0.0183333	0.273333	0.268333	0.338333	-0.716667	-0.481667	-0.471667	-0.306667	-0.446667	-0.426667	-0.661667	-0.536667	-0.626667	-0.326667	-0.456667	-0.401667	-0.488333	-0.52
NPC1	-0.0733333	0.0366667	0.0366667	0.0566667	0.0166667	-0.163333	-0.593333	-0.533333	-0.663333	0.226667	0.296667	0.336667	0.0166667	-0.303333	-0.343333	-0.813333	-0.333333	-1.11333	-0.318333	-0.52
PAPOLA	0.17	-0.17	0	2.84	2.71	2.65	-0.87	-0.8	-0.79	0.64	0.76	0.77	0.55	0.11	0.08	-1.11	-1.02	-0.83	-0.209167	-0.52
SKA1	-0.166667	0.313333	-0.146667	-0.216667	-0.196667	-0.0766667	-0.756667	-1.16667	-0.426667	0.0233333	-0.0966667	0.0133333	-0.786667	-0.176667	-0.126667	-0.276667	-0.706667	-0.246667	-0.394167	-0.518889
FAM176A	-0.126667	0.0633333	0.0633333	0.593333	0.823333	0.683333	-0.0466667	-0.316667	-0.166667	-1.13667	-1.19667	-1.03667	-1.42667	-1.36667	-1.39667	0.173333	0.0133333	-0.136667	-0.67	-0.518889
C10orf2	0.0366667	0.146667	-0.183333	-0.813333	-0.533333	-0.743333	-0.473333	-0.713333	-0.0733333	-0.263333	-0.443333	-0.163333	-0.643333	-0.583333	-0.413333	-0.713333	-0.713333	-0.343333	-0.461667	-0.518889
AP1S2	0.135	-0.21	0.075	1.685	1.525	1.59	-0.59	-0.855	-0.815	0.34	0.28	0.2	-0.42	-0.24	-0.07	-0.5	-0.57	-0.61	-0.320833	-0.518889
PPP2R3C	0.156667	-0.0233333	-0.133333	0.761667	0.756667	0.891667	-0.423333	-0.648333	-0.418333	-0.0633333	0.00166667	-0.0783333	-0.108333	-0.673333	-0.573333	-0.353333	-0.788333	-0.683333	-0.400833	-0.518889
CDC45	0.0133333	0.0833333	-0.0966667	-0.456667	-0.356667	-0.316667	-0.456667	-0.636667	-0.486667	-0.556667	-0.586667	-0.576667	-0.466667	-0.776667	-0.606667	-0.446667	-0.396667	-0.396667	-0.5325	-0.518889
UBAC2	0.0933333	0.0733333	-0.166667	-0.476667	-0.446667	-0.456667	-0.526667	-0.506667	-0.526667	-0.566667	-0.576667	-0.446667	-0.596667	-0.616667	-0.556667	-0.496667	-0.436667	-0.406667	-0.521667	-0.518889
TNFRSF21	0.08	-0.13	0.05	0.46	0.21	0.05	-0.62	-0.49	-0.53	0.61	0.51	0.53	-0.08	-0.19	-0.27	-0.87	-0.79	-0.83	-0.251667	-0.518889
ATP9A	0.153333	0.0633333	-0.216667	0.0533333	0.293333	0.223333	-0.586667	-1.05667	-0.386667	0.623333	0.723333	0.523333	-0.0166667	0.193333	-0.496667	-0.746667	-1.10667	-0.456667	-0.2325	-0.517778
MYLK	-0.61	0.39	0.22	-0.04	-0.37	-0.07	-0.49	-0.47	-0.54	0.33	0.47	0.12	-0.63	-0.59	-0.2	-0.58	-0.56	-0.6	-0.311667	-0.517778
SRI	0.0666667	-0.103333	0.0366667	1.20667	0.906667	0.826667	-0.0733333	-0.703333	-0.673333	-0.273333	-0.463333	-0.113333	-0.403333	-0.423333	-0.703333	-0.713333	-0.0633333	-0.903333	-0.459167	-0.517778
GSPT1	0.0133333	0.0433333	-0.0566667	0.663333	0.593333	0.573333	-0.556667	-0.566667	-0.566667	0.353333	0.383333	0.333333	-0.386667	-0.396667	-0.426667	-0.576667	-0.566667	-0.616667	-0.299167	-0.517778
SPPL2A	-0.04	-0.02	0.06	0.58	0.69	0.9	-0.47	-0.45	-0.52	0.45	0.34	0.15	-0.63	-0.31	-0.6	-0.56	-0.54	-0.58	-0.31	-0.517778
MITD1	-0.106667	-0.0866667	0.193333	0.733333	0.963333	0.903333	-0.466667	-0.446667	-0.516667	-0.456667	-0.336667	-0.636667	-0.626667	-0.566667	-0.596667	-0.556667	-0.536667	-0.346667	-0.5075	-0.517778
BCAP29	-0.11	0.11	0	1.26	1.05	1.03	-0.74	-0.6	-0.79	-0.36	-0.19	-0.11	-0.32	0.03	-0.87	-0.83	0.21	-0.75	-0.443333	-0.517778
MAU2	0.0666667	0.0866667	-0.153333	-0.113333	-0.433333	-0.203333	-0.433333	-0.753333	-0.363333	0.0966667	0.216667	0.0166667	-0.173333	-0.453333	-0.173333	-0.773333	-0.843333	-0.693333	-0.360833	-0.517778
NUP54	0.0133333	-0.0816667	0.0683333	1.31833	1.55333	1.38333	-0.566667	-0.796667	-0.281667	-0.366667	-0.00666667	-0.0316667	-0.506667	-0.591667	-0.886667	-0.281667	-0.381667	-0.361667	-0.421667	-0.517222
PRPS1	0.123333	-0.0166667	-0.106667	0.0433333	-0.0366667	0.0833333	-0.666667	-0.656667	-0.426667	-0.176667	-0.226667	-0.106667	-0.666667	-0.546667	-0.696667	-0.276667	-0.336667	-0.376667	-0.43	-0.516667
BUB1B	-0.00666667	0.213333	-0.206667	1.00333	0.993333	0.993333	-0.936667	-0.856667	-0.166667	-0.00666667	-0.266667	-0.0766667	-0.336667	-0.596667	-0.656667	-0.446667	-0.326667	-0.326667	-0.416667	-0.516667
RBBP7	-0.0266667	0.0433333	-0.0166667	0.613333	0.243333	0.373333	-0.496667	-0.296667	-0.666667	-0.226667	-0.126667	-0.206667	-0.486667	-0.616667	-0.686667	-0.566667	-0.356667	-0.476667	-0.434167	-0.516667
CCDC99	0.0933333	-0.0866667	-0.00666667	2.38333	2.27333	2.28333	-0.266667	-0.546667	-0.616667	0.0433333	0.563333	0.333333	-0.726667	-0.166667	-0.376667	-0.656667	-0.636667	-0.656667	-0.309167	-0.516667
ARMC1	-0.123333	-0.133333	0.256667	2.26667	2.76667	2.39667	-0.663333	-0.643333	-0.443333	-0.163333	-0.583333	-0.123333	-0.613333	-0.703333	-0.673333	-0.483333	-0.0733333	-0.353333	-0.46	-0.516667
ANKRD46	-0.06	0.24	-0.18	1.66	1.69	1.45	-0.44	-0.42	-0.49	0.22	0.09	0	-0.6	-0.54	-0.57	-0.53	-0.51	-0.55	-0.361667	-0.516667
MLH1	-0.0133333	0.00666667	0.00666667	0.646667	0.716667	0.526667	-0.443333	-0.503333	-0.763333	-0.143333	-0.0733333	-0.133333	-0.773333	-0.533333	-0.0533333	-0.493333	-0.513333	-0.573333	-0.416667	-0.516667
C19orf42	-0.0733333	0.126667	-0.0533333	-0.623333	-0.513333	-0.603333	-0.713333	-0.713333	-0.613333	-1.02333	-1.10333	-1.06333	-0.653333	-0.623333	-0.703333	-0.123333	-0.293333	-0.203333	-0.6525	-0.515556
GABPB1	0.03	-0.19	0.16	-0.04	-0.08	0.07	-0.71	-0.69	-0.76	-0.32	-0.36	-0.14	-0.45	-0.37	-0.5	-0.43	-0.31	-0.42	-0.455	-0.515556
NUP107	0.136667	-0.133333	-0.00333333	2.04667	2.20667	2.05667	-0.293333	-0.573333	-0.273333	-0.0633333	0.0466667	0.156667	-0.343333	-0.653333	-1.25333	-0.353333	-0.323333	-0.573333	-0.375	-0.515556
RPS20	-0.0333333	-0.0133333	0.0466667	0.146667	0.146667	0.146667	-0.833333	-0.683333	-0.633333	-0.333333	-0.183333	-0.343333	-0.503333	-0.513333	-0.413333	-0.463333	-0.243333	-0.343333	-0.4575	-0.514444
PSTK	0.0833333	-0.166667	0.0833333	0.333333	0.383333	0.303333	-0.706667	-0.746667	-0.606667	-0.316667	-0.166667	-0.526667	-0.696667	-0.646667	-0.506667	-0.166667	-0.326667	-0.226667	-0.47	-0.514444
SKP2	0.12	-0.07	-0.05	-0.11	-0.15	-0.03	-0.65	-0.53	-0.45	-0.23	-0.26	-0.38	-0.44	-0.6	-0.3	-0.51	-0.52	-0.63	-0.458333	-0.514444
C10orf47	0.26	-0.13	-0.13	-0.68	-0.76	-0.82	-0.12	-0.11	0.09	-0.04	0.12	-0.2	-0.65	-0.13	-0.74	-0.62	-1.13	-1.22	-0.395833	-0.514444
HMGN1	-0.005	0.035	-0.03	1.025	1.045	1.02	-0.68	-0.37	-0.8	-0.06	-0.11	-0.04	-0.53	-0.43	-0.38	-0.39	-0.485	-0.565	-0.403333	-0.514444
COIL	0.133333	-0.126667	-0.00666667	0.763333	0.683333	0.733333	-0.486667	-0.396667	-0.256667	-0.216667	-0.136667	-0.196667	-0.616667	-0.586667	-0.426667	-0.616667	-0.746667	-0.496667	-0.431667	-0.514444
TMEM167B	-0.18	0.11	0.07	0.67	0.8	1	-0.3	-0.09	-1.05	-0.28	-0.08	0.01	-0.57	-0.68	-0.17	-0.27	-0.75	-0.75	-0.415	-0.514444
MCOLN2	0.153333	-0.126667	-0.0266667	0.493333	0.613333	0.763333	-0.436667	-0.416667	-0.486667	0.0133333	0.0333333	-0.0166667	-0.596667	-0.536667	-0.566667	-0.526667	-0.506667	-0.546667	-0.3825	-0.513333
CDK13	0.0316667	-0.233333	0.201667	0.416667	0.231667	0.301667	-0.623333	-0.603333	-0.673333	0.226667	0.421667	0.506667	-0.408333	-0.338333	-0.253333	-0.578333	-0.408333	-0.733333	-0.28875	-0.513333
EIF4A3	0.126667	-0.0833333	-0.0433333	-0.233333	-0.313333	-0.213333	-0.543333	-0.633333	-0.653333	-0.443333	-0.303333	-0.353333	-0.453333	-0.523333	-0.523333	-0.433333	-0.423333	-0.433333	-0.476667	-0.513333
SRSF5	0.03	0	-0.03	0.27	0.32	0.255	-0.59	-0.69	-0.625	-0.07	-0.01	-0.07	-0.535	-0.565	-0.465	-0.305	-0.455	-0.39	-0.3975	-0.513333
DLD	0.106667	-0.0433333	-0.0633333	1.77667	1.29667	1.67667	-0.443333	-1.00333	-0.483333	-0.193333	0.0766667	-0.00333333	-0.193333	-0.633333	-0.283333	-0.213333	-0.953333	-0.413333	-0.395	-0.513333
NETO2	0.116667	-0.0533333	-0.0633333	2.05667	2.14667	1.95667	-0.913333	-0.983333	-0.693333	0.526667	0.606667	0.686667	0.526667	0.246667	0.0966667	-0.833333	-0.913333	-1.15333	-0.233333	-0.513333
DEGS1	0.02	0.06	-0.08	0.045	0.205	-0.11	-0.745	-0.505	-0.585	-0.475	-0.545	-0.29	-0.47	-0.635	-0.585	-0.545	-0.18	-0.365	-0.49375	-0.512778
PDIA6	-0.0766667	0.0133333	0.0633333	-0.0266667	-0.236667	0.163333	-0.566667	-1.05667	-0.676667	-0.246667	-0.136667	-0.0666667	-0.466667	-0.556667	-0.486667	-0.156667	-0.286667	-0.356667	-0.421667	-0.512222
MECOM	0.143333	-0.156667	0.0133333	1.67333	1.80333	1.77333	-0.536667	-0.456667	-0.586667	0.0333333	0.223333	0.123333	-0.696667	-0.0366667	-0.416667	-0.626667	-0.606667	-0.646667	-0.3525	-0.512222
POLR3GL	-0.0433333	0.0366667	0.00666667	-0.193333	-0.233333	-0.163333	-0.443333	-0.513333	-0.413333	-0.253333	-0.343333	-0.313333	-0.513333	-0.573333	-0.423333	-0.583333	-0.633333	-0.513333	-0.46	-0.512222
ABCF2	-0.0233333	0.0316667	-0.00833333	-0.788333	-0.748333	-0.993333	-0.623333	-0.633333	-0.593333	-0.333333	-0.343333	-0.508333	-0.743333	-0.608333	-0.633333	-0.263333	-0.238333	-0.263333	-0.482083	-0.511111
DIAPH1	0.0866667	-0.0633333	-0.0233333	-0.0233333	0.131667	-0.0483333	-0.653333	-0.473333	-0.508333	0.0716667	0.286667	0.276667	-0.128333	-0.343333	-0.328333	-0.828333	-0.643333	-0.693333	-0.330417	-0.511111
NCBP1	0.02	0.05	-0.07	0.82	0.76	0.79	-0.3	-0.57	-0.41	0.25	0.13	0.22	-0.51	-0.28	-0.59	-0.67	-0.66	-0.61	-0.333333	-0.511111
LIPG	0.136667	0.0266667	-0.163333	0.651667	0.421667	0.566667	-0.463333	-0.443333	-0.513333	0.631667	0.616667	0.751667	-0.363333	-0.563333	-0.593333	-0.553333	-0.533333	-0.573333	-0.216667	-0.511111
RFWD2	0.0716667	-0.0333333	-0.0383333	0.951667	1.01667	1.02667	-0.678333	-0.628333	-0.493333	-0.0183333	0.0216667	-0.00333333	-0.303333	-0.428333	-0.783333	-0.343333	-0.548333	-0.393333	-0.383333	-0.511111
SAE1	0.176667	-0.123333	-0.0533333	-0.0133333	0.0266667	0.0166667	-0.553333	-0.513333	-0.493333	-0.0733333	0.0166667	0.00666667	-0.463333	-0.513333	-0.503333	-0.553333	-0.503333	-0.503333	-0.3875	-0.511111
PXDN	0.00666667	0.0166667	-0.0233333	0.201667	0.101667	0.0516667	-0.883333	-0.698333	-0.798333	0.291667	0.341667	0.256667	-0.108333	0.106667	0.0616667	-0.678333	-0.793333	-0.803333	-0.30875	-0.510556
PAPD5	-0.216667	-0.0566667	0.273333	1.36333	1.36333	1.42333	-1.03667	-0.0766667	-1.28667	0.433333	0.453333	0.483333	0.0733333	-0.216667	-0.246667	-0.486667	-0.436667	-0.876667	-0.268333	-0.51
ZSCAN16	0.34	0.01	-0.35	0.27	0.14	0.09	-0.19	-0.98	-0.5	-0.45	-0.46	-0.53	-0.32	-0.65	-0.97	-0.47	-0.36	-0.15	-0.5025	-0.51
ZNF562	-0.06	0.09	-0.03	1.38	1.44	1.54	-0.44	-0.42	-0.49	-0.15	-0.21	-0.1	-0.6	-0.54	-0.57	-0.53	-0.51	-0.49	-0.420833	-0.51
PDE4B	0.05	-0.07	0.02	0.31	0.32	0.2	-0.48	-0.46	-0.53	-0.58	-0.22	-0.46	-0.64	-0.58	-0.61	-0.57	-0.55	-0.17	-0.4875	-0.51
AFG3L2	0.0166667	0.0266667	-0.0433333	0.486667	0.146667	0.386667	-0.463333	-0.443333	-0.503333	0.136667	0.266667	0.356667	-0.463333	-0.373333	-0.473333	-0.543333	-0.703333	-0.623333	-0.319167	-0.51
SDAD1	0.13	0	-0.13	1.7	1.72	1.71	-0.61	-0.6	-0.28	0.56	0.62	0.87	-0.18	-0.32	-0.4	-1.09	-0.63	-0.48	-0.211667	-0.51
INO80	0.0316667	-0.148333	0.116667	0.231667	0.0966667	0.166667	-0.0733333	-1.00333	-1.29833	-0.138333	-0.0983333	0.271667	-0.353333	-0.128333	-0.198333	-0.468333	-0.723333	-0.343333	-0.379583	-0.51
TAF15	-0.0183333	-0.0333333	0.0516667	-0.683333	-0.698333	-0.583333	-0.673333	-0.623333	-0.648333	0.00666667	0.0166667	-0.108333	-0.198333	-0.228333	-0.123333	-0.613333	-0.803333	-0.668333	-0.38875	-0.508889
PRKRIR	0.0933333	-0.176667	0.0833333	2.29333	2.07333	2.18333	-0.816667	0.0933333	-0.866667	0.0133333	-0.146667	-0.286667	-0.206667	0.0733333	-0.566667	-0.526667	-0.836667	-0.926667	-0.416667	-0.508889
HAS3	-0.00333333	0.166667	-0.163333	-0.753333	-0.973333	-0.663333	-0.303333	-0.743333	-0.553333	-0.163333	-0.803333	-0.553333	-0.653333	-0.663333	-0.863333	-0.0933333	-0.273333	-0.433333	-0.508333	-0.508889
TXNRD1	0.085	-0.09	0.005	0.8	0.565	0.79	-0.5	-0.475	-0.35	0.16	0.095	0.29	-0.565	-0.105	-0.265	-1.1	-0.665	-0.555	-0.33625	-0.508889
ZNF193	0.103333	0.0133333	-0.116667	0.273333	0.183333	0.143333	0.00333333	-0.626667	-0.626667	-0.126667	-0.0566667	0.0733333	-0.486667	-0.746667	-0.776667	-0.546667	-0.646667	-0.126667	-0.390833	-0.508889
CSNK2A1	-0.07	-0.04	0.11	0	-0.055	-0.09	-0.615	-0.48	-0.295	-0.08	0.01	-0.115	-0.235	-0.5	-0.8	-0.37	-0.925	-0.355	-0.396667	-0.508333
PSAT1	0.0216667	-0.0383333	0.0166667	0.716667	0.776667	0.736667	-0.543333	-0.668333	-0.678333	0.171667	0.0766667	0.166667	-0.618333	-0.523333	-0.638333	-0.238333	-0.388333	-0.273333	-0.34625	-0.507778
MAPKAP1	-0.00333333	-0.00333333	0.00666667	-0.103333	-0.393333	-0.0533333	-0.783333	-0.623333	-0.983333	-0.423333	-0.303333	-0.393333	-0.383333	-0.603333	-0.643333	-0.0933333	-0.153333	-0.303333	-0.474167	-0.507778
SDC4	-0.193333	0.256667	-0.0633333	-0.113333	-0.513333	-0.443333	-0.653333	-0.283333	-0.443333	0.116667	-0.433333	0.106667	-0.563333	-0.733333	-0.483333	-0.383333	-0.553333	-0.473333	-0.398333	-0.507778
PTDSS1	0.0366667	-0.0233333	-0.0133333	-0.0233333	0.0466667	0.0266667	-0.583333	-0.553333	-0.513333	0.0466667	-0.123333	-0.0633333	-0.453333	-0.483333	-0.463333	-0.463333	-0.493333	-0.563333	-0.3925	-0.507778
UNC50	0.00666667	-0.0433333	0.0366667	0.216667	0.356667	0.256667	-0.573333	-0.663333	-0.603333	-0.333333	-0.463333	-0.423333	-0.663333	-0.503333	-0.883333	-0.253333	-0.143333	-0.273333	-0.481667	-0.506667
RTN4	0.035	0.025	-0.06	0.1	0.055	0.1	-0.58	-0.56	-0.725	0.35	0.465	0.435	-0.305	-0.4	-0.375	-0.56	-0.61	-0.445	-0.275833	-0.506667
TTC17	-0.22	0.06	0.16	0.2	0.27	0.13	-0.61	-0.6	-0.01	0.31	0.4	0.22	-0.78	-0.26	-0.17	-0.71	-0.69	-0.73	-0.3025	-0.506667
EIF1B	0.22	-0.19	-0.03	-0.02	0.08	-0.07	-0.65	-0.55	-0.49	-0.55	-0.35	-0.38	-0.63	-0.51	-0.56	-0.29	-0.46	-0.42	-0.486667	-0.506667
NGRN	-0.0616667	-0.0416667	0.103333	0.208333	0.0883333	0.173333	-0.676667	-0.661667	-0.556667	-0.426667	-0.296667	-0.301667	-0.656667	-0.651667	-0.556667	-0.171667	-0.241667	-0.381667	-0.465	-0.506111
FBXO18	0.06	0.02	-0.08	-0.13	-0.09	-0.06	-0.52	-0.61	-0.45	0.26	0.22	0.26	-0.58	-0.58	-0.43	-0.41	-0.56	-0.41	-0.3175	-0.505556
BZW1	0.186667	-0.0533333	-0.133333	2.45667	2.35667	2.54667	-0.763333	-0.423333	-0.953333	-0.223333	0.0166667	0.126667	-0.0933333	0.306667	-0.423333	-0.613333	-1.07333	-0.513333	-0.385833	-0.505556
SBDSP1	-0.12	0.09	0.03	0.28	0.465	0.43	-0.545	-0.36	-0.705	-0.26	-0.065	-0.325	-0.6	-0.575	-0.325	-0.51	-0.245	-0.68	-0.432917	-0.505
PGAM4	-0.005	0.02	-0.015	-0.07	-0.23	-0.16	-0.74	-0.67	-0.515	-0.67	-0.51	-0.495	-0.545	-0.445	-0.63	-0.29	-0.335	-0.37	-0.517917	-0.504444
DCAF6	0.283333	-0.00666667	-0.276667	1.62333	1.55333	1.51333	-0.746667	-0.666667	-0.796667	-0.106667	0.333333	0.163333	-0.686667	0.403333	-0.116667	-0.616667	-0.816667	-0.496667	-0.345833	-0.504444
GINS3	0.0166667	0.0466667	-0.0633333	-0.183333	0.0366667	-0.113333	-0.453333	-0.583333	-0.483333	-0.523333	-0.343333	-0.343333	-0.443333	-0.803333	-0.523333	-0.543333	-0.263333	-0.443333	-0.479167	-0.504444
SRP14	0.0133333	0.0433333	-0.0566667	0.263333	0.163333	0.343333	-0.766667	-0.606667	-0.656667	-0.746667	-0.946667	-0.566667	-0.556667	-0.576667	-0.556667	-0.176667	-0.316667	-0.326667	-0.566667	-0.504444
FUS	0.0933333	-0.136667	0.0433333	-0.356667	-0.496667	-0.196667	-0.286667	-0.316667	-0.566667	0.0233333	-0.0866667	-0.136667	-0.576667	-0.846667	-0.556667	-0.146667	-0.716667	-0.526667	-0.395	-0.504444
LAPTM4B	-0.0633333	0.0316667	0.0316667	0.171667	0.216667	0.186667	-0.513333	-0.548333	-0.493333	-0.0233333	0.00166667	0.0816667	-0.403333	-0.468333	-0.438333	-0.523333	-0.593333	-0.548333	-0.3725	-0.503333
DDX27	-0.0266667	0.00333333	0.0233333	0.0133333	0.153333	-0.136667	-0.536667	-0.606667	-0.516667	0.0233333	-0.146667	-0.0766667	-0.256667	-0.496667	-0.246667	-0.616667	-0.546667	-0.706667	-0.394167	-0.503333
SNRPA1	0.00333333	-0.0116667	0.00833333	0.348333	0.453333	0.413333	-0.546667	-0.551667	-0.416667	0.0283333	0.00333333	-0.0966667	-0.506667	-0.491667	-0.606667	-0.471667	-0.506667	-0.431667	-0.382917	-0.503333
MTHFD1	0.08	-0.06	-0.02	0.31	0.34	0.15	-0.54	-0.59	-0.87	-0.05	0.06	-0.15	-0.19	-0.52	-0.48	-0.18	-0.71	-0.45	-0.389167	-0.503333
GPD1L	0.0166667	0.106667	-0.123333	1.17667	1.09667	0.826667	-0.453333	-0.193333	-0.533333	0.00666667	-0.193333	0.0266667	-0.483333	-0.303333	-1.32333	-0.663333	-0.323333	-0.253333	-0.390833	-0.503333
YWHAQ	0.0666667	-0.0833333	0.0166667	0.326667	0.206667	0.276667	-0.733333	-0.703333	-0.713333	0.336667	0.256667	0.276667	-0.333333	-0.433333	-0.393333	-0.433333	-0.413333	-0.363333	-0.304167	-0.502222
MRPL22	0.0133333	-0.0116667	-0.00166667	-0.241667	-0.201667	-0.166667	-0.726667	-0.766667	-0.636667	-0.541667	-0.591667	-0.646667	-0.456667	-0.476667	-0.596667	-0.341667	-0.171667	-0.346667	-0.525	-0.502222
ME1	0.113333	-0.0466667	-0.0666667	1.68333	1.06333	1.23333	-0.566667	-0.546667	-0.616667	0.0933333	0.523333	0.143333	-0.386667	-0.166667	-0.696667	-0.656667	-0.396667	-0.486667	-0.313333	-0.502222
RABGAP1	0.0366667	0.0766667	-0.113333	1.45667	1.46667	1.50667	-0.633333	-0.613333	-0.473333	0.236667	-0.0133333	0.366667	-0.523333	0.0266667	-0.133333	-0.723333	-0.703333	-0.743333	-0.3275	-0.502222
CHP	0.0133333	0.0333333	-0.0466667	0.223333	0.233333	0.143333	-0.486667	-0.516667	-0.576667	0.193333	0.233333	0.0933333	-0.416667	-0.506667	-0.346667	-0.676667	-0.546667	-0.446667	-0.333333	-0.502222
MAPKAPK5	0.0466667	-0.133333	0.0866667	0.00166667	0.0166667	0.101667	-0.473333	-0.563333	-0.598333	-0.198333	-0.113333	-0.0983333	-0.593333	-0.363333	-0.693333	-0.343333	-0.588333	-0.303333	-0.410833	-0.502222
ZRSR2	0.04	0.07	-0.11	-0.26	-0.28	-0.33	-0.59	-0.65	-0.22	-0.04	0.14	0.07	-0.18	-0.71	-0.73	-0.61	-0.49	-0.34	-0.3625	-0.502222
CXorf26	-0.00333333	-0.0133333	0.0166667	0.506667	0.596667	0.526667	-0.423333	-0.433333	-0.523333	0.206667	0.436667	0.446667	-0.403333	-0.693333	-0.573333	-0.593333	-0.383333	-0.493333	-0.285833	-0.502222
NUB1	-0.01	0.02	-0.01	-0.15	-0.16	-0.18	-0.8	-0.27	-0.66	0.22	0.13	-0.39	-0.95	0.16	-0.58	-0.4	-0.72	-0.3	-0.38	-0.502222
EML4	0.0366667	0.156667	-0.193333	2.25667	2.17667	1.85667	-0.143333	-1.28333	-0.773333	0.696667	0.526667	0.576667	0.0666667	0.276667	0.536667	-1.08333	-1.04333	-1.07333	-0.226667	-0.502222
LOC728640	-0.19	0.11	0.08	0.755	0.515	0.545	-0.725	-0.135	-0.64	-0.265	-0.275	-0.25	-0.675	-0.39	-0.205	-0.37	-0.72	-0.655	-0.442083	-0.501667
UBE2E1	-0.01	0.115	-0.105	0.395	0.395	0.43	-0.56	-0.565	-0.675	-0.555	-0.4	-0.305	-0.575	-0.66	-0.62	-0.3	-0.155	-0.405	-0.48125	-0.501667
CAMLG	0	0.12	-0.12	0.37	0.53	0.24	-0.38	-0.56	-0.6	-0.55	-0.5	-0.53	-0.47	-0.42	-0.58	-0.51	-0.56	-0.43	-0.5075	-0.501111
FAM83D	0.153333	-0.0366667	-0.116667	0.263333	0.163333	0.233333	-0.486667	-0.416667	-0.376667	0.293333	0.253333	0.233333	-0.306667	-0.466667	-0.396667	-0.736667	-0.516667	-0.806667	-0.310833	-0.501111
HIST1H2BK	0.0183333	-0.0466667	0.0283333	-0.861667	-0.981667	-0.971667	-0.506667	-0.491667	-0.556667	-0.281667	-0.356667	-0.126667	-0.741667	-0.686667	-0.646667	-0.281667	-0.301667	-0.291667	-0.439167	-0.500556
EARS2	0.0166667	-0.00333333	-0.0133333	-0.193333	-0.343333	-0.393333	-0.413333	-0.753333	-0.413333	-0.0633333	-0.113333	0.0766667	-0.553333	-0.383333	-0.503333	-0.0633333	-0.863333	-0.553333	-0.383333	-0.5
SART3	-0.17	0.14	0.03	-0.12	-0.44	-0.11	-0.77	-0.54	0.41	-0.12	0.07	0.01	-0.64	-0.87	-0.9	-0.86	0.55	-0.88	-0.378333	-0.5
TNFRSF10A	0.153333	-0.146667	-0.00666667	0.0633333	-0.206667	-0.0666667	-0.316667	-1.22667	-1.01667	-0.646667	-0.396667	-0.506667	-1.14667	-0.626667	-0.626667	0.603333	-0.126667	-0.00666667	-0.503333	-0.498889
KANK2	-0.14	0.1	0.04	-0.16	0.05	0.11	-0.42	-0.57	-0.64	0.05	0.44	-0.09	-0.6	-0.13	-0.53	-0.34	-0.66	-0.6	-0.340833	-0.498889
HMGB2	-0.0766667	-0.0416667	0.118333	0.783333	0.913333	0.973333	-0.691667	-0.566667	-0.426667	-0.00666667	0.143333	0.223333	-0.691667	-0.266667	-0.461667	-0.346667	-0.596667	-0.441667	-0.344167	-0.498889
SKP1	-0.0816667	-0.0316667	0.113333	0.618333	0.728333	0.823333	-0.476667	-0.366667	-0.566667	-0.281667	-0.111667	-0.256667	-0.451667	-0.561667	-0.701667	-0.401667	-0.431667	-0.531667	-0.428333	-0.498889
CTDSPL	0.04	-0.13	0.09	-0.24	-0.23	-0.14	-0.65	-0.76	-0.95	-0.55	-0.3	-0.57	-0.29	-0.15	-0.07	-0.47	-0.37	-0.78	-0.4925	-0.498889
LCTL	0.14	-0.06	-0.08	-0.64	-0.6	-1	-0.81	-0.79	-0.86	-0.45	-1.04	-0.91	-0.2	-0.52	-0.12	-0.29	-0.28	-0.62	-0.574167	-0.498889
OSGEPL1	0.303333	-0.286667	-0.0166667	0.363333	0.593333	0.543333	-0.426667	-0.366667	-0.476667	-0.396667	-0.656667	-0.316667	-0.586667	-0.526667	-0.556667	-0.516667	-0.496667	-0.536667	-0.488333	-0.498889
C1orf174	-0.0633333	-0.00333333	0.0666667	-0.0533333	-0.0733333	-0.133333	-0.683333	-0.723333	-0.843333	-0.383333	-0.383333	-0.363333	-0.453333	-0.543333	-0.633333	-0.123333	-0.0733333	-0.413333	-0.468333	-0.498889
BRD7	0.206667	0.0266667	-0.233333	0.846667	1.04667	0.756667	-0.773333	-0.453333	-0.643333	0.276667	0.176667	0.176667	-0.273333	0.296667	-0.603333	-0.863333	-0.403333	-0.773333	-0.321667	-0.498889
ISCA1	0.0483333	-0.121667	0.0733333	0.0183333	0.108333	0.153333	-0.561667	-0.526667	-0.456667	-0.356667	-0.261667	-0.391667	-0.491667	-0.836667	-0.646667	-0.431667	-0.306667	-0.226667	-0.457917	-0.498333
NUDC	-0.0466667	0.0833333	-0.0366667	-0.0466667	-0.00666667	-0.146667	-0.576667	-0.606667	-0.406667	0.233333	0.223333	0.233333	-0.496667	-0.406667	-0.396667	-0.556667	-0.556667	-0.476667	-0.315833	-0.497778
C9orf5	0.0533333	-0.0866667	0.0333333	1.59333	1.61333	1.60333	-0.426667	-0.356667	-0.476667	-0.186667	0.113333	-0.356667	-0.586667	-0.526667	-0.556667	-0.516667	-0.496667	-0.536667	-0.409167	-0.497778
HDDC2	-0.0266667	0.0233333	0.00333333	0.573333	0.543333	0.523333	-0.706667	-0.496667	-0.706667	-0.0566667	-0.136667	-0.0466667	-0.466667	-0.456667	-0.636667	-0.386667	-0.226667	-0.396667	-0.393333	-0.497778
ALDH7A1	-0.00333333	-0.0483333	0.0516667	0.516667	0.461667	0.561667	-0.708333	-0.673333	-0.583333	-0.423333	-0.248333	-0.308333	-0.418333	-0.463333	-0.548333	-0.393333	-0.383333	-0.308333	-0.455	-0.497778
POLR1D	-0.0483333	0.0166667	0.0316667	-0.238333	-0.178333	-0.273333	-0.413333	-0.718333	-0.518333	-0.313333	-0.428333	-0.588333	-0.433333	-0.498333	-0.518333	-0.548333	-0.418333	-0.413333	-0.484167	-0.497778
PTPRA	0.03	-0.03	0	-0.01	-0.04	0.3	-0.31	-0.42	-0.3	-0.07	-0.06	0.18	-0.89	-0.81	-0.9	-0.35	-0.16	-0.34	-0.369167	-0.497778
C17orf76-AS1	0.02	0.07	-0.09	-0.27	-0.28	-0.2	-0.63	-0.6	-0.54	-0.68	-0.69	-0.69	-0.52	-0.43	-0.64	-0.39	-0.36	-0.37	-0.545	-0.497778
VDAC3	0.045	-0.1	0.055	0.43	0.455	0.18	-0.82	-0.705	-0.78	-0.47	-0.295	-0.635	-0.58	-0.565	-0.685	-0.16	-0.035	-0.15	-0.49	-0.497778
TCERG1	-0.06	0.175	-0.115	0.76	0.815	0.705	-0.58	-0.56	-0.47	0.25	0.48	0.445	-0.59	-0.46	0.12	-0.6	-0.65	-0.69	-0.275417	-0.497778
CCNA2	-0.0266667	-0.0466667	0.0733333	0.783333	0.683333	0.923333	-0.246667	-0.386667	-0.446667	0.143333	0.0933333	0.0933333	-0.516667	-0.476667	-0.936667	-0.516667	-0.566667	-0.386667	-0.345833	-0.497778
C1orf133	-0.216667	0.0633333	0.153333	0.163333	0.143333	0.363333	-0.0866667	-0.506667	-0.136667	-1.34667	-1.39667	-1.22667	-0.736667	-0.886667	-0.986667	-0.396667	-0.356667	-0.386667	-0.704167	-0.497778
ILF2	-0.0633333	0.126667	-0.0633333	-0.0133333	-0.123333	-0.00333333	-0.683333	-0.633333	-0.533333	-0.193333	-0.223333	-0.193333	-0.513333	-0.533333	-0.493333	-0.393333	-0.383333	-0.313333	-0.424167	-0.497778
EPCAM	-0.0166667	0.0833333	-0.0666667	0.348333	0.543333	0.423333	-0.491667	-0.666667	-0.611667	0.133333	-0.00666667	-0.0616667	-0.781667	-0.186667	-0.546667	-0.451667	-0.251667	-0.486667	-0.3675	-0.497222
RWDD1	-0.131667	0.0183333	0.113333	0.848333	0.968333	1.09833	-0.441667	-0.521667	-0.326667	-0.191667	-0.246667	-0.351667	-0.631667	-0.486667	-0.641667	-0.486667	-0.546667	-0.386667	-0.438333	-0.496667
GARS	0.0733333	-0.0166667	-0.0566667	0.393333	0.373333	0.293333	-0.616667	-0.626667	-0.556667	0.353333	0.663333	0.523333	-0.316667	-0.366667	-0.296667	-0.546667	-0.586667	-0.556667	-0.244167	-0.496667
PIGY	-0.0466667	-0.0266667	0.0733333	0.893333	0.843333	0.823333	-0.626667	-0.496667	-0.746667	-0.546667	-0.556667	-0.466667	-0.566667	-0.606667	-0.676667	-0.286667	-0.206667	-0.256667	-0.503333	-0.496667
CCNL1	-0.0383333	-0.0783333	0.116667	0.0716667	0.171667	0.216667	-0.358333	-0.378333	-0.643333	-0.313333	-0.333333	-0.218333	-0.438333	-0.258333	-0.548333	-0.683333	-0.463333	-0.698333	-0.444583	-0.496667
TCHP	-0.173333	0.376667	-0.203333	-0.343333	-0.503333	-0.213333	-0.273333	-0.513333	-0.0633333	0.146667	0.0666667	0.276667	-0.943333	-0.223333	-0.373333	-0.293333	-1.01333	-0.773333	-0.331667	-0.496667
TJP1	0.15	-0.05	-0.1	0.685	0.565	0.69	-0.3	-0.67	-0.295	0.25	0.105	0.085	-0.55	-0.405	-0.045	-0.86	-0.675	-0.665	-0.335417	-0.496111
EID2	-0.08	-0.01	0.09	-0.3	-0.34	-0.15	-0.41	-0.48	-0.16	-0.52	-0.64	-0.36	-0.44	-0.55	-0.89	-0.64	-0.47	-0.42	-0.498333	-0.495556
ALG6	0.0933333	0.0433333	-0.136667	0.443333	0.243333	0.393333	-0.816667	-0.536667	-0.306667	0.643333	0.343333	0.223333	-0.586667	-0.656667	-0.366667	-0.326667	-0.576667	-0.286667	-0.270833	-0.495556
RCCD1	0.06	0.06	-0.12	-0.02	-0.08	-0.1	-0.43	-0.41	-0.48	-0.47	-0.02	-0.48	-0.59	-0.53	-0.56	-0.52	-0.5	-0.44	-0.4525	-0.495556
HMGCS1	-0.0733333	0.326667	-0.253333	2.32667	2.34667	2.44667	-0.863333	-0.413333	-0.433333	-0.363333	-0.313333	-0.163333	-0.623333	0.246667	-0.633333	-0.473333	-0.443333	-0.823333	-0.441667	-0.495556
ZHX3	-0.293333	0.0866667	0.206667	0.316667	0.106667	0.176667	-0.143333	-0.403333	-0.993333	0.106667	0.126667	-0.0833333	-0.123333	0.236667	-0.313333	-0.653333	-1.01333	-1.05333	-0.359167	-0.495556
FAM72B	-0.0633333	0.0966667	-0.0333333	-0.263333	-0.583333	-0.293333	-0.743333	-0.303333	-0.793333	-0.0633333	-0.0233333	0.236667	0.0466667	-0.743333	-0.343333	-0.0433333	-0.673333	-0.853333	-0.358333	-0.494444
FAM89A	0.233333	-0.146667	-0.0866667	-0.846667	-0.596667	-0.596667	-0.466667	-0.816667	-0.716667	-0.946667	-0.766667	-0.856667	-0.476667	-0.116667	-0.376667	-0.446667	-0.516667	-0.516667	-0.585	-0.494444
C4orf52	0.183333	0.243333	-0.426667	0.393333	0.683333	0.933333	-0.0166667	-0.596667	-0.666667	-0.306667	-0.386667	-0.356667	-0.776667	-0.536667	-0.316667	-0.706667	-0.686667	-0.146667	-0.458333	-0.494444
HOXA5	0.12	-0.18	0.06	-0.33	-0.32	-0.37	-0.61	-0.66	-1.11	-0.36	-0.49	-0.47	-0.2	-0.43	-0.35	-0.39	-0.41	-0.29	-0.480833	-0.494444
TERF2	0.35	-0.31	-0.04	-0.68	-0.55	-0.81	-0.74	-1.07	-0.09	-0.49	-0.21	-0.28	-0.24	-0.3	-0.46	-0.28	-0.79	-0.48	-0.4525	-0.494444
CISD2	0.0366667	-0.103333	0.0666667	0.726667	0.836667	0.876667	-1.11333	-0.863333	-1.16333	0.276667	0.0466667	0.226667	-0.513333	-0.333333	-0.423333	-0.153333	0.106667	0.00666667	-0.325	-0.494444
GTF2H3	-0.216667	0.223333	-0.00666667	0.803333	0.723333	0.843333	-1.09667	-1.07667	-0.366667	-0.286667	-0.116667	-0.366667	-1.17667	-0.436667	-0.136667	-0.116667	-0.226667	0.193333	-0.434167	-0.493333
RNPS1	0.106667	0.136667	-0.243333	-0.203333	-0.263333	-0.663333	-0.533333	-0.443333	-0.683333	0.106667	0.266667	-0.0333333	-0.613333	-0.223333	-0.403333	-0.603333	-0.143333	-0.793333	-0.341667	-0.493333
PRKCA	0.0966667	0.156667	-0.253333	0.266667	0.326667	0.326667	-0.433333	-0.903333	-0.443333	0.366667	0.206667	0.486667	-0.173333	0.336667	-0.183333	-0.993333	-0.863333	-0.783333	-0.281667	-0.493333
LMNB2	-0.123333	0.156667	-0.0333333	0.316667	0.136667	0.186667	-0.563333	-0.413333	-0.443333	0.506667	0.636667	0.616667	-0.293333	-0.163333	-0.283333	-0.633333	-0.933333	-0.713333	-0.223333	-0.493333
PITHD1	0.0433333	-0.0966667	0.0533333	-0.656667	-0.506667	-0.506667	-0.586667	-0.556667	-0.506667	-0.426667	-0.206667	-0.376667	-0.386667	-0.426667	-0.556667	-0.436667	-0.446667	-0.526667	-0.453333	-0.492222
ACAD10	-0.196667	0.0733333	0.123333	-0.656667	-0.476667	-0.356667	-0.976667	-0.216667	-0.0666667	-0.0366667	0.113333	0.243333	-0.116667	-1.06667	-0.536667	-0.846667	-0.486667	-0.116667	-0.3425	-0.492222
PRKAG2	-0.168333	0.0966667	0.0716667	0.216667	0.241667	0.246667	-0.523333	-0.378333	-0.573333	-0.398333	-0.118333	-0.273333	-0.583333	-0.328333	-0.568333	-0.458333	-0.593333	-0.423333	-0.435	-0.492222
MBNL1	0.0766667	-0.0383333	-0.0383333	2.28667	2.32167	2.32667	-0.363333	-0.648333	-0.743333	0.0466667	-0.00833333	0.0366667	-0.193333	-0.178333	-0.183333	-0.783333	-0.763333	-0.573333	-0.362917	-0.492222
C19orf12	-0.0183333	0.0316667	-0.0133333	-0.608333	-0.603333	-0.573333	-0.543333	-0.998333	-0.548333	-0.668333	-0.663333	-0.713333	-0.588333	-0.718333	-0.198333	-0.308333	-0.223333	-0.303333	-0.539583	-0.492222
CHTOP	0.0333333	0.0233333	-0.0566667	-0.0866667	-0.246667	-0.0366667	-0.466667	-0.566667	-0.526667	0.0433333	-0.0366667	0.00333333	-0.466667	-0.606667	-0.446667	-0.486667	-0.426667	-0.436667	-0.368333	-0.492222
UBAP1	-0.106667	0.0633333	0.0433333	-0.576667	-0.386667	-0.506667	-0.566667	-0.486667	-0.386667	-0.266667	-0.236667	-0.166667	-0.626667	-0.616667	-0.636667	-0.436667	-0.406667	-0.266667	-0.425	-0.492222
ACBD3	-0.0433333	0.0466667	-0.00333333	1.29667	1.33667	1.11667	-0.393333	-0.463333	-0.193333	-0.103333	-0.103333	-0.143333	-0.423333	-0.493333	-0.853333	-0.783333	-0.323333	-0.503333	-0.398333	-0.492222
ANKRD1	-0.106667	-0.0166667	0.123333	0.953333	0.713333	0.873333	0.0933333	0.313333	0.163333	-0.106667	0.113333	-0.146667	-0.956667	-1.63667	-1.01667	-0.856667	-0.326667	-0.196667	-0.38	-0.491111
PSMD1	0.03	-0.08	0.05	1.55	1.49	1.46	-0.44	-0.41	-0.71	0.42	0.5	0.4	-0.28	-0.38	-0.33	-0.76	-0.46	-0.65	-0.258333	-0.491111
NIPA1	0.03	-0.03	0	1.13	1.1	1.04	-0.18	0.05	-0.43	-0.21	-0.07	-0.31	0.2	-0.68	-0.22	-1.17	-0.8	-1.19	-0.4175	-0.491111
KDSR	0.0583333	-0.161667	0.103333	0.398333	0.313333	0.483333	-0.286667	-0.886667	-0.371667	0.433333	0.303333	0.408333	-0.256667	-0.191667	-0.536667	-0.666667	-0.701667	-0.521667	-0.272917	-0.491111
ITGB1BP1	0.0133333	0.0683333	-0.0816667	-0.0716667	-0.0416667	0.0133333	-0.431667	-0.461667	-0.526667	0.223333	0.208333	0.0633333	-0.496667	-0.601667	-0.621667	-0.496667	-0.231667	-0.546667	-0.326667	-0.490556
C15orf24	0.0866667	-0.0733333	-0.0133333	-0.113333	-0.0233333	-0.0633333	-0.663333	-0.543333	-0.633333	-0.263333	-0.283333	-0.333333	-0.563333	-0.573333	-0.483333	-0.293333	-0.293333	-0.363333	-0.440833	-0.49
ENSA	-0.0166667	0.0433333	-0.0266667	-0.146667	-0.0666667	0.00333333	-0.336667	-0.416667	-0.416667	-0.446667	-0.566667	-0.656667	-0.716667	-0.676667	-0.586667	-0.446667	-0.316667	-0.496667	-0.506667	-0.49
GOT1	0.00333333	-0.0266667	0.0233333	0.0233333	-0.0266667	0.0433333	-0.536667	-0.386667	-0.576667	-0.126667	-0.0566667	-0.156667	-0.496667	-0.576667	-0.516667	-0.416667	-0.416667	-0.486667	-0.395833	-0.49
CDKN1B	0.105	0.08	-0.185	0.11	0.19	0.085	-0.99	-0.395	-0.445	-0.105	-0.285	-0.115	-0.58	-0.22	-0.925	-0.145	-0.45	-0.255	-0.409167	-0.489444
TFAP2C	0.03	-0.09	0.06	0.25	0.125	0.015	-0.76	-0.865	-0.87	0.265	0.365	0.45	0.04	-0.235	-0.065	-0.67	-0.54	-0.44	-0.277083	-0.489444
DKK3	0.0433333	0.0133333	-0.0566667	-0.456667	-0.486667	-0.456667	-0.711667	-0.551667	-0.731667	0.523333	0.388333	0.383333	-0.246667	-0.506667	-0.346667	-0.466667	-0.416667	-0.426667	-0.259167	-0.489444
POLE2	0.0166667	-0.133333	0.116667	0.966667	1.06667	0.946667	-0.673333	-0.553333	-0.833333	-0.583333	-0.553333	-0.483333	-0.583333	-0.543333	-0.753333	-0.123333	-0.0433333	-0.293333	-0.501667	-0.488889
TMED10P1	0.05	0.09	-0.14	0.21	0.12	0.2	-0.68	-0.61	-0.58	-0.13	-0.05	-0.08	-0.39	-0.39	-0.45	-0.38	-0.52	-0.4	-0.388333	-0.488889
CDK1	0.0566667	0.0416667	-0.0983333	1.47667	1.26667	1.46167	-0.358333	-0.453333	-0.563333	-0.323333	-0.433333	-0.443333	-0.498333	-0.453333	-0.683333	-0.568333	-0.508333	-0.313333	-0.466667	-0.488889
SURF6	0.0333333	0.0333333	-0.0666667	-0.126667	-0.256667	-0.366667	-0.256667	-0.386667	-0.486667	0.233333	0.193333	0.223333	-0.336667	-0.356667	-0.356667	-0.866667	-0.626667	-0.726667	-0.3125	-0.488889
GGCT	-0.05	-0.04	0.09	0.8	0.62	0.78	-0.465	-0.505	-0.665	-0.275	0	-0.33	-0.47	-0.245	-0.335	-0.52	-0.61	-0.58	-0.416667	-0.488333
PFDN1	0.0233333	-0.146667	0.123333	-0.00666667	-0.0166667	-0.0666667	-0.476667	-0.596667	-0.426667	-0.476667	-0.336667	-0.456667	-0.526667	-0.676667	-0.696667	-0.346667	-0.386667	-0.256667	-0.471667	-0.487778
MED29	-0.0733333	0.0166667	0.0566667	-0.483333	-0.433333	-0.243333	-0.643333	-0.523333	-0.643333	-0.323333	-0.313333	-0.463333	-0.503333	-0.673333	-0.323333	-0.433333	-0.393333	-0.253333	-0.4575	-0.487778
HIST1H2BJ	-0.0833333	0.00666667	0.0766667	-1.56333	-1.61333	-1.58333	-0.573333	-0.413333	-0.383333	-1.32333	-1.12333	-1.28333	-0.693333	-0.793333	-0.793333	-0.143333	-0.323333	-0.273333	-0.676667	-0.487778
ERICH1	-0.06	-0.205	0.265	-0.165	0.13	0.045	-0.38	-0.535	-0.725	0.08	0.085	-0.01	-0.385	-0.51	-0.27	-0.48	-0.705	-0.4	-0.352917	-0.487778
ZNF263	0.0766667	0.00666667	-0.0833333	-0.513333	-0.263333	-0.493333	-0.443333	-0.253333	-0.533333	-0.183333	-0.223333	-0.0733333	-0.253333	-0.863333	-0.743333	-0.393333	-0.443333	-0.463333	-0.405833	-0.487778
ECT2	0.01	-0.05	0.04	2.4	2.24	2.27	-0.7	-0.68	-0.7	0.08	0.02	0.21	0	0.43	-0.37	-0.79	-0.77	-0.81	-0.34	-0.487778
DDX47	0.00166667	-0.0133333	0.0116667	0.466667	0.481667	0.551667	-0.718333	-0.583333	-0.613333	-0.463333	-0.283333	-0.403333	-0.628333	-0.583333	-0.563333	-0.178333	-0.258333	-0.263333	-0.461667	-0.487778
PRDX6	0	-0.01	0.01	0.23	0.11	-0.09	-0.54	-0.5	-0.48	0.03	-0.09	-0.1	-0.36	-0.39	-0.45	-0.68	-0.45	-0.53	-0.378333	-0.486667
MRPL35	0.0333333	-0.0766667	0.0433333	1.02333	1.24333	1.20333	-1.10667	-0.476667	-0.826667	0.0933333	-0.156667	0.0933333	-0.266667	-0.166667	-0.396667	-0.436667	-0.0766667	-0.626667	-0.3625	-0.486667
MRPL19	0.0833333	0.0333333	-0.116667	0.983333	0.943333	1.03333	-0.386667	-0.456667	-0.426667	-0.206667	-0.256667	0.0833333	-0.676667	-0.356667	-0.686667	-0.436667	-0.386667	-0.566667	-0.396667	-0.486667
RFX5	-0.0416667	-0.0516667	0.0933333	-0.181667	-0.211667	-0.0116667	-0.451667	-0.436667	-0.481667	-0.296667	-0.196667	-0.231667	-0.541667	-0.431667	-0.521667	-0.551667	-0.456667	-0.506667	-0.425417	-0.486667
ARHGEF3	0.0366667	0.0466667	-0.0833333	0.986667	0.906667	0.926667	-0.0833333	-0.453333	-0.333333	-0.163333	-0.143333	-0.423333	-0.403333	-0.603333	-0.993333	-0.453333	-0.343333	-0.713333	-0.425833	-0.486667
YTHDF1	0.0333333	-0.0766667	0.0433333	-0.00666667	-0.0166667	-0.0666667	-0.556667	-0.366667	-0.406667	0.103333	0.0433333	0.263333	-0.376667	-0.556667	-0.476667	-0.486667	-0.526667	-0.626667	-0.330833	-0.486667
MRPS25	0.103333	0.0333333	-0.136667	0.853333	0.593333	0.583333	-0.546667	-0.526667	-0.216667	-0.726667	-0.526667	-0.586667	-0.706667	-0.646667	-0.386667	-0.636667	-0.0566667	-0.656667	-0.518333	-0.486667
CEP85	0.0633333	0.0933333	-0.156667	-0.156667	-0.456667	-0.376667	-0.826667	-0.486667	-0.106667	0.0333333	-0.306667	-0.326667	-0.746667	-0.646667	-0.656667	-0.246667	-0.376667	-0.286667	-0.415	-0.486667
CENPL	0.146667	0.0666667	-0.213333	0.276667	0.386667	0.216667	-0.753333	-0.953333	-0.323333	-0.783333	-0.623333	-0.553333	-0.863333	-1.02333	-0.413333	0.0266667	0.166667	-0.233333	-0.5275	-0.485556
C12orf26	0.303333	-0.276667	-0.0266667	0.183333	0.223333	0.373333	-0.436667	-0.416667	-0.486667	-0.136667	-0.446667	-0.266667	-0.596667	-0.536667	-0.566667	-0.526667	-0.506667	-0.296667	-0.435	-0.485556
NCSTN	0.0433333	-0.0366667	-0.00666667	-0.346667	-0.386667	-0.386667	-0.266667	-0.126667	-0.296667	0.453333	0.533333	0.543333	-0.516667	-0.246667	-0.216667	-0.866667	-0.986667	-0.836667	-0.235833	-0.484444
ERH	-0.05	0.01	0.04	0.08	0.56	0.38	-0.85	-0.54	-0.79	-0.96	-0.87	-0.99	-0.55	-0.64	-0.72	-0.11	-0.1	-0.06	-0.598333	-0.484444
ACACA	0.0116667	-0.00833333	-0.00333333	0.746667	0.581667	0.796667	-0.683333	-0.703333	-0.598333	0.231667	0.111667	0.0566667	-0.00833333	-0.0933333	-0.0233333	-0.643333	-0.833333	-0.773333	-0.33	-0.484444
WDR92	0.0366667	0.0966667	-0.133333	-0.223333	-0.243333	-0.383333	-0.123333	-0.453333	-0.433333	-0.0533333	-0.183333	0.0766667	-0.523333	-0.793333	-0.763333	-0.353333	-0.603333	-0.313333	-0.376667	-0.484444
GRPEL2	-0.0633333	0.0766667	-0.0133333	2.36667	2.18667	2.32667	-0.463333	-0.133333	-0.113333	-0.323333	-0.0833333	-0.123333	-0.583333	-0.513333	-0.463333	-0.913333	-0.793333	-0.383333	-0.4075	-0.484444
ATP5E	-0.14	0.11	0.03	0.82	0.79	0.75	-0.76	-0.58	-0.67	-0.7	-0.84	-0.71	-0.62	-0.55	-0.52	-0.29	-0.21	-0.15	-0.55	-0.483333
NSA2	-0.115	0.005	0.11	1.075	1.185	1.345	-0.57	-0.715	-0.485	-0.14	-0.075	-0.125	-0.415	-0.35	-0.57	-0.455	-0.455	-0.335	-0.390833	-0.483333
MIS18A	-0.0766667	-0.0916667	0.168333	0.608333	0.113333	0.318333	-0.216667	-0.726667	-0.761667	0.0683333	0.0883333	0.0333333	-0.411667	-0.0966667	-0.641667	-0.441667	-0.516667	-0.536667	-0.346667	-0.483333
TAF5	0.0766667	-0.0433333	-0.0333333	0.946667	0.736667	0.916667	-0.293333	-0.0233333	-0.733333	-0.0333333	0.236667	-0.263333	-0.693333	-0.233333	-0.0533333	-0.773333	-0.753333	-0.793333	-0.3675	-0.483333
DKK1	-0.00166667	-0.0616667	0.0633333	0.0383333	0.173333	0.198333	-0.616667	-0.566667	-0.601667	-0.0466667	-0.261667	0.0233333	-0.651667	-0.306667	-0.226667	-0.566667	-0.271667	-0.536667	-0.385833	-0.482778
CHEK1	-0.206667	0.183333	0.0233333	0.553333	0.583333	0.533333	-0.846667	-1.04667	-0.236667	0.593333	0.593333	0.253333	-0.626667	0.103333	-0.576667	-0.396667	-0.576667	-0.136667	-0.241667	-0.482222
ZDHHC5	-0.0333333	0.0766667	-0.0433333	0.0566667	-0.0733333	-0.0733333	-0.343333	-0.843333	-0.283333	0.596667	0.316667	0.0566667	-0.603333	-0.173333	-0.263333	-0.473333	-0.753333	-0.603333	-0.280833	-0.482222
CTNNAL1	0.0616667	-0.00333333	-0.0583333	2.54667	2.49667	2.43667	-0.778333	-0.583333	-0.623333	0.101667	0.141667	0.201667	-0.433333	-0.153333	-0.533333	-0.283333	-0.448333	-0.503333	-0.324583	-0.482222
ZNF217	-0.0833333	-0.0133333	0.0966667	0.926667	1.03667	0.776667	-0.443333	-0.423333	-0.493333	-0.323333	0.296667	0.116667	-0.603333	-0.543333	-0.233333	-0.533333	-0.513333	-0.553333	-0.354167	-0.482222
USP7	-0.0866667	0.0133333	0.0733333	0.533333	0.323333	0.323333	-1.08667	-0.846667	-0.846667	0.573333	0.313333	0.223333	-0.0366667	-0.216667	0.313333	-0.0866667	-1.13667	-0.386667	-0.268333	-0.481111
ZDHHC7	0.12	-0.06	-0.06	0.01	0	-0.08	-0.3	-0.33	-0.51	0.25	0.14	0.29	-0.58	-0.37	-0.4	-0.53	-0.68	-0.63	-0.304167	-0.481111
CETN3	0.00666667	-0.0233333	0.0166667	1.04667	1.17667	1.06667	-0.663333	-0.233333	-0.553333	-0.383333	-0.0933333	0.00666667	-0.113333	-0.483333	-0.423333	-0.343333	-1.06333	-0.453333	-0.4	-0.481111
LOC81691	0.306667	-0.273333	-0.0333333	-0.0333333	0.0166667	0.116667	-0.473333	-0.313333	-0.523333	-0.173333	-0.103333	-0.133333	-0.633333	-0.573333	-0.603333	-0.563333	-0.543333	-0.103333	-0.395	-0.481111
OMA1	0.09	-0.05	-0.04	0.73	1.14	0.74	-0.14	-0.81	-0.11	-0.26	-0.47	-0.34	-0.28	-0.74	-0.95	-0.24	-0.12	-0.94	-0.45	-0.481111
PIPSL	-0.136667	0.0833333	0.0533333	-0.176667	-0.406667	-0.206667	-0.596667	-0.486667	-0.516667	0.00333333	-0.186667	-0.126667	-0.666667	-0.616667	-0.336667	-0.396667	-0.216667	-0.486667	-0.385833	-0.48
TMPO	0.513333	-0.0366667	-0.476667	1.41333	1.62333	1.48333	-0.406667	-0.386667	-0.456667	0.243333	0.363333	0.273333	-0.536667	-0.506667	-0.536667	-0.496667	-0.476667	-0.516667	-0.286667	-0.48
CNOT2	-0.13	-0.02	0.15	0.93	0.99	0.89	-0.87	-0.65	-0.69	-0.1	-0.03	0.26	0.11	-0.04	-0.23	-0.59	-0.7	-0.66	-0.349167	-0.48
TLE1	-0.0233333	0.0966667	-0.0733333	-0.133333	-0.00333333	-0.343333	-0.593333	-0.473333	0.0466667	0.346667	0.216667	0.296667	-0.843333	-0.223333	-0.493333	-0.553333	-0.753333	-0.433333	-0.288333	-0.48
MRPL18	0.0466667	-0.0633333	0.0166667	0.201667	0.181667	0.201667	-0.663333	-0.518333	-0.658333	-0.733333	-0.583333	-0.743333	-0.508333	-0.583333	-0.673333	-0.173333	-0.303333	-0.238333	-0.531667	-0.48
BOD1	0.00333333	0.00333333	-0.00666667	-0.0866667	-0.0466667	-0.146667	-0.556667	-0.556667	-0.506667	-0.526667	-0.526667	-0.496667	-0.576667	-0.686667	-0.616667	-0.326667	-0.186667	-0.306667	-0.489167	-0.48
N6AMT2	0.07	-0.03	-0.04	0.05	0.1	-0.06	-0.39	-0.21	-0.59	-0.62	-0.54	-0.79	-0.69	-0.52	-0.56	-0.43	-0.51	-0.41	-0.521667	-0.478889
GTF2E2	0.03	-0.02	-0.01	0.62	0.53	0.56	-0.75	-0.6	-0.66	0.2	0.14	0.19	-0.32	-0.52	-0.41	-0.24	-0.42	-0.39	-0.315	-0.478889
EIF1	-0.0133333	-0.0533333	0.0666667	-0.203333	-0.373333	-0.313333	-0.723333	-0.693333	-0.583333	0.0666667	-0.0233333	0.156667	-0.243333	-0.403333	-0.343333	-0.433333	-0.423333	-0.453333	-0.341667	-0.477778
DCTN6	0.05	0.07	-0.12	0.35	0.6	0.4	-0.55	-0.83	-0.45	-0.35	-0.32	-0.28	-0.75	-0.58	-0.66	0.12	-0.42	-0.18	-0.4375	-0.477778
VHL	-0.0666667	-0.0666667	0.133333	0.0733333	0.0133333	0.00333333	-0.426667	-0.406667	-0.476667	-0.366667	-0.166667	-0.246667	-0.516667	-0.526667	-0.396667	-0.516667	-0.496667	-0.536667	-0.423333	-0.477778
NDUFS4	0.0133333	0.0433333	-0.0566667	0.913333	1.01333	0.893333	-0.596667	-0.496667	-0.726667	-0.536667	-0.366667	-0.526667	-0.386667	-0.576667	-0.566667	-0.256667	-0.296667	-0.396667	-0.4775	-0.477778
ANKS1A	0.00333333	0.0233333	-0.0266667	0.0533333	0.0633333	0.0933333	-0.506667	-0.336667	-0.196667	0.523333	0.383333	0.333333	-0.396667	-0.386667	-0.146667	-0.696667	-0.806667	-0.826667	-0.255	-0.477778
BNIP2	-0.173333	-0.0233333	0.196667	1.27667	1.30667	1.27667	-0.463333	-0.853333	-0.0133333	0.0766667	0.296667	-0.0633333	-0.173333	-0.0533333	-0.233333	-0.963333	-0.683333	-0.863333	-0.3325	-0.477778
SNHG1	0.0366667	0.0266667	-0.0633333	-0.263333	-0.143333	0.0266667	-0.443333	-0.513333	-0.683333	-1.15333	-1.28333	-1.22333	-0.593333	-0.643333	-0.613333	-0.233333	-0.263333	-0.313333	-0.663333	-0.477778
TRIM44	-0.03	-0.11	0.14	1.26	1.49	1.24	-0.28	-1.35	-0.98	0.89	0.72	0.95	0.06	0.12	0.29	-0.58	-0.43	-1.14	-0.144167	-0.476667
DTWD1	0.03	-0.24	0.21	1.39	1.19	1.37	-0.67	-0.71	-0.78	0.04	0.23	0.14	-0.84	-0.37	0.06	-0.82	0.03	-0.19	-0.323333	-0.476667
PAIP2	0.0466667	-0.153333	0.106667	0.571667	0.691667	0.776667	-0.0783333	-0.633333	-0.523333	0.0116667	-0.288333	-0.248333	-0.658333	-0.223333	-0.333333	-0.553333	-0.633333	-0.653333	-0.40125	-0.476667
FYCO1	-0.0166667	0.103333	-0.0866667	-0.246667	-0.346667	-0.186667	-0.986667	-0.286667	-0.176667	0.253333	0.233333	0.0933333	-0.0166667	-0.146667	-0.266667	-0.916667	-0.426667	-1.05667	-0.308333	-0.475556
GNPDA1	0.1	-0.04	-0.06	-0.34	-0.44	-0.46	-0.62	-0.65	-0.49	-0.95	-0.96	-0.89	-0.49	-0.58	-0.61	-0.32	-0.25	-0.27	-0.59	-0.475556
ZYG11B	0.253333	-0.0966667	-0.156667	2.45333	2.75333	2.33333	-0.646667	-0.626667	0.163333	0.503333	0.753333	0.603333	-0.306667	0.0733333	-0.756667	-0.706667	-0.716667	-0.756667	-0.201667	-0.475556
HDAC1	0.00333333	-0.00666667	0.00333333	0.213333	0.223333	0.213333	-0.576667	-0.576667	-0.586667	0.163333	0.133333	0.133333	-0.546667	-0.486667	-0.486667	-0.306667	-0.346667	-0.366667	-0.320833	-0.475556
TALDO1	-0.0566667	-0.0166667	0.0733333	-0.376667	-0.316667	-0.336667	-0.466667	-0.486667	-0.486667	-0.156667	0.00333333	-0.106667	-0.456667	-0.546667	-0.586667	-0.336667	-0.446667	-0.456667	-0.3775	-0.474444
CCDC84	-0.0366667	-0.146667	0.183333	-0.276667	-0.296667	-0.236667	-0.906667	-0.196667	-0.606667	-0.386667	-0.286667	-0.346667	-0.336667	-0.616667	-0.406667	0.0333333	-0.586667	-0.646667	-0.440833	-0.474444
FAM82A2	0.106667	-0.153333	0.0466667	-0.423333	-0.0833333	-0.193333	-0.513333	-0.583333	-0.263333	0.00666667	0.336667	0.376667	-0.533333	-0.563333	-0.363333	-0.413333	-0.593333	-0.443333	-0.295833	-0.474444
PDCD5	-0.0233333	0.0166667	0.00666667	0.636667	0.506667	0.606667	-0.433333	-0.423333	-0.583333	0.0266667	0.146667	0.0666667	-0.443333	-0.443333	-0.513333	-0.563333	-0.383333	-0.483333	-0.335833	-0.474444
YIPF4	0.133333	-0.0566667	-0.0766667	0.0233333	0.183333	0.243333	-0.706667	-0.546667	-0.456667	-0.236667	-0.176667	-0.00666667	-0.936667	-0.586667	-0.256667	-0.256667	-0.536667	0.0133333	-0.390833	-0.474444
PITPNB	0.16	-0.03	-0.13	0.62	0.69	0.24	-0.45	-0.43	-0.5	-0.04	0.16	-0.1	-0.61	-0.08	-0.58	-0.54	-0.52	-0.56	-0.354167	-0.474444
USP13	0.025	-0.1	0.075	0.685	0.495	0.655	-0.635	-0.775	-0.55	0.155	0.235	0.13	0.245	0.06	-0.285	-0.76	-0.815	-0.755	-0.3125	-0.474444
SNTB1	0.296667	-0.0833333	-0.213333	0.176667	0.0666667	-0.0633333	-1.03333	-0.423333	-0.133333	0.846667	0.956667	0.776667	-0.513333	-0.233333	-0.703333	-0.283333	-0.363333	-0.583333	-0.140833	-0.474444
TSPAN3	0.0183333	-0.0266667	0.00833333	0.0633333	0.0433333	-0.166667	-0.326667	-0.426667	-0.426667	-0.221667	-0.126667	-0.246667	-0.536667	-0.551667	-0.396667	-0.386667	-0.601667	-0.611667	-0.405	-0.473889
LAMB1	0.18	-0.055	-0.125	0.48	0.55	0.5	-0.99	-0.32	-0.605	0.18	0.125	0.34	-0.03	-0.005	0.295	-0.645	-0.885	-1.08	-0.301667	-0.473889
CNRIP1	0	0.005	-0.005	-0.155	-0.16	-0.125	-0.355	-0.42	-0.38	-0.36	-0.35	-0.355	-0.645	-0.655	-0.505	-0.525	-0.38	-0.4	-0.444167	-0.473889
PRDX1	0.08	-0.025	-0.055	0.095	0.13	0.095	-0.45	-0.425	-0.475	0.19	0.135	0.085	-0.485	-0.465	-0.515	-0.54	-0.475	-0.43	-0.320833	-0.473333
MORC2	-0.1	0.1	0	-0.11	-0.27	-0.12	-0.96	-0.09	-1.01	-0.02	0.22	0.19	-0.25	-0.09	-0.24	-0.39	-1.01	-0.22	-0.3225	-0.473333
EXT2	-0.0933333	0.0566667	0.0366667	-0.208333	-0.498333	-0.413333	-0.533333	-0.113333	-0.293333	0.206667	0.126667	0.156667	-0.333333	-0.648333	-0.798333	-0.208333	-0.583333	-0.748333	-0.314167	-0.473333
MASTL	-0.0266667	0.123333	-0.0966667	0.533333	0.733333	0.493333	-0.466667	-0.266667	-0.516667	-0.0766667	-0.246667	0.113333	-0.626667	-0.566667	-0.376667	-0.556667	-0.536667	-0.346667	-0.3725	-0.473333
SDHA	-0.156667	0.0383333	0.118333	-0.371667	-0.331667	-0.656667	-0.426667	-0.596667	-0.566667	-0.0666667	-0.0416667	-0.0616667	-0.491667	-0.371667	-0.356667	-0.406667	-0.536667	-0.501667	-0.36875	-0.472778
DPY30	0.103333	-0.111667	0.00833333	-0.251667	-0.0416667	-0.0766667	-0.576667	-0.531667	-0.651667	-0.721667	-0.681667	-0.701667	-0.426667	-0.361667	-0.576667	-0.166667	-0.541667	-0.421667	-0.53	-0.472778
GSG2	0.103333	-0.0466667	-0.0566667	-0.486667	-0.586667	-0.356667	-0.366667	-0.766667	-0.236667	0.443333	0.543333	0.243333	-0.436667	-0.136667	-0.506667	-0.636667	-0.526667	-0.636667	-0.251667	-0.472222
ETFDH	0.0166667	-0.203333	0.186667	0.106667	0.0866667	0.256667	-0.453333	-0.433333	-0.433333	0.0866667	-0.143333	0.0266667	-0.613333	-0.513333	-0.173333	-0.543333	-0.523333	-0.563333	-0.356667	-0.472222
BRPF3	0.113333	-0.0466667	-0.0666667	-0.0666667	-0.116667	-0.0766667	-0.426667	-0.576667	-0.356667	0.643333	0.593333	0.363333	-0.0466667	-0.316667	-0.0366667	-0.936667	-1.04667	-0.506667	-0.220833	-0.472222
ALG5	-0.0366667	0.103333	-0.0666667	0.543333	0.453333	0.583333	-0.386667	-0.556667	-0.576667	-0.346667	-0.216667	-0.186667	-0.686667	-0.366667	-0.606667	-0.456667	-0.316667	-0.296667	-0.416667	-0.472222
TXNDC15	0.166667	0.00666667	-0.173333	0.146667	-0.103333	-0.203333	-0.603333	-0.223333	0.0166667	-0.423333	-0.403333	-0.613333	-0.803333	-0.713333	-0.773333	-0.493333	-0.353333	-0.303333	-0.474167	-0.472222
MICU1	0.113333	0.103333	-0.216667	-0.166667	-0.466667	-0.426667	-0.736667	-0.416667	-0.496667	-0.286667	-0.546667	-0.386667	-0.846667	-0.376667	-0.786667	-0.0166667	-0.476667	-0.0966667	-0.455833	-0.472222
IFT46	0.0466667	-0.0233333	-0.0233333	-0.313333	-0.633333	-0.493333	-0.383333	-0.733333	-0.593333	-0.253333	-0.343333	-0.113333	-0.543333	-0.873333	-0.493333	-0.323333	-0.303333	-0.00333333	-0.413333	-0.472222
PRSS23	0.15	-0.09	-0.06	1.86	1.81	2	-0.49	-0.39	-0.38	0.19	0.4	0.21	0.05	-0.11	-0.27	-0.71	-0.84	-1.11	-0.2875	-0.472222
SPTLC1	-0.01	0	0.01	0.685	0.485	0.635	-0.93	-0.15	-0.63	-0.345	-0.365	-0.215	-0.505	-0.35	-0.445	-0.31	-0.46	-0.465	-0.430833	-0.471667
DUSP1	0.0533333	0.00333333	-0.0566667	-1.25667	-1.31667	-1.10667	-0.946667	-0.716667	-0.346667	-0.396667	-0.216667	-0.356667	-0.316667	0.113333	-0.376667	-0.486667	-0.556667	-0.606667	-0.434167	-0.471111
SRP72	-0.173333	0.206667	-0.0333333	2.14667	2.34667	2.40667	-0.0633333	-0.503333	-0.833333	0.406667	0.176667	0.636667	-0.533333	-0.543333	-0.493333	-0.233333	-0.693333	-0.343333	-0.251667	-0.471111
SNX7	0.135	0.165	-0.3	1.19	1.17	1.36	-0.45	-0.475	-0.35	-8.88178e-16	-0.155	0.1	-0.57	-0.285	-0.64	-0.66	-0.33	-0.475	-0.3575	-0.470556
SDHB	0.0266667	-0.0133333	-0.0133333	-0.0833333	-0.0133333	-0.163333	-0.573333	-0.493333	-0.613333	-0.203333	-0.183333	-0.243333	-0.463333	-0.453333	-0.443333	-0.363333	-0.383333	-0.443333	-0.405	-0.47
ATP5H	0.0433333	-0.0116667	-0.0316667	0.158333	0.143333	0.158333	-0.491667	-0.596667	-0.641667	-0.241667	-0.291667	-0.356667	-0.481667	-0.516667	-0.561667	-0.301667	-0.336667	-0.301667	-0.426667	-0.47
PRKAR2A	0.0933333	-0.206667	0.113333	0.363333	0.553333	0.373333	-0.566667	-0.306667	-0.616667	0.313333	-0.246667	-0.396667	-0.476667	-0.626667	-0.406667	-0.0166667	-0.636667	-0.576667	-0.38	-0.47
SERTAD4	0.196667	0.0766667	-0.273333	1.53667	1.55667	1.26667	-0.393333	-0.373333	-0.443333	-0.143333	0.00666667	0.226667	-0.553333	-0.493333	-0.523333	-0.483333	-0.463333	-0.503333	-0.345	-0.47
PUS3	-0.07	-0.145	0.215	0.05	0.23	0.125	-0.57	-0.475	-0.45	0.115	0.045	-0.24	-0.55	-0.69	-0.495	-0.46	-0.195	-0.345	-0.359167	-0.47
LOC439949	0	0.03	-0.03	-0.85	-1	-0.68	-0.32	-0.61	-0.78	-0.97	-0.88	-0.92	-0.83	-0.78	-0.5	0.01	-0.14	-0.28	-0.583333	-0.47
CLNS1A	0	-0.04	0.04	0.5	0.48	0.45	-0.54	-0.45	-0.43	0.13	0.26	0.05	-0.38	-0.49	-0.56	-0.41	-0.55	-0.41	-0.315	-0.468889
MRFAP1	0.126667	-0.0933333	-0.0333333	0.516667	0.506667	0.366667	-0.573333	-0.443333	-0.493333	0.116667	0.0566667	0.126667	-0.403333	-0.423333	-0.263333	-0.603333	-0.503333	-0.513333	-0.326667	-0.468889
RAF1	-0.0433333	0.156667	-0.113333	0.0866667	-0.0633333	0.0166667	-0.533333	-0.453333	-0.383333	-0.0133333	0.0366667	0.106667	-0.453333	-0.323333	-0.373333	-0.703333	-0.573333	-0.423333	-0.340833	-0.468889
C16orf61	0.03	0.05	-0.08	0.51	0.54	0.4	-0.49	-0.48	-0.36	-0.45	-0.3	-0.27	-0.63	-0.48	-0.69	-0.42	-0.34	-0.33	-0.436667	-0.468889
RGS2	-0.203333	0.266667	-0.0633333	-0.343333	-0.243333	-0.513333	-0.733333	-0.783333	-0.0633333	-1.35333	-1.40333	-1.10333	-0.603333	-0.473333	-1.13333	-0.513333	-0.123333	0.206667	-0.673333	-0.468889
TOMM34	-0.00666667	0.0333333	-0.0266667	-0.106667	-0.116667	-0.116667	-0.466667	-0.586667	-0.406667	0.103333	0.203333	0.163333	-0.366667	-0.196667	-0.456667	-0.526667	-0.606667	-0.606667	-0.3125	-0.468889
FAN1	0.0466667	-0.118333	0.0716667	0.421667	0.251667	0.291667	-0.568333	-0.493333	-0.518333	-0.453333	-0.338333	-0.458333	-0.588333	-0.293333	-0.308333	-0.508333	-0.538333	-0.398333	-0.455417	-0.468333
UBASH3B	-0.0283333	-0.0933333	0.121667	2.10167	2.14667	2.05667	-0.578333	-0.618333	-0.643333	0.111667	0.196667	0.126667	0.201667	-0.238333	-0.153333	-0.698333	-0.778333	-0.708333	-0.315	-0.468333
CLTA	0.01	0.055	-0.065	-0.11	-0.04	-0.075	-0.575	-0.52	-0.58	-0.375	-0.355	-0.42	-0.51	-0.57	-0.555	-0.28	-0.245	-0.38	-0.447083	-0.468333
UQCRC2	-0.0333333	-0.0133333	0.0466667	0.546667	0.456667	0.536667	-0.623333	-0.393333	-0.403333	-0.563333	-0.113333	-0.233333	-0.513333	-0.543333	-0.823333	-0.213333	-0.233333	-0.463333	-0.426667	-0.467778
CS	0.0366667	-0.0133333	-0.0233333	0.216667	0.196667	0.236667	-0.273333	-0.523333	-0.463333	0.466667	0.416667	0.316667	-0.323333	-0.443333	-0.303333	-0.623333	-0.613333	-0.643333	-0.250833	-0.467778
MORN4	0.0366667	0.126667	-0.163333	-0.963333	-0.933333	-1.19333	-0.853333	-0.823333	-0.0733333	-0.643333	-0.443333	-0.703333	-0.773333	-0.113333	-0.583333	0.00666667	-0.523333	-0.473333	-0.5	-0.467778
NNT	0.0483333	0.0383333	-0.0866667	1.08333	0.968333	1.11333	-0.406667	-0.386667	-0.456667	-0.426667	-0.126667	-0.231667	-0.566667	-0.506667	-0.466667	-0.496667	-0.476667	-0.441667	-0.415833	-0.467222
POGLUT1	0.09	-0.005	-0.085	0.88	0.645	0.89	-0.64	-0.375	-0.52	-0.555	-0.275	-0.28	-0.535	-0.335	-0.52	-0.31	-0.47	-0.5	-0.442917	-0.467222
GLG1	-0.0266667	-0.0366667	0.0633333	0.423333	0.573333	0.543333	-0.546667	-0.636667	-0.286667	0.713333	0.773333	0.833333	-0.156667	-0.0366667	-0.0466667	-0.726667	-0.876667	-0.886667	-0.156667	-0.466667
LLGL1	-0.00666667	0.0733333	-0.0666667	-0.396667	-0.646667	-0.686667	-0.286667	-0.326667	-0.586667	0.173333	0.0233333	0.203333	-0.566667	-0.596667	-0.426667	-0.416667	-0.436667	-0.556667	-0.316667	-0.466667
FLJ31306	0.13	-0.13	0	0.81	0.78	0.82	-0.48	-0.46	-0.53	-0.56	-0.2	-0.38	-0.64	-0.28	-0.27	-0.57	-0.55	-0.42	-0.445	-0.466667
ARHGEF7	0.21	-0.01	-0.2	0.23	-0.02	0.08	-0.14	-0.62	-0.65	-0.22	-0.29	-0.38	-0.44	-0.32	-0.44	-0.73	-0.35	-0.51	-0.424167	-0.466667
ITGB3BP	0.0166667	-0.00333333	-0.0133333	2.12667	2.03667	2.17667	-0.433333	-0.413333	-0.0933333	-0.613333	-0.453333	-0.333333	-0.593333	-0.533333	-0.563333	-0.523333	-0.503333	-0.543333	-0.466667	-0.466667
RNMTL1	-0.0433333	0.0266667	0.0166667	-0.463333	-0.553333	-0.563333	-0.513333	-0.523333	-0.413333	-0.353333	-0.483333	-0.503333	-0.503333	-0.573333	-0.593333	-0.313333	-0.323333	-0.443333	-0.461667	-0.466667
GCSH	0.00166667	-0.0483333	0.0466667	0.861667	0.921667	0.826667	-0.478333	-0.553333	-0.503333	-0.163333	-0.203333	-0.143333	-0.513333	-0.563333	-0.513333	-0.343333	-0.358333	-0.368333	-0.392083	-0.466111
LTV1	0.07	0.03	-0.1	1.34	1.36	1.13	-0.56	-0.51	-0.39	0.1	-0.01	-0.04	-0.3	-0.47	-0.23	-0.8	-0.31	-0.62	-0.345	-0.465556
NDUFB3	-0.05	0.005	0.045	0.63	0.6	0.59	-0.5	-0.545	-0.55	-0.39	-0.505	-0.32	-0.615	-0.415	-0.52	-0.415	-0.33	-0.3	-0.450417	-0.465556
SLC30A1	0.121667	0.0266667	-0.148333	-0.238333	-0.0783333	-0.363333	-0.733333	-0.713333	-0.728333	0.536667	0.421667	0.241667	0.126667	-0.0583333	-0.328333	-0.478333	-0.433333	-0.843333	-0.249167	-0.465556
ANXA5	0.0333333	-0.0666667	0.0333333	0.163333	-0.156667	-0.0166667	-0.566667	-0.506667	-0.476667	0.193333	0.183333	0.173333	-0.526667	-0.496667	-0.476667	-0.386667	-0.336667	-0.416667	-0.303333	-0.465556
MMGT1	0.111667	-0.0783333	-0.0333333	1.28167	1.24167	1.14667	-0.298333	-0.378333	-0.858333	0.401667	0.476667	0.446667	-0.338333	-0.118333	-0.363333	-0.843333	-0.553333	-0.428333	-0.237917	-0.464444
DHTKD1	-0.123333	-0.0833333	0.206667	0.146667	0.206667	-0.0333333	-0.593333	-0.573333	-0.643333	-0.00333333	0.0566667	-0.523333	-0.713333	-0.143333	-0.233333	-0.683333	-0.643333	0.0466667	-0.3875	-0.464444
MTRR	0.121667	-0.0633333	-0.0583333	0.726667	0.621667	0.641667	0.106667	-0.528333	-0.303333	-0.153333	-0.113333	-0.448333	-0.448333	-0.283333	-0.398333	-0.863333	-0.748333	-0.713333	-0.407917	-0.464444
TMEM97	-0.0166667	0.0933333	-0.0766667	0.00333333	0.0733333	0.00333333	-0.416667	-0.526667	-0.526667	0.00333333	0.113333	-0.0566667	-0.586667	-0.296667	-0.446667	-0.546667	-0.376667	-0.456667	-0.343333	-0.464444
PHF5A	0.143333	0.00833333	-0.151667	-0.356667	-0.506667	-0.271667	-0.421667	-0.501667	-0.476667	-0.856667	-0.891667	-0.956667	-0.631667	-0.566667	-0.781667	-0.191667	-0.321667	-0.281667	-0.573333	-0.463889
THUMPD1	-0.103333	0.146667	-0.0433333	2.23667	2.26667	2.12667	-0.403333	-0.383333	-0.443333	0.00666667	0.246667	0.276667	-0.563333	-0.363333	-0.533333	-0.493333	-0.473333	-0.513333	-0.303333	-0.463333
ABCC5	0.118333	0.0283333	-0.146667	-0.496667	-0.676667	-0.451667	-0.506667	-0.556667	-0.541667	-0.531667	-0.551667	-0.626667	-0.331667	-0.356667	-0.431667	-0.271667	-0.661667	-0.511667	-0.49	-0.463333
PITPNC1	-0.11	0	0.11	-1.1	-0.65	-0.76	-0.05	-0.8	-0.87	-0.06	-0.15	-0.11	-0.24	0.23	-0.06	-0.56	-0.86	-0.96	-0.374167	-0.463333
CISD1	-0.00166667	-0.0116667	0.0133333	0.263333	0.318333	0.313333	-0.436667	-0.416667	-0.496667	0.0333333	0.113333	-0.0116667	-0.351667	-0.466667	-0.461667	-0.511667	-0.516667	-0.506667	-0.335833	-0.462778
COQ2	0.146667	-0.0733333	-0.0733333	0.156667	0.206667	0.206667	-0.643333	-0.613333	-0.563333	-0.453333	-0.133333	-0.353333	-0.483333	-0.403333	-0.413333	-0.313333	-0.203333	-0.523333	-0.425	-0.462222
RPRD1B	0.0866667	-0.133333	0.0466667	0.116667	-0.0133333	0.136667	-0.393333	-0.373333	-0.443333	-0.0633333	-0.203333	-0.373333	-0.553333	-0.493333	-0.523333	-0.413333	-0.463333	-0.503333	-0.4	-0.462222
NUDT21	0.0733333	0.0833333	-0.156667	2.08333	2.39333	2.48333	-0.586667	-0.566667	-0.636667	-0.0966667	0.0533333	0.0233333	0.223333	-0.226667	-0.336667	-0.676667	-0.656667	-0.696667	-0.348333	-0.462222
ADAR	-0.065	0.055	0.01	0.155	-0.025	0.08	-0.4	-0.325	-0.705	0.475	0.435	0.405	-0.05	0.15	-0.24	-0.81	-0.85	-0.925	-0.236667	-0.461667
GEMIN2	-0.01	-0.02	0.03	0.29	0.58	0.48	-0.48	-0.46	-0.53	-0.63	-0.49	-0.47	-0.235	-0.375	-0.61	-0.42	-0.55	-0.495	-0.47875	-0.461667
TMED5	0.1	0.16	-0.26	2.79	2.7	2.78	-0.73	-0.71	-0.48	-0.09	0.28	-0.02	-0.18	0.2	-0.18	-0.82	-0.8	-0.45	-0.331667	-0.461111
TOP1MT	0.075	0.075	-0.15	-0.615	-0.56	-0.355	-0.67	-0.73	-0.91	0.04	0.08	0.05	-0.395	-0.165	-0.14	-0.265	-0.265	-0.61	-0.331667	-0.461111
ALG14	-0.146667	0.0983333	0.0483333	-0.391667	-0.436667	-0.411667	-0.321667	-0.301667	-0.656667	-0.441667	-0.341667	-0.506667	-0.571667	-1.00667	-0.591667	-0.261667	-0.301667	-0.126667	-0.4525	-0.46
LAMTOR3	0.00666667	0.146667	-0.153333	0.766667	0.781667	0.621667	-0.103333	-0.488333	-0.558333	-0.0283333	-0.193333	-0.118333	-0.668333	-0.608333	-0.638333	-0.348333	-0.183333	-0.543333	-0.373333	-0.46
HDHD1	0.113333	-0.0166667	-0.0966667	0.0733333	-0.106667	0.103333	-0.706667	-0.886667	-0.286667	0.173333	-0.256667	-0.286667	-0.556667	-0.646667	-0.206667	-0.176667	-0.0666667	-0.606667	-0.375833	-0.46
RSL1D1	0.0533333	0.0133333	-0.0666667	1.04333	1.02333	0.933333	-0.386667	-0.436667	-0.396667	0.183333	0.523333	0.113333	-0.386667	-0.456667	-0.556667	-0.386667	-0.636667	-0.496667	-0.276667	-0.46
NDUFA12	-0.0133333	0.0166667	-0.00333333	0.396667	0.346667	0.336667	-0.603333	-0.643333	-0.553333	-0.263333	-0.233333	-0.223333	-0.533333	-0.503333	-0.503333	-0.353333	-0.173333	-0.273333	-0.405	-0.46
RHOB	-0.0433333	-0.00333333	0.0466667	-0.913333	-1.14333	-0.933333	-0.173333	-0.153333	-0.863333	0.406667	0.346667	0.326667	-0.323333	-0.233333	-0.853333	-0.363333	-0.443333	-0.733333	-0.255	-0.46
EFEMP1	0.0866667	-0.0933333	0.00666667	1.06167	1.04167	1.20667	0.0766667	-0.178333	0.0566667	-0.0183333	0.00666667	0.136667	-0.778333	-0.723333	-1.22333	-0.408333	-0.323333	-0.633333	-0.334167	-0.459444
NUP50	-0.00333333	-0.113333	0.116667	0.166667	0.226667	0.326667	-0.413333	-0.393333	-0.463333	0.246667	0.0666667	0.256667	-0.543333	-0.263333	-0.543333	-0.503333	-0.483333	-0.523333	-0.296667	-0.458889
TRIM32	0.143333	-0.0566667	-0.0866667	-0.716667	-0.966667	-1.00667	-0.276667	-0.536667	-0.826667	-0.666667	-0.586667	-0.446667	-0.536667	-0.396667	-0.856667	-0.266667	-0.186667	-0.246667	-0.485833	-0.458889
SLMO2	0.233333	-0.126667	-0.106667	1.27333	1.31333	1.15333	-0.576667	-0.716667	-0.686667	0.0333333	-0.196667	-0.306667	-0.746667	-0.496667	-0.506667	-0.166667	-0.216667	-0.0166667	-0.383333	-0.458889
KIAA0240	0.303333	-0.426667	0.123333	1.03333	0.863333	0.933333	-0.476667	-0.456667	-0.526667	0.493333	0.103333	0.543333	-0.426667	-0.0366667	-0.606667	-0.566667	-0.546667	-0.486667	-0.249167	-0.458889
WDR55	0.113333	0.0233333	-0.136667	-1.13667	-1.24667	-0.946667	-0.406667	-0.436667	-0.486667	-0.446667	-0.556667	-0.416667	-0.686667	-0.696667	-0.426667	-0.266667	-0.136667	-0.586667	-0.4625	-0.458889
PPP2R5E	0.103333	-0.0366667	-0.0666667	1.69333	1.66333	1.66333	-0.706667	-0.686667	-0.896667	0.543333	0.563333	0.593333	-0.0566667	-0.00666667	-0.346667	-0.536667	-0.386667	-0.506667	-0.2025	-0.458889
UGDH	-0.0966667	0.00333333	0.0933333	1.83333	1.79333	1.56333	-0.226667	-0.316667	-0.706667	0.0933333	0.0733333	0.193333	-0.256667	-0.226667	-0.146667	-0.976667	-0.476667	-0.796667	-0.314167	-0.458889
TRIP12	0.0833333	0.0333333	-0.116667	1.81333	1.73333	1.86333	-0.356667	-0.756667	-1.09667	0.563333	0.493333	0.723333	-0.236667	0.263333	0.173333	-0.866667	-0.276667	-0.966667	-0.195	-0.457778
ZBTB40	0.126667	-0.0833333	-0.0433333	-0.403333	-0.223333	-0.213333	-0.723333	-0.433333	-0.423333	-0.163333	-0.103333	-0.333333	-0.0933333	-0.0733333	-0.323333	-0.543333	-0.793333	-0.713333	-0.393333	-0.457778
CHCHD4	0.1	0.03	-0.13	0.16	0.03	0.1	-0.43	-0.57	-0.45	-0.44	-0.32	-0.38	-0.53	-0.53	-0.61	-0.27	-0.34	-0.39	-0.438333	-0.457778
NAA30	0.14	0.08	-0.22	0.22	0.31	0.18	-0.67	-0.65	-0.72	0.34	-0.13	-0.3	-0.18	0.29	0.09	-0.76	-0.74	-0.78	-0.350833	-0.457778
PTBP2	0.153333	-0.166667	0.0133333	1.24333	1.38333	1.31833	-0.126667	-0.396667	-0.466667	-0.396667	-0.256667	-0.346667	-0.576667	-0.501667	-0.546667	-0.486667	-0.486667	-0.526667	-0.42625	-0.457222
AXL	0.0316667	0.00666667	-0.0383333	0.391667	0.376667	0.361667	-0.443333	-0.368333	-0.423333	0.401667	0.406667	0.301667	-0.548333	-0.503333	-0.333333	-0.453333	-0.473333	-0.563333	-0.25	-0.456667
RAD21	-0.131667	-0.00166667	0.133333	2.34833	2.36833	2.28333	-0.741667	-0.281667	-0.836667	0.193333	0.233333	0.223333	-0.131667	-0.0166667	-0.151667	-0.421667	-1.08167	-0.446667	-0.288333	-0.456667
GLRX2	0.0866667	0.0566667	-0.143333	0.0266667	-0.00333333	0.206667	-0.508333	-0.328333	-0.713333	-0.583333	-0.268333	-0.433333	-0.393333	-0.683333	-0.523333	-0.153333	-0.383333	-0.423333	-0.449583	-0.456667
MRPS6	0.0266667	-0.0133333	-0.0133333	-0.163333	-0.383333	-0.133333	-0.353333	-0.403333	-0.383333	-0.773333	-0.623333	-0.793333	-0.553333	-0.773333	-0.703333	-0.313333	-0.253333	-0.373333	-0.525	-0.456667
ISY1	0.095	-0.02	-0.075	-0.28	-0.225	-0.175	-0.65	-0.545	-0.3	-0.335	-0.345	-0.315	-0.52	-0.585	-0.305	-0.385	-0.415	-0.395	-0.424583	-0.455556
TMEM69	-0.08	0.02	0.06	-0.48	-0.33	-0.12	-0.62	-0.35	-0.25	-0.18	-0.39	-0.24	-0.4	-0.5	-0.55	-0.34	-0.47	-0.62	-0.409167	-0.455556
CHDH	-0.123333	0.126667	-0.00333333	-0.653333	-0.313333	-0.343333	-0.603333	0.0866667	-0.293333	0.0966667	0.166667	0.0766667	-0.193333	-0.733333	-0.353333	-0.783333	-0.763333	-0.463333	-0.313333	-0.455556
PPARG	0.0733333	0.0133333	-0.0866667	0.558333	0.638333	0.558333	-1.26167	-0.991667	-1.05167	-0.816667	-0.931667	-0.676667	-0.286667	-0.0466667	0.108333	-0.236667	-0.121667	-0.201667	-0.542917	-0.454444
AMMECR1L	0.09	0.01	-0.1	-0.1	-0.01	-0.32	-0.6	-0.75	0.11	-0.09	-0.39	-0.06	-0.57	-0.32	-0.65	-0.24	-0.35	-0.72	-0.385833	-0.454444
KLHDC2	-0.14	0.13	0.01	0.2	-0.06	0.23	-0.69	-0.51	-0.76	-0.45	-0.38	-0.35	-0.59	-0.84	-0.53	-0.04	0.21	-0.34	-0.439167	-0.454444
C19orf2	0.085	0	-0.085	1.275	1.145	1.24	-0.535	-0.455	-0.55	0.17	0.405	0.285	-0.165	-0.185	-0.04	-0.77	-0.74	-0.65	-0.269167	-0.454444
ANKS1B	0.0333333	-0.0766667	0.0433333	-0.236667	0.113333	-0.0166667	-0.356667	-0.646667	-0.136667	0.793333	0.483333	0.703333	-0.316667	0.0233333	-0.386667	-0.756667	-0.736667	-0.776667	-0.175833	-0.454444
EWSR1	0.153333	-0.106667	-0.0466667	-0.111667	-0.0266667	-0.0466667	-0.421667	-0.481667	-0.486667	-0.171667	-0.131667	-0.256667	-0.491667	-0.511667	-0.416667	-0.526667	-0.376667	-0.376667	-0.3875	-0.454444
LCMT2	0.09	0	-0.09	-0.59	-0.35	-0.56	-0.4	-0.57	-0.28	0.01	-0.24	-0.12	-0.5	-0.67	-0.62	-0.35	-0.19	-0.51	-0.37	-0.454444
CLDN23	-0.0133333	-0.0633333	0.0766667	-0.373333	-0.513333	-0.523333	-0.853333	-0.833333	-0.613333	-0.133333	-0.243333	-0.143333	-0.943333	-0.373333	-0.273333	-0.303333	-0.273333	0.376667	-0.384167	-0.454444
STRADB	0.151667	0.0166667	-0.168333	0.336667	0.406667	0.466667	-0.303333	-0.498333	-0.433333	-0.253333	-0.113333	0.0616667	-0.393333	-0.443333	-0.603333	-0.403333	-0.343333	-0.663333	-0.365833	-0.453889
RCL1	-0.0966667	-0.0366667	0.133333	-0.396667	-0.336667	-0.566667	-0.476667	-0.586667	-0.586667	-0.506667	-0.466667	-0.536667	-0.636667	-0.536667	-0.496667	-0.236667	-0.186667	-0.336667	-0.465833	-0.453333
SYNM	0.05	-0.21	0.16	0.1	0.41	-0.01	-0.51	-0.99	-1.06	0.47	0.26	0.57	0.18	0.11	-0.17	-0.38	-1.08	-0.18	-0.231667	-0.453333
ACSL4	-0.0333333	-0.123333	0.156667	2.84667	2.64667	2.72667	-0.623333	-0.393333	-0.573333	-0.233333	-0.143333	-0.0333333	-0.273333	-0.183333	0.106667	-0.713333	-0.693333	-0.733333	-0.374167	-0.453333
RFXAP	0.19	-0.15	-0.04	-0.13	-0.02	-0.31	-0.5	-0.41	-0.37	-0.35	-0.2	-0.11	-0.66	-0.77	-0.32	-0.48	-0.22	-0.35	-0.395	-0.453333
LOC100192204	-0.116667	0.193333	-0.0766667	-0.416667	0.0733333	-0.486667	-0.586667	-0.566667	-0.326667	-0.646667	-0.756667	-0.846667	-0.0966667	-0.686667	-0.716667	-0.496667	-0.656667	0.0533333	-0.5275	-0.453333
CDS2	-0.0633333	0.0166667	0.0466667	-0.583333	-0.553333	-0.393333	-0.693333	-0.713333	-0.583333	-0.483333	-0.223333	-0.243333	-0.673333	-0.863333	-0.603333	-0.0133333	-0.123333	0.186667	-0.419167	-0.453333
DHX9	0.101667	0.00666667	-0.108333	1.14167	0.886667	0.921667	-0.443333	-1.16333	-0.233333	0.166667	0.181667	0.00166667	-0.133333	-0.0783333	-0.278333	-0.523333	-0.353333	-0.868333	-0.310417	-0.452778
RPA3	-0.00666667	-0.106667	0.113333	0.383333	0.433333	0.303333	-0.426667	-0.416667	-0.576667	-0.396667	-0.446667	-0.366667	-0.696667	-0.606667	-0.776667	-0.136667	-0.226667	-0.206667	-0.44	-0.452222
LOC283070	0.116667	0.0666667	-0.183333	-0.653333	-0.293333	-0.463333	-0.383333	-0.363333	-0.433333	-0.563333	-0.363333	-0.643333	-0.473333	-0.483333	-0.513333	-0.473333	-0.453333	-0.493333	-0.47	-0.452222
ATG4C	0.0533333	-0.166667	0.113333	0.963333	0.703333	0.813333	-0.456667	-0.436667	-0.506667	0.223333	-0.136667	0.173333	-0.166667	-0.496667	-0.586667	-0.456667	-0.396667	-0.566667	-0.3175	-0.452222
ZFAND6	0.045	-0.055	0.01	0.05	0.16	0.125	-0.44	-0.065	-0.49	-0.5	-0.485	-0.255	-0.545	-0.54	-0.57	-0.53	-0.51	-0.38	-0.4425	-0.452222
KLHL5	-0.0333333	-0.223333	0.256667	1.11667	1.06667	1.21667	-0.533333	-0.833333	-0.463333	0.226667	0.206667	0.346667	-0.493333	-0.153333	-0.303333	-0.603333	-0.413333	-0.273333	-0.274167	-0.452222
RBMX	-0.253333	0.106667	0.146667	0.656667	0.636667	0.426667	-0.613333	-0.543333	-0.563333	-0.0733333	0.296667	-0.133333	-0.523333	-0.373333	-0.303333	-0.233333	-0.533333	-0.383333	-0.331667	-0.452222
ZNF187	-0.0866667	-0.0366667	0.123333	0.693333	0.523333	0.513333	-0.476667	-0.346667	-0.526667	-0.236667	-0.0266667	0.213333	-0.336667	-0.536667	-0.296667	-0.566667	-0.386667	-0.586667	-0.3425	-0.451111
MOCS2	-0.05	0.1	-0.05	1.13	0.98	1.03	-0.39	-0.37	-0.44	-0.35	-0.26	-0.35	-0.55	-0.49	-0.52	-0.48	-0.46	-0.36	-0.418333	-0.451111
HIST2H2BE	-0.0366667	-0.0266667	0.0633333	-1.62667	-1.30667	-1.46667	-0.106667	-0.126667	-0.316667	-0.636667	-0.406667	-0.846667	-0.966667	-0.926667	-1.10667	-0.0166667	-0.366667	-0.126667	-0.495833	-0.451111
SLC35A1	0.0866667	-0.133333	0.0466667	0.676667	0.616667	0.696667	-0.403333	-0.123333	-0.453333	-0.273333	-0.633333	-0.223333	-0.563333	-0.503333	-0.533333	-0.493333	-0.473333	-0.513333	-0.4325	-0.451111
MED10	-0.0333333	-0.00333333	0.0366667	-0.203333	-0.0633333	-0.0633333	-0.363333	-0.573333	-0.393333	-0.873333	-0.853333	-0.843333	-0.543333	-0.523333	-0.573333	-0.473333	-0.203333	-0.413333	-0.5525	-0.451111
ELP2	-0.126667	0.193333	-0.0666667	0.353333	0.493333	0.463333	-0.406667	-0.646667	-0.616667	-0.126667	-0.0866667	-0.556667	-0.426667	-0.506667	-0.746667	-0.196667	-0.366667	-0.136667	-0.401667	-0.45
TRIAP1	-0.01	-0.07	0.08	0.22	-0.12	0.04	-0.65	-0.2	-0.52	-0.19	-0.41	-0.2	-0.44	-0.58	-0.51	-0.34	-0.33	-0.48	-0.404167	-0.45
RBM15B	-0.1	0.1	0	0.16	-0.04	-0.06	-0.45	-0.43	-0.5	0.38	0.25	0.53	0.08	-0.55	-0.58	-0.54	-0.52	-0.56	-0.240833	-0.45
PHF21A	0.0333333	0.0133333	-0.0466667	0.543333	0.483333	0.533333	-0.496667	-0.306667	-0.546667	0.673333	0.873333	0.823333	-0.306667	-0.236667	-0.536667	-0.586667	-0.566667	-0.466667	-0.14	-0.45
UBE2D3	0.0133333	-0.0516667	0.0383333	0.798333	0.873333	0.878333	-0.621667	-0.491667	-0.681667	0.0583333	0.0883333	0.0683333	-0.556667	-0.476667	-0.531667	-0.241667	-0.251667	-0.191667	-0.319167	-0.449444
TYMS	0.03	0.03	-0.06	0.21	0.34	0.18	-0.5	-0.42	-0.49	0.23	0.08	0.29	-0.61	-0.33	-0.4	-0.54	-0.35	-0.4	-0.286667	-0.448889
PSAP	0.0666667	-0.00333333	-0.0633333	-0.318333	-0.388333	-0.363333	-0.598333	-0.603333	-0.473333	-0.228333	-0.233333	-0.258333	-0.433333	-0.388333	-0.363333	-0.478333	-0.368333	-0.328333	-0.39625	-0.448333
CHMP1B	-0.0233333	0.0366667	-0.0133333	0.266667	0.216667	0.446667	-0.423333	-0.473333	-0.503333	-0.613333	-0.363333	-0.453333	-0.493333	-0.503333	-0.783333	-0.173333	-0.263333	-0.413333	-0.455	-0.447778
TRIT1	0.293333	-0.156667	-0.136667	0.533333	0.293333	0.413333	-0.586667	-0.556667	-0.416667	-0.456667	-0.696667	-0.646667	-0.936667	-0.446667	-0.696667	-0.166667	-0.286667	0.0633333	-0.485833	-0.447778
PDSS2	-0.0966667	0.0933333	0.00333333	0.993333	0.783333	0.913333	-0.406667	-0.386667	-0.456667	-0.586667	-0.446667	-0.666667	-0.566667	-0.506667	-0.536667	-0.496667	-0.156667	-0.516667	-0.4775	-0.447778
CCDC104	0.133333	-0.206667	0.0733333	0.493333	0.763333	0.393333	-0.406667	-0.326667	-0.456667	0.293333	0.223333	0.133333	-0.566667	-0.246667	-0.536667	-0.496667	-0.476667	-0.516667	-0.281667	-0.447778
C16orf88	0.0533333	0.0133333	-0.0666667	-0.226667	-0.196667	-0.236667	-1.09667	-0.666667	-0.396667	-0.336667	-0.326667	-0.616667	-0.356667	-0.576667	-0.866667	0.0933333	-0.266667	0.103333	-0.4425	-0.447778
PDHA1	-0.0566667	0.103333	-0.0466667	0.273333	0.193333	0.243333	-0.446667	-0.246667	-0.456667	0.0633333	0.233333	0.193333	-0.436667	-0.196667	-0.386667	-0.586667	-0.726667	-0.546667	-0.295	-0.447778
PARN	0.256667	-0.353333	0.0966667	0.446667	0.316667	0.176667	-0.263333	-0.793333	-0.463333	0.00666667	0.266667	0.236667	-0.493333	-0.373333	-0.293333	-0.583333	-0.353333	-0.413333	-0.293333	-0.447778
UBXN4	0.0533333	0.0233333	-0.0766667	2.72333	2.83333	2.79333	-0.426667	-0.406667	-0.476667	-0.146667	0.493333	0.233333	-0.586667	-0.296667	-0.286667	-0.516667	-0.496667	-0.536667	-0.2875	-0.447778
ID3	0.0266667	0.0166667	-0.0433333	-0.813333	-1.00333	-0.903333	-0.473333	-0.493333	-0.493333	-0.0333333	-0.0933333	-0.103333	-0.313333	-0.413333	-0.313333	-0.493333	-0.513333	-0.523333	-0.355	-0.447778
HSPA2	0.143333	0.108333	-0.251667	-0.166667	-0.391667	-0.431667	-0.516667	-0.536667	-0.541667	-0.131667	-0.0566667	-0.141667	-0.471667	-0.576667	-0.531667	-0.386667	-0.151667	-0.311667	-0.362917	-0.447222
PNPO	0.0666667	0.0366667	-0.103333	-0.633333	-0.593333	-0.693333	-0.473333	-0.623333	-0.493333	-0.483333	-0.463333	-0.593333	-0.543333	-0.483333	-0.513333	-0.273333	-0.263333	-0.353333	-0.463333	-0.446667
GCC1	-0.246667	0.00333333	0.243333	-0.0566667	-0.196667	-0.206667	-0.0266667	-0.476667	-0.316667	-0.106667	0.563333	0.323333	-0.236667	-0.816667	-0.406667	-0.556667	-0.636667	-0.546667	-0.27	-0.446667
DNAJC15	-0.203333	0.0566667	0.146667	1.07667	1.16667	1.15667	-0.543333	-0.273333	-0.193333	0.0166667	0.166667	-0.203333	-0.293333	-0.303333	-0.523333	-0.663333	-0.593333	-0.633333	-0.336667	-0.446667
EIF3J	0.13	-0.01	-0.12	1.8	1.91	1.66	-0.88	-0.42	-0.56	0.58	0.52	-0.02	-0.12	0.07	-0.19	-0.59	-0.56	-0.77	-0.245	-0.446667
ABT1	-0.0933333	-0.113333	0.206667	-0.0233333	-0.00333333	-0.233333	-0.0533333	-0.123333	-0.563333	-0.293333	-0.743333	-0.773333	-0.673333	-0.613333	-0.643333	-0.373333	-0.583333	-0.393333	-0.485833	-0.446667
FBXO21	-0.03	0.05	-0.02	0.205	0.465	0.23	-0.44	-0.515	-0.49	-0.13	-0.15	-0.2	-0.485	-0.545	-0.21	-0.395	-0.445	-0.49	-0.374583	-0.446111
TMEM51	-0.0566667	0.0833333	-0.0266667	-0.806667	-0.846667	-0.816667	-0.546667	-0.256667	-0.626667	-0.606667	-0.706667	-0.796667	-0.466667	-0.476667	-0.426667	-0.556667	-0.316667	-0.336667	-0.51	-0.445556
CNBP	0.00333333	0.103333	-0.106667	0.323333	0.663333	0.403333	-0.666667	-0.456667	-0.516667	-0.126667	-0.0866667	-0.326667	-0.586667	-0.326667	-0.556667	-0.466667	-0.236667	-0.196667	-0.379167	-0.445556
CMC1	0.243333	-0.126667	-0.116667	0.0833333	0.193333	0.153333	-0.836667	-0.706667	-0.456667	-0.526667	-0.666667	-0.466667	-0.556667	-0.516667	-0.516667	-0.00666667	-0.216667	-0.196667	-0.4725	-0.445556
MOAP1	0.156667	-0.00333333	-0.153333	-0.143333	-0.303333	-0.403333	-0.793333	-0.673333	-0.283333	-1.13333	-0.743333	-1.02333	-0.593333	-0.673333	-0.593333	-0.143333	-0.223333	-0.0333333	-0.575833	-0.445556
ZC3H15	0.07	0.01	-0.08	1.71	1.74	1.75	-0.38	-0.08	-0.83	0.28	0.16	0.26	-0.29	-0.78	-0.37	-0.44	-0.28	-0.56	-0.275833	-0.445556
CENPA	0.0333333	0.0283333	-0.0616667	-0.391667	-0.386667	-0.371667	-0.681667	-0.521667	-0.456667	-0.281667	-0.286667	-0.426667	-0.456667	-0.516667	-0.466667	-0.356667	-0.206667	-0.346667	-0.417083	-0.445556
HMMR	-0.116667	0.143333	-0.0266667	2.60833	2.70333	2.60333	-0.516667	-0.496667	-0.386667	-0.556667	-0.371667	-0.321667	-0.466667	-0.0366667	-0.471667	-0.521667	-0.481667	-0.626667	-0.437917	-0.445
NOX4	-0.126667	0.173333	-0.0466667	0.973333	1.22333	1.03333	-0.0666667	-0.236667	-0.476667	-0.856667	-0.336667	-0.576667	-0.366667	-0.466667	-0.466667	-0.546667	-0.506667	-0.866667	-0.480833	-0.444444
IDH1	-0.035	-0.015	0.05	1.21	1.13	1.075	-0.2	-0.42	-0.55	-0.495	-0.61	-0.215	-0.5	-0.06	-0.68	-0.405	-0.54	-0.645	-0.443333	-0.444444
PSME3	0.0766667	-0.0283333	-0.0483333	-0.408333	-0.338333	-0.268333	-0.303333	-0.348333	-0.283333	0.226667	0.156667	0.161667	-0.358333	-0.393333	-0.413333	-0.668333	-0.613333	-0.618333	-0.287917	-0.444444
FOXC1	-0.0766667	0.123333	-0.0466667	-0.146667	-0.186667	-0.266667	-0.636667	-0.316667	-0.366667	0.213333	0.153333	0.283333	-0.176667	-0.116667	-0.286667	-0.626667	-0.656667	-0.806667	-0.278333	-0.443333
LOC643387	-0.01	0.18	-0.17	0.96	0.89	1.07	-0.28	-0.53	-0.44	0.28	0.23	0.24	-0.67	-0.32	-0.22	-0.6	-0.24	-0.69	-0.27	-0.443333
SF3B14	0.0316667	0.0316667	-0.0633333	0.156667	0.266667	0.146667	-0.643333	-0.618333	-0.703333	-0.418333	-0.338333	-0.278333	-0.463333	-0.338333	-0.513333	-0.248333	-0.253333	-0.203333	-0.418333	-0.442778
TUFT1	0.11	-0.06	-0.05	-0.49	-0.51	-0.57	-0.45	-0.39	-0.49	-0.3	-0.16	-0.17	-0.46	-0.56	-0.58	-0.4	-0.26	-0.39	-0.384167	-0.442222
LXN	-0.0366667	0.243333	-0.206667	0.193333	0.0233333	0.0933333	-0.336667	-0.996667	-0.176667	-0.146667	-0.546667	-0.846667	-0.486667	-0.0666667	-0.846667	-0.296667	-0.396667	-0.376667	-0.46	-0.442222
CKAP4	-0.00333333	-0.00333333	0.00666667	0.256667	0.356667	0.176667	-0.593333	-0.433333	-0.313333	0.756667	0.796667	0.636667	-0.333333	-0.463333	-0.303333	-0.453333	-0.583333	-0.503333	-0.149167	-0.442222
CIRBP	0.14	-0.03	-0.11	-0.37	-0.55	-0.32	-0.56	-0.43	-0.45	-0.07	0	0.1	-0.38	-0.43	-0.29	-0.44	-0.52	-0.48	-0.329167	-0.442222
TM4SF1	0.1	-0.1	0	-0.21	-0.17	-0.04	-0.68	-0.53	-0.65	-0.43	-0.4	-0.39	-0.31	-0.38	-0.58	-0.29	-0.23	-0.33	-0.433333	-0.442222
NFKBIZ	0.106667	-0.0483333	-0.0583333	0.246667	0.131667	0.0766667	-0.198333	0.0766667	-0.443333	-0.498333	-0.688333	-0.718333	-0.618333	-0.558333	-0.588333	-0.548333	-0.528333	-0.568333	-0.49	-0.441667
HSD17B12	0.211667	-0.00833333	-0.203333	1.04167	1.17167	1.03667	-0.898333	-0.508333	-0.613333	0.276667	0.346667	0.161667	-0.113333	-0.108333	-0.538333	-0.353333	-0.583333	-0.258333	-0.265833	-0.441667
HIBCH	-0.263333	0.276667	-0.0133333	0.626667	0.796667	0.636667	-0.473333	0.176667	-0.763333	-0.283333	-0.263333	-0.383333	-0.763333	-0.133333	-0.463333	-0.693333	-0.333333	-0.523333	-0.408333	-0.441111
ACN9	0.14	-0.095	-0.045	1.32	1.28	1.245	-0.48	-0.47	-0.83	-0.335	-0.455	-0.285	-0.59	-0.24	-0.225	-0.225	-0.525	-0.385	-0.420417	-0.441111
RNPEP	0.126667	-0.0133333	-0.113333	-0.463333	-0.693333	-0.373333	-0.653333	-0.573333	-0.353333	-0.183333	-0.0433333	0.0566667	-0.453333	-0.263333	-0.243333	-0.633333	-0.333333	-0.463333	-0.345	-0.441111
TAF12	0.02	-0.06	0.04	-0.31	-0.55	-0.42	-0.43	-0.59	-0.77	-0.21	-0.41	-0.23	-0.62	-0.3	-0.72	0.1	-0.28	-0.36	-0.401667	-0.441111
ANAPC5	-0.0433333	0.00666667	0.0366667	0.126667	0.106667	0.0966667	-0.493333	-0.423333	-0.413333	0.0666667	0.0266667	0.0866667	-0.583333	-0.583333	-0.383333	-0.413333	-0.313333	-0.363333	-0.315833	-0.441111
INTS3	0.166667	-0.0133333	-0.153333	-0.0133333	0.176667	0.206667	-0.363333	-0.313333	-0.463333	0.626667	0.606667	0.776667	-0.283333	-0.293333	-0.413333	-0.593333	-0.623333	-0.623333	-0.163333	-0.441111
NCAPG	-0.04	-0.14	0.18	3.09	2.94	3.01	-0.66	-0.86	-0.33	0.84	0.94	0.73	0.17	-0.01	-0.1	-1.19	-0.63	-0.36	-0.121667	-0.441111
C15orf23	-0.0616667	0.0483333	0.0133333	0.363333	0.278333	0.503333	-0.816667	-0.621667	-0.576667	-0.211667	-0.321667	-0.291667	-0.536667	-0.686667	-0.366667	-0.161667	-0.236667	0.0383333	-0.399167	-0.440556
HIST1H2BG	-0.11	0.08	0.03	-1.5	-1.64	-1.34	-1.02	-0.4	-0.32	-0.81	-1.11	-1.02	-0.76	-0.64	-0.25	-0.16	-0.12	-0.29	-0.575	-0.44
RAB1A	-0.00333333	0.0466667	-0.0433333	0.546667	0.866667	0.436667	0.0866667	-0.473333	-0.543333	-0.653333	-0.0933333	-0.273333	-0.223333	-0.593333	-0.623333	-0.583333	-0.403333	-0.603333	-0.415	-0.44
COX7C	0.00666667	0.00666667	-0.0133333	-0.0333333	-0.0233333	-0.0333333	-0.593333	-0.533333	-0.573333	-0.763333	-0.733333	-0.803333	-0.493333	-0.503333	-0.403333	-0.263333	-0.333333	-0.253333	-0.520833	-0.438889
SWAP70	0.146667	-0.123333	-0.0233333	0.796667	0.816667	0.906667	-0.403333	-0.633333	-0.513333	0.786667	0.656667	0.516667	-0.333333	-0.313333	0.116667	-0.473333	-0.773333	-0.623333	-0.165833	-0.438889
SLIRP	0.07	-0.07	0	0.44	0.31	0.3	-0.62	-0.59	-0.65	-0.11	-0.21	-0.2	-0.5	-0.51	-0.39	-0.21	-0.23	-0.25	-0.3725	-0.438889
PPP6R3	-0.0466667	0.0233333	0.0233333	1.26333	1.03333	0.993333	-0.136667	0.0933333	-0.716667	0.343333	0.213333	0.333333	-0.0566667	-0.366667	0.223333	-0.856667	-0.886667	-1.23667	-0.254167	-0.437778
LETM2	0.116667	-0.0233333	-0.0933333	-0.273333	-0.463333	-0.0433333	-0.243333	-0.563333	-0.973333	-0.163333	0.0666667	-0.0533333	-0.143333	-0.143333	-0.833333	-0.213333	-0.483333	-0.343333	-0.340833	-0.437778
RPS13	0.0466667	-0.0233333	-0.0233333	0.0466667	0.0666667	0.0766667	-0.513333	-0.493333	-0.533333	-0.173333	-0.103333	-0.103333	-0.473333	-0.513333	-0.593333	-0.213333	-0.313333	-0.293333	-0.36	-0.437778
RBM4B	0.0666667	-0.0333333	-0.0333333	-0.193333	-0.253333	-0.163333	-0.293333	-0.563333	-0.523333	-0.403333	-0.233333	-0.263333	-0.913333	-0.473333	-0.433333	-0.353333	-0.233333	-0.153333	-0.403333	-0.437778
SFPQ	-0.153333	0.416667	-0.263333	0.426667	0.516667	0.356667	-0.0533333	-0.963333	-1.18333	0.276667	0.296667	0.166667	0.196667	-0.0433333	-0.293333	-0.743333	-0.443333	-0.413333	-0.266667	-0.437778
COL13A1	0.00333333	0.0183333	-0.0216667	0.243333	0.0933333	0.128333	-0.486667	-0.381667	-0.261667	0.388333	0.358333	0.378333	-0.0916667	-0.311667	-0.206667	-0.871667	-0.681667	-0.641667	-0.234167	-0.437222
DENND3	-0.02	-0.04	0.06	-0.47	-0.07	-0.34	-0.46	-0.44	-0.51	0.02	0.1	-0.28	-0.57	-0.56	-0.44	-0.54	0.16	-0.57	-0.340833	-0.436667
MLLT4	0.286667	-0.0133333	-0.273333	0.576667	0.286667	0.306667	-0.823333	-0.803333	-0.113333	0.646667	0.526667	0.656667	-0.213333	-0.453333	-0.463333	-0.733333	-0.103333	-0.223333	-0.175	-0.436667
HAUS1	0.0116667	-0.00833333	-0.00333333	0.941667	0.936667	1.05667	-0.783333	-0.433333	-0.258333	0.106667	0.0466667	0.00666667	-0.283333	-0.733333	-0.523333	-0.483333	-0.283333	-0.148333	-0.314167	-0.436667
ACOX1	-0.02	-0.09	0.11	-0.01	0.3	0.21	-0.36	-0.34	-0.41	-0.17	-0.59	0.05	-0.52	-0.46	-0.49	-0.45	-0.43	-0.47	-0.386667	-0.436667
PEX13	0.1	0.03	-0.13	0.04	0.1	0.12	-0.64	-0.62	-0.69	-0.02	-0.13	-0.09	-0.75	-0.22	-0.13	-0.11	-0.54	-0.23	-0.3475	-0.436667
FXR1	0.183333	0.0133333	-0.196667	1.28333	1.00333	1.02333	-0.506667	-0.476667	-0.916667	0.213333	0.513333	0.303333	-0.266667	-0.326667	0.0333333	-0.556667	-0.476667	-0.436667	-0.241667	-0.436667
TRIB1	0.0166667	-0.0133333	-0.00333333	-0.383333	-0.283333	-0.353333	-0.443333	-0.483333	-0.643333	0.0366667	0.0266667	0.186667	-0.223333	-0.203333	-0.293333	-0.563333	-0.573333	-0.503333	-0.306667	-0.436667
[truncated: 9,155 more rows]
