# Supplementary material for: Targeting IL-11R/EZH2 signaling axis as a therapeutic strategy for osteosarcoma lung metastases
Source: Discov Oncol. 2024 Jun 18;15:232. doi: 10.1007/s12672-024-01056-3 (PMC11183017; doi:10.1007/s12672-024-01056-3)
Supplement: Supplementary file 1 — Supplementary material 1. [file 12672_2024_1056_MOESM1_ESM.zip › 12672_2024_1056_MOESM1_ESM/New folder/Supp Table 2.xlsx]

## Sheet: Suppl. Table 2
Supplementary Table 2: Enriched pathways in KRIB OS cells with IL-11Rα knockdown.
Category	Direction	NAME	SIZE	ES	NES	NOM p-val	FDR q-val	FWER p-val	RANK AT MAX	LEADING EDGE
C2&custom	Up	NIKOLSKY_BREAST_CANCER_16P13_AMPLICON	81	0.623209	2.6055	0	0	0	2214	tags=60%, list=20%, signal=75%
C2&custom	Up	LU_EZH2_TARGETS_UP	247	0.493948	2.39105	0	0.000249083	0.001	1889	tags=41%, list=17%, signal=48%
C2&custom	Up	MARTENS_TRETINOIN_RESPONSE_UP	293	0.453982	2.27104	0	0.000502905	0.003	3251	tags=52%, list=29%, signal=71%
C2&custom	Up	HAMAI_APOPTOSIS_VIA_TRAIL_DN	140	0.496888	2.25076	0	0.000502951	0.004	1996	tags=41%, list=18%, signal=49%
C2&custom	Up	NIKOLSKY_BREAST_CANCER_16Q24_AMPLICON	44	0.543264	2.0197	0	0.02561	0.227	1929	tags=43%, list=17%, signal=52%
C5	Up	GO_PEPTIDE_RECEPTOR_ACTIVITY	34	0.579623	1.99791	0.00201207	0.22222	0.347	2379	tags=56%, list=21%, signal=71%
C2&custom	Up	GINESTIER_BREAST_CANCER_ZNF217_AMPLIFIED_DN	271	0.397723	1.96088	0	0.0461105	0.422	2437	tags=40%, list=22%, signal=50%
C6	Up	KRAS.600.LUNG.BREAST_UP.V1_DN	99	0.458842	1.95452	0	0.0138015	0.011	4319	tags=70%, list=39%, signal=113%
C2&custom	Up	LI_DCP2_BOUND_MRNA	86	0.463745	1.93385	0	0.0560644	0.541	2141	tags=42%, list=19%, signal=51%
C6	Up	SRC_UP.V1_UP	75	0.468391	1.91481	0	0.0116524	0.019	3140	tags=51%, list=28%, signal=70%
C2&custom	Up	MIKKELSEN_IPS_LCP_WITH_H3K4ME3	74	0.469565	1.90955	0	0.0648153	0.644	3303	tags=54%, list=30%, signal=76%
C6	Up	PRC1_BMI_UP.V1_UP	78	0.468929	1.90943	0	0.00857148	0.021	3044	tags=47%, list=27%, signal=65%
C5	Up	GO_REGULATION_OF_ACTIN_CYTOSKELETON_REORGANIZATION	23	0.59638	1.89122	0.00205339	0.392964	0.765	2045	tags=48%, list=18%, signal=58%
C5	Up	GO_NEUROPEPTIDE_SIGNALING_PATHWAY	26	0.576383	1.89077	0	0.262714	0.765	2379	tags=54%, list=21%, signal=68%
C2&custom	Up	MEISSNER_NPC_HCP_WITH_H3_UNMETHYLATED	224	0.388016	1.88469	0	0.079071	0.772	2785	tags=42%, list=25%, signal=54%
C2&custom	Up	CHARAFE_BREAST_CANCER_LUMINAL_VS_MESENCHYMAL_UP	254	0.384741	1.88093	0	0.0739892	0.785	1663	tags=28%, list=15%, signal=33%
C2&custom	Up	REACTOME_RESOLUTION_OF_AP_SITES_VIA_THE_MULTIPLE_NUCLEOTIDE_PATCH_REPLACEMENT_PATHWAY	16	0.657717	1.8688	0	0.0762893	0.825	1314	tags=56%, list=12%, signal=64%
C6	Up	PRC2_EED_UP.V1_DN	155	0.402786	1.84654	0	0.0122929	0.038	1820	tags=33%, list=16%, signal=39%
C2&custom	Up	NIKOLSKY_BREAST_CANCER_1Q21_AMPLICON	29	0.554136	1.83173	0	0.106413	0.932	3181	tags=66%, list=29%, signal=91%
C2&custom	Up	MIKKELSEN_MEF_HCP_WITH_H3K27ME3	174	0.389444	1.82401	0	0.1066	0.943	3785	tags=52%, list=34%, signal=78%
C5	Up	GO_DEOXYRIBOSE_PHOSPHATE_CATABOLIC_PROCESS	19	0.60717	1.811	0.00417537	0.466487	0.97	1404	tags=47%, list=13%, signal=54%
C2&custom	Up	SENGUPTA_EBNA1_ANTICORRELATED	100	0.421487	1.8101	0	0.114041	0.968	3090	tags=44%, list=28%, signal=60%
C5	Up	GO_ION_GATED_CHANNEL_ACTIVITY	16	0.634696	1.80938	0.00419287	0.379482	0.971	590	tags=25%, list=5%, signal=26%
C2&custom	Up	REACTOME_BASE_EXCISION_REPAIR	18	0.610748	1.80804	0.00408163	0.108883	0.973	1314	tags=50%, list=12%, signal=57%
C2&custom	Up	KEGG_NEUROACTIVE_LIGAND_RECEPTOR_INTERACTION	60	0.460667	1.79997	0	0.111265	0.982	2476	tags=42%, list=22%, signal=53%
C2&custom	Up	MIKKELSEN_ES_LCP_WITH_H3K4ME3	54	0.455881	1.79035	0.0019685	0.115472	0.988	2587	tags=44%, list=23%, signal=58%
C6	Up	KRAS.600_UP.V1_DN	87	0.426793	1.78998	0.00402414	0.0177755	0.068	4322	tags=69%, list=39%, signal=112%
C2&custom	Up	HARRIS_BRAIN_CANCER_PROGENITORS	21	0.567605	1.76982	0	0.13353	0.997	1825	tags=43%, list=16%, signal=51%
C5	Up	GO_VOLTAGE_GATED_CALCIUM_CHANNEL_ACTIVITY	17	0.613715	1.76224	0.00215983	0.501175	0.997	2245	tags=47%, list=20%, signal=59%
C6	Up	PIGF_UP.V1_DN	101	0.409331	1.76195	0	0.0196188	0.087	4567	tags=66%, list=41%, signal=111%
C2&custom	Up	SMID_BREAST_CANCER_RELAPSE_IN_BONE_UP	39	0.483937	1.75789	0.00401606	0.141853	0.998	2010	tags=31%, list=18%, signal=37%
C5	Up	GO_ACYLGLYCEROL_O_ACYLTRANSFERASE_ACTIVITY	17	0.607082	1.75145	0.0101833	0.476318	0.998	1613	tags=53%, list=14%, signal=62%
C2&custom	Up	RICKMAN_METASTASIS_DN	194	0.365159	1.73996	0	0.160528	0.998	2955	tags=42%, list=26%, signal=57%
C5	Up	GO_G_PROTEIN_COUPLED_RECEPTOR_ACTIVITY	136	0.382786	1.73556	0	0.483824	0.999	3032	tags=43%, list=27%, signal=59%
C2&custom	Up	HOSHIDA_LIVER_CANCER_LATE_RECURRENCE_DN	34	0.492347	1.7353	0.00199601	0.159945	0.999	2223	tags=44%, list=20%, signal=55%
C6	Up	KRAS.PROSTATE_UP.V1_UP	56	0.440162	1.73043	0.00811359	0.0239046	0.125	2714	tags=38%, list=24%, signal=49%
C6	Up	CTIP_DN.V1_UP	40	0.470279	1.71368	0.00414079	0.0260987	0.153	3075	tags=58%, list=28%, signal=79%
C2&custom	Up	DASU_IL6_SIGNALING_UP	50	0.449318	1.71183	0.00417537	0.19023	1	1873	tags=40%, list=17%, signal=48%
C5	Up	GO_HYDROLASE_ACTIVITY_HYDROLYZING_N_GLYCOSYL_COMPOUNDS	16	0.608738	1.70851	0.00787402	0.553105	1	1734	tags=50%, list=16%, signal=59%
C2&custom	Up	HUTTMANN_B_CLL_POOR_SURVIVAL_UP	191	0.36122	1.70111	0	0.200191	1	3050	tags=48%, list=27%, signal=64%
C5	Up	GO_CHEMOREPELLENT_ACTIVITY	16	0.596788	1.69852	0.0119522	0.543582	1	1617	tags=38%, list=14%, signal=44%
C2&custom	Up	CHIANG_LIVER_CANCER_SUBCLASS_POLYSOMY7_UP	42	0.463718	1.69769	0.0040404	0.197328	1	3584	tags=60%, list=32%, signal=87%
C2&custom	Up	HECKER_IFNB1_TARGETS	40	0.463967	1.69277	0.00379507	0.198238	1	909	tags=23%, list=8%, signal=24%
C6	Up	ALK_DN.V1_DN	55	0.435307	1.6918	0.00617284	0.0278029	0.18	4335	tags=71%, list=39%, signal=115%
C2&custom	Up	NEWMAN_T_CELLS_CD4_NAIVE	17	0.576988	1.69168	0.0182556	0.192768	1	3502	tags=71%, list=31%, signal=103%
C6	Up	KRAS.LUNG.BREAST_UP.V1_DN	50	0.440938	1.68866	0.002079	0.0259919	0.187	4319	tags=70%, list=39%, signal=114%
C2&custom	Up	GALE_APL_WITH_FLT3_MUTATED_DN	16	0.595033	1.67812	0.0140281	0.209597	1	1248	tags=38%, list=11%, signal=42%
C5	Up	GO_PROTEIN_LIPID_COMPLEX_SUBUNIT_ORGANIZATION	15	0.589651	1.6681	0.014553	0.643799	1	1717	tags=47%, list=15%, signal=55%
C2&custom	Up	ZWANG_EGF_INTERVAL_DN	148	0.360468	1.65607	0.0019685	0.245801	1	1884	tags=28%, list=17%, signal=33%
C2&custom	Up	NEWMAN_T_CELLS_REGULATORY	18	0.562351	1.65474	0.0159681	0.239924	1	4251	tags=83%, list=38%, signal=134%
C2&custom	Up	KIM_ALL_DISORDERS_CALB1_CORR_DN	17	0.556112	1.64793	0.0191489	0.24515	1	4130	tags=82%, list=37%, signal=131%
C2&custom	Up	FERRARI_RESPONSE_TO_FENRETINIDE_UP	15	0.590996	1.64779	0.0252101	0.237483	1	1684	tags=27%, list=15%, signal=31%
C6	Up	KRAS.LUNG_UP.V1_DN	42	0.450846	1.64759	0.00990099	0.0351084	0.271	4819	tags=76%, list=43%, signal=134%
C5	Up	GO_DNA_REPLICATION_DEPENDENT_NUCLEOSOME_ORGANIZATION	20	0.532627	1.64594	0.00829876	0.714829	1	2156	tags=35%, list=19%, signal=43%
C2&custom	Up	KORKOLA_CORRELATED_WITH_POU5F1	17	0.570058	1.64273	0.0183673	0.239561	1	1722	tags=35%, list=15%, signal=42%
C6	Up	IL21_UP.V1_UP	77	0.403032	1.64254	0.0020284	0.0338272	0.281	1684	tags=29%, list=15%, signal=33%
C2&custom	Up	TIROSH_MELANOMA_AXL_PROGRAM_GENES	78	0.400257	1.64189	0.00386847	0.233983	1	1948	tags=37%, list=17%, signal=45%
C6	Up	PTEN_DN.V2_DN	89	0.389795	1.63891	0.00573614	0.0328388	0.293	1603	tags=27%, list=14%, signal=31%
C5	Up	GO_MITOCHONDRION_LOCALIZATION	26	0.502188	1.63157	0.0205761	0.744217	1	2331	tags=42%, list=21%, signal=53%
C6	Up	CTIP_DN.V1_DN	54	0.425061	1.63039	0.012	0.0335071	0.315	3842	tags=61%, list=34%, signal=93%
C5	Up	GO_CATION_CHANNEL_ACTIVITY	103	0.384265	1.62967	0.00604839	0.703788	1	2953	tags=42%, list=26%, signal=56%
C2&custom	Up	LEE_BMP2_TARGETS_UP	452	0.312855	1.62866	0	0.253114	1	1761	tags=24%, list=16%, signal=28%
C2&custom	Up	MIKKELSEN_ES_ICP_WITH_H3K4ME3	368	0.319379	1.62583	0	0.251393	1	2100	tags=30%, list=19%, signal=36%
C5	Up	GO_REGULATION_OF_VASCULAR_PERMEABILITY	17	0.549648	1.61458	0.0209924	0.743965	1	2903	tags=53%, list=26%, signal=71%
C2&custom	Up	ZHENG_IL22_SIGNALING_UP	23	0.516444	1.61414	0.021611	0.268314	1	2850	tags=52%, list=26%, signal=70%
C2&custom	Up	LEE_LIVER_CANCER_SURVIVAL_UP	80	0.38996	1.60944	0.00426439	0.270873	1	2512	tags=35%, list=23%, signal=45%
C5	Up	GO_ORGANIC_HYDROXY_COMPOUND_TRANSMEMBRANE_TRANSPORTER_ACTIVITY	17	0.558026	1.60891	0.0315582	0.729968	1	3592	tags=76%, list=32%, signal=113%
C6	Up	KRAS.AMP.LUNG_UP.V1_DN	51	0.419019	1.60768	0.00968992	0.0383554	0.377	4830	tags=67%, list=43%, signal=117%
C5	Up	GO_REGULATION_OF_PLASMA_LIPOPROTEIN_PARTICLE_LEVELS	19	0.5303	1.60733	0.0272374	0.695934	1	1717	tags=42%, list=15%, signal=50%
C2&custom	Up	SCHLOSSER_SERUM_RESPONSE_UP	94	0.380274	1.60686	0.00398406	0.269175	1	1987	tags=33%, list=18%, signal=40%
C2&custom	Up	LIM_MAMMARY_STEM_CELL_DN	293	0.319045	1.60115	0	0.274232	1	1857	tags=29%, list=17%, signal=34%
C5	Up	GO_HEXOSE_CATABOLIC_PROCESS	33	0.466047	1.59959	0.0184426	0.699419	1	1920	tags=39%, list=17%, signal=47%
C6	Up	BRCA1_DN.V1_UP	40	0.446696	1.59698	0.00852879	0.0409208	0.415	3206	tags=58%, list=29%, signal=80%
C5	Up	GO_OXIDOREDUCTASE_ACTIVITY_ACTING_ON_THE_CH_CH_GROUP_OF_DONORS_NAD_OR_NADP_AS_ACCEPTOR	18	0.547918	1.59488	0.0201613	0.687319	1	1674	tags=39%, list=15%, signal=46%
C5	Up	GO_CHLORIDE_TRANSPORT	32	0.460878	1.59401	0.0254403	0.658072	1	2997	tags=41%, list=27%, signal=55%
C2&custom	Up	DACOSTA_UV_RESPONSE_VIA_ERCC3_TTD_UP	54	0.418138	1.58412	0.010352	0.305595	1	2233	tags=35%, list=20%, signal=44%
C2&custom	Up	CREIGHTON_AKT1_SIGNALING_VIA_MTOR_DN	22	0.509444	1.58393	0.0317125	0.298624	1	2742	tags=64%, list=25%, signal=84%
C2&custom	Up	DACOSTA_UV_RESPONSE_VIA_ERCC3_UP	280	0.320413	1.58127	0.00194553	0.297683	1	2153	tags=32%, list=19%, signal=39%
C2&custom	Up	MIKKELSEN_MEF_HCP_WITH_H3_UNMETHYLATED	57	0.404799	1.5812	0.00636943	0.290944	1	3354	tags=49%, list=30%, signal=70%
C5	Up	GO_INORGANIC_ANION_TRANSMEMBRANE_TRANSPORTER_ACTIVITY	40	0.435203	1.5804	0.0136719	0.697577	1	2997	tags=38%, list=27%, signal=51%
C5	Up	GO_RESPONSE_TO_PROGESTERONE	31	0.46877	1.57941	0.0264766	0.670679	1	1614	tags=35%, list=14%, signal=41%
C6	Up	ATM_DN.V1_UP	60	0.404472	1.57785	0.008	0.0462279	0.473	2251	tags=32%, list=20%, signal=39%
C5	Up	GO_LYSOPHOSPHOLIPID_ACYLTRANSFERASE_ACTIVITY	15	0.556168	1.57717	0.0273973	0.653195	1	1613	tags=47%, list=14%, signal=54%
C5	Up	GO_OLFACTORY_RECEPTOR_ACTIVITY	21	0.515418	1.57687	0.026	0.627423	1	4885	tags=81%, list=44%, signal=144%
C2&custom	Up	LIN_APC_TARGETS	63	0.400261	1.57521	0.0164609	0.297723	1	2242	tags=38%, list=20%, signal=47%
C2&custom	Up	NEWMAN_PLASMA_CELLS	16	0.556306	1.57475	0.0339321	0.292086	1	1160	tags=31%, list=10%, signal=35%
C5	Up	GO_FAT_SOLUBLE_VITAMIN_METABOLIC_PROCESS	15	0.564532	1.57286	0.0372671	0.621308	1	3171	tags=53%, list=28%, signal=74%
C2&custom	Up	VANLOO_SP3_TARGETS_DN	51	0.420687	1.56759	0.0138614	0.302431	1	1844	tags=33%, list=17%, signal=40%
C5	Up	GO_SEMAPHORIN_PLEXIN_SIGNALING_PATHWAY	26	0.49089	1.56717	0.0247934	0.623446	1	2501	tags=46%, list=22%, signal=59%
C6	Up	VEGF_A_UP.V1_UP	105	0.359429	1.56049	0.00614754	0.0532089	0.536	3106	tags=39%, list=28%, signal=54%
C2&custom	Up	REACTOME_TRANSPORT_OF_VITAMINS_NUCLEOSIDES_AND_RELATED_MOLECULES	19	0.514729	1.55784	0.0364372	0.318014	1	1815	tags=37%, list=16%, signal=44%
C5	Up	GO_G_PROTEIN_COUPLED_RECEPTOR_SIGNALING_PATHWAY	254	0.319242	1.55353	0	0.663433	1	2767	tags=35%, list=25%, signal=46%
C6	Up	KRAS.300_UP.V1_DN	44	0.424638	1.55152	0.0190678	0.0543835	0.568	4322	tags=66%, list=39%, signal=107%
C2&custom	Up	PID_RAS_PATHWAY	15	0.545229	1.55139	0.046371	0.326857	1	1431	tags=33%, list=13%, signal=38%
C2&custom	Up	PID_RXR_VDR_PATHWAY	16	0.545423	1.54883	0.0292276	0.326326	1	798	tags=25%, list=7%, signal=27%
C2&custom	Up	FERREIRA_EWINGS_SARCOMA_UNSTABLE_VS_STABLE_DN	67	0.386148	1.54775	0.00406504	0.322251	1	2447	tags=42%, list=22%, signal=53%
C5	Up	GO_REGULATION_OF_STEROL_TRANSPORT	18	0.532901	1.54705	0.0309917	0.671013	1	1973	tags=50%, list=18%, signal=61%
C2&custom	Up	SANSOM_APC_TARGETS_DN	195	0.322399	1.54484	0	0.323191	1	2029	tags=28%, list=18%, signal=34%
C2&custom	Up	STAMBOLSKY_TARGETS_OF_MUTATED_TP53_DN	33	0.448811	1.5407	0.024948	0.327277	1	2369	tags=36%, list=21%, signal=46%
C2&custom	Up	ZHANG_TLX_TARGETS_36HR_UP	174	0.3276	1.54042	0.0038835	0.321825	1	2503	tags=33%, list=22%, signal=42%
C5	Up	GO_VOLTAGE_GATED_CATION_CHANNEL_ACTIVITY	46	0.420498	1.53685	0.0201613	0.698345	1	4255	tags=70%, list=38%, signal=112%
C2&custom	Up	NEWMAN_T_CELLS_GAMMA_DELTA	17	0.532877	1.53372	0.0357895	0.332258	1	4897	tags=88%, list=44%, signal=157%
C5	Up	GO_POSTSYNAPTIC_MEMBRANE	85	0.367766	1.53356	0.00603622	0.690784	1	1782	tags=28%, list=16%, signal=33%
C5	Up	GO_GOLGI_LUMEN	36	0.433488	1.53171	0.0246914	0.677793	1	4344	tags=64%, list=39%, signal=104%
C5	Up	GO_CHROMATIN_SILENCING_AT_RDNA	22	0.494337	1.53166	0.0513347	0.656785	1	957	tags=23%, list=9%, signal=25%
C2&custom	Up	STRUB_MITF-REGULATED_GENES_UP	478	0.291802	1.52529	0	0.347114	1	2180	tags=32%, list=20%, signal=38%
C2&custom	Up	MIKKELSEN_MEF_LCP_WITH_H3K4ME3	62	0.386535	1.52527	0.00956023	0.340977	1	2012	tags=35%, list=18%, signal=43%
C2&custom	Up	BROWNE_HCMV_INFECTION_2HR_UP	18	0.506234	1.52522	0.0462185	0.335151	1	790	tags=22%, list=7%, signal=24%
C2&custom	Up	SMID_BREAST_CANCER_LUMINAL_B_UP	86	0.362772	1.52493	0.0019802	0.330083	1	2214	tags=28%, list=20%, signal=35%
C2&custom	Up	KIM_ALL_DISORDERS_DURATION_CORR_DN	126	0.341082	1.52284	0.0102669	0.329721	1	2141	tags=29%, list=19%, signal=36%
C2&custom	Up	MIKKELSEN_MCV6_LCP_WITH_H3K4ME3	74	0.374356	1.52175	0.0182556	0.326904	1	4533	tags=72%, list=41%, signal=120%
C2&custom	Up	KEGG_INTESTINAL_IMMUNE_NETWORK_FOR_IGA_PRODUCTION	15	0.532631	1.52075	0.0535373	0.323942	1	4680	tags=80%, list=42%, signal=138%
C2&custom	Up	KOHOUTEK_CCNT1_TARGETS	33	0.433905	1.51697	0.0408163	0.327255	1	2843	tags=45%, list=25%, signal=61%
C2&custom	Up	BROWNE_HCMV_INFECTION_18HR_DN	123	0.343537	1.50769	0.00614754	0.343833	1	1878	tags=28%, list=17%, signal=33%
C5	Up	GO_PHOSPHATIDIC_ACID_METABOLIC_PROCESS	16	0.515391	1.50507	0.0743802	0.771947	1	945	tags=38%, list=8%, signal=41%
C5	Up	GO_TUMOR_NECROSIS_FACTOR_RECEPTOR_SUPERFAMILY_BINDING	30	0.451898	1.50326	0.043659	0.75842	1	1116	tags=30%, list=10%, signal=33%
C3	Up	GGGGCCC_MIR296	56	0.392877	1.50155	0.0252632	1	0.98	2310	tags=32%, list=21%, signal=40%
C5	Up	GO_DIGESTION	38	0.422772	1.49962	0.018595	0.755478	1	517	tags=26%, list=5%, signal=28%
C2&custom	Up	STARK_HYPPOCAMPUS_22Q11_DELETION_DN	16	0.518956	1.49937	0.0530452	0.358799	1	1548	tags=38%, list=14%, signal=43%
C6	Up	ESC_V6.5_UP_EARLY.V1_UP	96	0.35525	1.49889	0.00618557	0.0837558	0.739	2771	tags=36%, list=25%, signal=48%
C5	Up	GO_REGULATION_OF_TUMOR_NECROSIS_FACTOR_MEDIATED_SIGNALING_PATHWAY	38	0.418806	1.49888	0.036	0.738453	1	1116	tags=32%, list=10%, signal=35%
C2&custom	Up	SHEDDEN_LUNG_CANCER_GOOD_SURVIVAL_A5	51	0.393021	1.49745	0.0243408	0.358035	1	3216	tags=47%, list=29%, signal=66%
C5	Up	GO_PEPTIDE_ANTIGEN_BINDING	19	0.499661	1.49582	0.0495868	0.734319	1	2313	tags=37%, list=21%, signal=46%
H	Up	HALLMARK_KRAS_SIGNALING_DN	57	0.386809	1.49462	0.0261569	0.179617	0.307	4335	tags=65%, list=39%, signal=106%
C2&custom	Up	KEGG_ARACHIDONIC_ACID_METABOLISM	19	0.494637	1.49421	0.0473251	0.360893	1	2068	tags=47%, list=19%, signal=58%
C6	Up	SNF5_DN.V1_DN	76	0.361022	1.49086	0.0137795	0.0845365	0.763	2021	tags=25%, list=18%, signal=30%
C6	Up	ATF2_S_UP.V1_DN	88	0.359356	1.48796	0.0159363	0.0827243	0.768	4355	tags=66%, list=39%, signal=107%
C2&custom	Up	MIKKELSEN_MEF_LCP_WITH_H3K27ME3	20	0.484932	1.48774	0.0556701	0.371947	1	4541	tags=80%, list=41%, signal=135%
C2&custom	Up	NIKOLSKY_BREAST_CANCER_7P22_AMPLICON	30	0.45045	1.48392	0.0383838	0.376475	1	1688	tags=37%, list=15%, signal=43%
C2&custom	Up	KIM_RESPONSE_TO_TSA_AND_DECITABINE_UP	76	0.359668	1.48385	0.00858369	0.371164	1	2690	tags=43%, list=24%, signal=57%
C2&custom	Up	VERHAAK_GLIOBLASTOMA_CLASSICAL	116	0.341114	1.48301	0.013834	0.367924	1	2646	tags=36%, list=24%, signal=47%
C6	Up	KRAS.KIDNEY_UP.V1_DN	43	0.40882	1.47752	0.0468432	0.0870618	0.808	4335	tags=72%, list=39%, signal=117%
C2&custom	Up	VANDESLUIS_COMMD1_TARGETS_GROUP_3_UP	46	0.390775	1.47702	0.0339321	0.378695	1	2611	tags=43%, list=23%, signal=57%
C5	Up	GO_ANION_HOMEOSTASIS	19	0.487159	1.47296	0.061753	0.836804	1	832	tags=26%, list=7%, signal=28%
C6	Up	RAPA_EARLY_UP.V1_DN	114	0.335749	1.46944	0.0158416	0.0893055	0.827	2459	tags=34%, list=22%, signal=43%
C2&custom	Up	GRAESSMANN_RESPONSE_TO_MC_AND_DOXORUBICIN_UP	458	0.28136	1.46928	0	0.394073	1	1981	tags=29%, list=18%, signal=34%
C2&custom	Up	ZIRN_TRETINOIN_RESPONSE_WT1_UP	15	0.510703	1.46904	0.0665323	0.38932	1	1299	tags=27%, list=12%, signal=30%
C5	Up	GO_REGULATION_OF_AXON_GUIDANCE	22	0.46948	1.46879	0.0645161	0.839116	1	4211	tags=64%, list=38%, signal=102%
C2&custom	Up	BOGUNOVIC_MELANOMA_PROLONGED_VS_SHORTER_SURVIVAL_UP_HUMAN	34	0.430274	1.46741	0.034413	0.388272	1	4347	tags=65%, list=39%, signal=106%
C2&custom	Up	FARMER_BREAST_CANCER_CLUSTER_1	18	0.493254	1.46652	0.0721443	0.385269	1	4322	tags=61%, list=39%, signal=100%
C5	Up	GO_NEGATIVE_REGULATION_OF_AXON_GUIDANCE	15	0.518439	1.46619	0.0726141	0.832268	1	1617	tags=33%, list=14%, signal=39%
C6	Up	P53_DN.V2_DN	69	0.365334	1.46481	0.0300601	0.0891647	0.84	1125	tags=22%, list=10%, signal=24%
C2&custom	Up	KESHELAVA_MULTIPLE_DRUG_RESISTANCE	65	0.371974	1.46437	0.0239521	0.385957	1	2417	tags=37%, list=22%, signal=47%
C2&custom	Up	ROVERSI_GLIOMA_COPY_NUMBER_UP	61	0.368913	1.46434	0.0406504	0.381036	1	2053	tags=39%, list=18%, signal=48%
C2&custom	Up	BIDUS_METASTASIS_DN	111	0.334592	1.46149	0.0144033	0.383693	1	2609	tags=36%, list=23%, signal=47%
C2&custom	Up	ABE_INNER_EAR	28	0.439481	1.45944	0.0480962	0.384158	1	2536	tags=39%, list=23%, signal=51%
C2&custom	Up	SHIN_B_CELL_LYMPHOMA_CLUSTER_7	17	0.491402	1.45944	0.059761	0.379369	1	1946	tags=35%, list=17%, signal=43%
C2&custom	Up	ONDER_CDH1_TARGETS_1_UP	97	0.34171	1.45814	0.0181818	0.378125	1	2930	tags=41%, list=26%, signal=55%
C2&custom	Up	DACOSTA_ERCC3_ALLELE_XPCS_VS_TTD_UP	21	0.46621	1.45776	0.046	0.374512	1	3096	tags=57%, list=28%, signal=79%
C2&custom	Up	DOANE_BREAST_CANCER_ESR1_UP	46	0.38662	1.45669	0.0449219	0.372772	1	4345	tags=54%, list=39%, signal=89%
C5	Up	GO_MYOSIN_COMPLEX	29	0.429168	1.45523	0.0567951	0.876416	1	827	tags=17%, list=7%, signal=19%
C6	Up	RAPA_EARLY_UP.V1_UP	99	0.338346	1.45426	0.0199203	0.093151	0.865	4063	tags=54%, list=36%, signal=83%
C2&custom	Up	JOHNSTONE_PARVB_TARGETS_2_UP	113	0.331234	1.45338	0.00996016	0.376914	1	2688	tags=38%, list=24%, signal=50%
C5	Up	GO_REGULATION_OF_LIPID_STORAGE	25	0.447618	1.4523	0.0554415	0.872706	1	1973	tags=36%, list=18%, signal=44%
C6	Up	NOTCH_DN.V1_DN	72	0.355722	1.45021	0.0243902	0.0926686	0.875	4356	tags=60%, list=39%, signal=97%
C6	Up	E2F3_UP.V1_UP	122	0.331483	1.44884	0.0121212	0.0904116	0.878	2798	tags=34%, list=25%, signal=45%
C5	Up	GO_REGULATION_OF_LIPID_CATABOLIC_PROCESS	28	0.431949	1.44493	0.0633947	0.894506	1	1717	tags=32%, list=15%, signal=38%
C2&custom	Up	KELLY_IRAK4I_4ABC-DLBCL_FCGE2_ALL_TIMES_UP	27	0.429814	1.44351	0.0632653	0.397999	1	3794	tags=52%, list=34%, signal=78%
C2&custom	Up	BOYAULT_LIVER_CANCER_SUBCLASS_G3_DN	27	0.438119	1.4427	0.0636183	0.395485	1	2371	tags=44%, list=21%, signal=56%
C6	Up	DCA_UP.V1_UP	69	0.363406	1.44137	0.0293501	0.0926514	0.893	2682	tags=42%, list=24%, signal=55%
C6	Up	KRAS.BREAST_UP.V1_DN	51	0.3786	1.43831	0.0551181	0.0923348	0.896	2333	tags=31%, list=21%, signal=39%
C5	Up	GO_O_ACYLTRANSFERASE_ACTIVITY	24	0.446609	1.43577	0.0664062	0.928652	1	1089	tags=42%, list=10%, signal=46%
C2&custom	Up	HELLER_HDAC_TARGETS_UP	238	0.29677	1.43324	0.00395257	0.41639	1	2314	tags=30%, list=21%, signal=37%
C2&custom	Up	PFEIFER_GCB_DLBCL_REEXPRESSION_OF_PTEN_82UPREGULATED_HUMAN	55	0.380928	1.43315	0.045929	0.411917	1	3593	tags=53%, list=32%, signal=77%
C3	Up	AP4_Q6	123	0.319981	1.43033	0.0219561	1	1	2174	tags=28%, list=19%, signal=34%
C5	Up	GO_SIGNALING_RECEPTOR_ACTIVITY	356	0.281205	1.42902	0.00398406	0.949365	1	2714	tags=33%, list=24%, signal=42%
C5	Up	GO_CORONARY_VASCULATURE_DEVELOPMENT	26	0.433517	1.42725	0.0725806	0.9403	1	2275	tags=35%, list=20%, signal=43%
C2&custom	Up	WANG_CLASSIC_ADIPOGENIC_TARGETS_OF_PPARG	15	0.52	1.42655	0.0927022	0.425291	1	1089	tags=40%, list=10%, signal=44%
C5	Up	GO_HEXOSE_METABOLIC_PROCESS	103	0.324319	1.42579	0.0219561	0.929377	1	1799	tags=29%, list=16%, signal=34%
C2&custom	Up	KEGG_PRIMARY_IMMUNODEFICIENCY	15	0.499875	1.42576	0.0807453	0.422992	1	691	tags=27%, list=6%, signal=28%
C2&custom	Up	BONOME_OVARIAN_CANCER_POOR_SURVIVAL_DN	18	0.481113	1.42558	0.0709939	0.418764	1	2100	tags=44%, list=19%, signal=55%
C6	Up	PRC1_BMI_UP.V1_DN	72	0.346661	1.42379	0.0428571	0.101498	0.924	2588	tags=28%, list=23%, signal=36%
C5	Up	GO_INORGANIC_ANION_TRANSPORT	44	0.387388	1.42288	0.0570866	0.927694	1	2997	tags=36%, list=27%, signal=50%
C2&custom	Up	SANSOM_APC_TARGETS_REQUIRE_MYC	173	0.308957	1.42218	0.00406504	0.423657	1	2162	tags=33%, list=19%, signal=40%
C2&custom	Up	MIKKELSEN_MCV6_HCP_WITH_H3K27ME3	159	0.307502	1.42095	0.00877193	0.422676	1	4437	tags=63%, list=40%, signal=103%
C5	Up	GO_RESPONSE_TO_INTERFERON_BETA	16	0.494809	1.4206	0.0826613	0.923136	1	1784	tags=50%, list=16%, signal=59%
C2&custom	Up	WONG_ENDMETRIUM_CANCER_DN	30	0.424015	1.41889	0.0702811	0.423879	1	1996	tags=37%, list=18%, signal=45%
C2&custom	Up	WANG_BARRETTS_ESOPHAGUS_UP	29	0.425787	1.41853	0.0614203	0.420446	1	1446	tags=31%, list=13%, signal=36%
C2&custom	Up	FOSTER_KDM1A_TARGETS_DN	163	0.311089	1.41844	0.00808081	0.416263	1	2005	tags=31%, list=18%, signal=37%
C2&custom	Up	RASHI_RESPONSE_TO_IONIZING_RADIATION_3	39	0.400867	1.41803	0.0505051	0.413123	1	1836	tags=36%, list=16%, signal=43%
C2&custom	Up	REACTOME_PHASE1_FUNCTIONALIZATION_OF_COMPOUNDS	19	0.476886	1.41789	0.0695296	0.409266	1	5223	tags=74%, list=47%, signal=138%
C5	Up	GO_TUMOR_NECROSIS_FACTOR_RECEPTOR_BINDING	18	0.480475	1.4173	0.0963855	0.923834	1	2134	tags=39%, list=19%, signal=48%
C6	Up	BMI1_DN.V1_UP	104	0.323603	1.4168	0.0239521	0.104375	0.933	1993	tags=24%, list=18%, signal=29%
C5	Up	GO_NEGATIVE_REGULATION_OF_INTERLEUKIN_6_PRODUCTION	15	0.508576	1.41639	0.0842912	0.911117	1	4202	tags=67%, list=38%, signal=107%
C5	Up	GO_STEROID_BIOSYNTHETIC_PROCESS	66	0.361351	1.41607	0.0408998	0.89596	1	1552	tags=30%, list=14%, signal=35%
C5	Up	GO_CELLULAR_RESPONSE_TO_VIRUS	15	0.501923	1.41392	0.0991903	0.89129	1	2717	tags=67%, list=24%, signal=88%
C5	Up	GO_GATED_CHANNEL_ACTIVITY	107	0.326	1.41267	0.016	0.881968	1	4302	tags=57%, list=39%, signal=92%
C2&custom	Up	HOFFMANN_IMMATURE_TO_MATURE_B_LYMPHOCYTE_UP	24	0.443774	1.4113	0.0750469	0.422901	1	2652	tags=50%, list=24%, signal=65%
C2&custom	Up	ODONNELL_METASTASIS_UP	35	0.404956	1.41003	0.0722892	0.422103	1	2598	tags=40%, list=23%, signal=52%
C3	Up	ARGGGTTAA_UNKNOWN	73	0.341423	1.40999	0.0310559	1	1	2641	tags=34%, list=24%, signal=45%
C2&custom	Up	ZHAN_V1_LATE_DIFFERENTIATION_GENES_UP	23	0.443937	1.40847	0.0895522	0.421934	1	837	tags=26%, list=8%, signal=28%
C3	Up	GTTGNYNNRGNAAC_UNKNOWN	61	0.358464	1.40806	0.0434783	1	1	1900	tags=30%, list=17%, signal=35%
C5	Up	GO_MAMMARY_GLAND_DUCT_MORPHOGENESIS	15	0.490217	1.4078	0.111554	0.893419	1	2843	tags=47%, list=25%, signal=63%
C2&custom	Up	BARRIER_CANCER_RELAPSE_NORMAL_SAMPLE_DN	30	0.419148	1.40587	0.0747475	0.424728	1	1663	tags=27%, list=15%, signal=31%
C5	Up	GO_POSITIVE_REGULATION_OF_MYOTUBE_DIFFERENTIATION	15	0.489909	1.40359	0.0824742	0.900811	1	3451	tags=60%, list=31%, signal=87%
C5	Up	GO_TRANSCRIPTION_FACTOR_ACTIVITY_DIRECT_LIGAND_REGULATED_SEQUENCE_SPECIFIC_DNA_BINDING	22	0.43993	1.40096	0.084507	0.899578	1	2503	tags=41%, list=22%, signal=53%
C2&custom	Up	MUELLER_METHYLATED_IN_GLIOBLASTOMA	23	0.438694	1.39919	0.0843621	0.439069	1	1481	tags=30%, list=13%, signal=35%
C5	Up	GO_AMMONIUM_ION_BINDING	18	0.466872	1.39838	0.0752033	0.898568	1	2083	tags=33%, list=19%, signal=41%
C6	Up	ATF2_UP.V1_UP	85	0.332801	1.39754	0.0388548	0.118226	0.96	2005	tags=28%, list=18%, signal=34%
C6	Up	IL2_UP.V1_UP	120	0.317418	1.39688	0.0333333	0.115116	0.96	1580	tags=24%, list=14%, signal=28%
C5	Up	GO_MITOGEN_ACTIVATED_PROTEIN_KINASE_BINDING	18	0.473723	1.39654	0.0791506	0.893425	1	1791	tags=33%, list=16%, signal=40%
C6	Up	ESC_J1_UP_EARLY.V1_UP	102	0.326902	1.39549	0.0272904	0.113378	0.962	2010	tags=29%, list=18%, signal=36%
C2&custom	Up	KEGG_ALLOGRAFT_REJECTION	15	0.492882	1.39496	0.105477	0.44668	1	4680	tags=73%, list=42%, signal=126%
C5	Up	GO_SERINE_HYDROLASE_ACTIVITY	80	0.335513	1.39388	0.0300601	0.893302	1	2634	tags=36%, list=24%, signal=47%
C2&custom	Up	WIERENGA_STAT5A_TARGETS_GROUP1	96	0.32382	1.39172	0.035503	0.451661	1	1669	tags=24%, list=15%, signal=28%
C5	Up	GO_CARDIAC_SEPTUM_MORPHOGENESIS	34	0.401417	1.39118	0.0854167	0.89415	1	1600	tags=29%, list=14%, signal=34%
C2&custom	Up	JAYACHANDRAN_MELANOMA_EPITHELIAL_2-FOLD_UP	49	0.373713	1.38991	0.0632653	0.452445	1	2083	tags=27%, list=19%, signal=32%
C2&custom	Up	NEWMAN_T_CELLS_FOLLICULAR_HELPER	17	0.48116	1.3885	0.083499	0.45233	1	4251	tags=76%, list=38%, signal=123%
C2&custom	Up	MIKKELSEN_MCV6_ICP_WITH_H3K27ME3	16	0.481069	1.38715	0.102345	0.451905	1	3668	tags=69%, list=33%, signal=102%
C2&custom	Up	REACTOME_GPCR_LIGAND_BINDING	97	0.322029	1.38548	0.0398482	0.452471	1	3057	tags=41%, list=27%, signal=56%
C5	Up	GO_4_IRON_4_SULFUR_CLUSTER_BINDING	35	0.395645	1.38522	0.0792683	0.912898	1	1227	tags=29%, list=11%, signal=32%
C2&custom	Up	KEGG_GALACTOSE_METABOLISM	19	0.461146	1.38434	0.0995935	0.451507	1	926	tags=21%, list=8%, signal=23%
C2&custom	Up	VERRECCHIA_RESPONSE_TO_TGFB1_C2	18	0.46371	1.38418	0.0947955	0.447815	1	1745	tags=39%, list=16%, signal=46%
C5	Up	GO_ION_ANTIPORTER_ACTIVITY	18	0.479445	1.38379	0.101449	0.90637	1	2943	tags=44%, list=26%, signal=60%
C6	Up	IL21_UP.V1_DN	66	0.348723	1.38369	0.0428571	0.120316	0.97	4704	tags=68%, list=42%, signal=117%
C5	Up	GO_REGULATION_OF_INTERFERON_GAMMA_PRODUCTION	38	0.388875	1.38332	0.0714286	0.894756	1	2313	tags=39%, list=21%, signal=50%
C5	Up	GO_AMINE_METABOLIC_PROCESS	63	0.355081	1.38215	0.0512821	0.887569	1	2009	tags=38%, list=18%, signal=46%
C2&custom	Up	KEGG_GLYCEROPHOSPHOLIPID_METABOLISM	42	0.385017	1.38096	0.0587002	0.45304	1	2127	tags=40%, list=19%, signal=50%
C2&custom	Up	DAIRKEE_TERT_TARGETS_UP	318	0.274733	1.38044	0.00838574	0.450594	1	2584	tags=33%, list=23%, signal=42%
C2&custom	Up	SMID_BREAST_CANCER_BASAL_DN	358	0.271795	1.38038	0.00211416	0.44679	1	2260	tags=24%, list=20%, signal=29%
C2&custom	Up	REACTOME_PEPTIDE_LIGAND_BINDING_RECEPTORS	38	0.384215	1.38019	0.0764588	0.443379	1	2379	tags=42%, list=21%, signal=53%
C5	Up	GO_POSITIVE_REGULATION_OF_I_KAPPAB_KINASE_NF_KAPPAB_SIGNALING	117	0.315864	1.3797	0.0192678	0.887432	1	1186	tags=21%, list=11%, signal=23%
C2&custom	Up	KEGG_AUTOIMMUNE_THYROID_DISEASE	16	0.497513	1.37697	0.100196	0.448549	1	4680	tags=75%, list=42%, signal=129%
C5	Up	GO_CILIARY_TRANSITION_ZONE	15	0.485968	1.37685	0.10625	0.889994	1	1716	tags=33%, list=15%, signal=39%
C5	Up	GO_BLOC_COMPLEX	15	0.498979	1.37522	0.0959184	0.885745	1	1344	tags=20%, list=12%, signal=23%
C5	Up	GO_OUTFLOW_TRACT_MORPHOGENESIS	39	0.382678	1.37484	0.0737864	0.875012	1	2275	tags=33%, list=20%, signal=42%
C5	Up	GO_EPIBOLY	16	0.478004	1.37458	0.0947581	0.863887	1	1206	tags=31%, list=11%, signal=35%
C5	Up	GO_CILIUM_ORGANIZATION	97	0.320323	1.37293	0.0373444	0.860124	1	1140	tags=19%, list=10%, signal=20%
C2&custom	Up	REACTOME_CHOLESTEROL_BIOSYNTHESIS	21	0.439163	1.37193	0.11359	0.458554	1	1437	tags=38%, list=13%, signal=44%
C3	Up	AP2GAMMA_01	172	0.293312	1.36742	0.0105708	1	1	1955	tags=26%, list=18%, signal=31%
C2&custom	Up	VERRECCHIA_RESPONSE_TO_TGFB1_C5	16	0.478597	1.36673	0.103158	0.469761	1	1993	tags=56%, list=18%, signal=68%
C2&custom	Up	TAVOR_CEBPA_TARGETS_DN	24	0.42247	1.3635	0.0918164	0.474965	1	1685	tags=29%, list=15%, signal=34%
C2&custom	Up	HATADA_METHYLATED_IN_LUNG_CANCER_DN	15	0.494516	1.36303	0.113402	0.472351	1	2365	tags=53%, list=21%, signal=68%
C2&custom	Up	KELLY_IRAK4I_4ABC-DLBCL_FCGE2_12_HRS_UP	56	0.35023	1.36136	0.0529532	0.4734	1	3287	tags=41%, list=29%, signal=58%
C2&custom	Up	REACTOME_EXTRACELLULAR_MATRIX_ORGANIZATION	39	0.371855	1.36028	0.0843373	0.472758	1	4342	tags=64%, list=39%, signal=105%
C5	Up	GO_SKELETAL_MUSCLE_ORGAN_DEVELOPMENT	69	0.333994	1.35966	0.0557769	0.920291	1	4288	tags=61%, list=38%, signal=98%
C2&custom	Up	KEGG_TYPE_I_DIABETES_MELLITUS	20	0.444045	1.35942	0.0950413	0.471352	1	5122	tags=80%, list=46%, signal=148%
C2&custom	Up	KUUSELO_PANCREATIC_CANCER_19Q13_AMPLIFICATION	19	0.454844	1.35882	0.114341	0.469316	1	2731	tags=47%, list=24%, signal=63%
C2&custom	Up	MIKKELSEN_MEF_ICP_WITH_H3K27ME3	47	0.361986	1.35705	0.062	0.470552	1	3038	tags=45%, list=27%, signal=61%
C5	Up	GO_MICROTUBULE_BUNDLE_FORMATION	31	0.401057	1.35597	0.0907298	0.928273	1	1188	tags=26%, list=11%, signal=29%
C2&custom	Up	CADWELL_ATG16L1_TARGETS_UP	37	0.38695	1.35558	0.0714286	0.471018	1	414	tags=19%, list=4%, signal=20%
C2&custom	Up	KANNAN_TP53_TARGETS_UP	45	0.359228	1.35222	0.0792683	0.477119	1	1944	tags=36%, list=17%, signal=43%
C2&custom	Up	CUI_TCF21_TARGETS_2_UP	313	0.268073	1.35145	0.00873363	0.47555	1	1873	tags=26%, list=17%, signal=30%
C2&custom	Up	NABA_MATRISOME	361	0.266273	1.35098	0.00617284	0.473232	1	4357	tags=59%, list=39%, signal=94%
C6	Up	BRCA1_DN.V1_DN	57	0.341435	1.34992	0.0581395	0.152443	0.992	1655	tags=25%, list=15%, signal=29%
C5	Up	GO_PHOSPHORIC_DIESTER_HYDROLASE_ACTIVITY	42	0.364905	1.34964	0.0666667	0.951169	1	4237	tags=57%, list=38%, signal=92%
C2&custom	Up	NIKOLSKY_BREAST_CANCER_11Q12_Q14_AMPLICON	105	0.310186	1.34838	0.0390625	0.477219	1	2488	tags=35%, list=22%, signal=45%
C5	Up	GO_CALCIUM_ION_TRANSMEMBRANE_TRANSPORT	67	0.336216	1.34614	0.0585859	0.958389	1	2496	tags=31%, list=22%, signal=40%
C6	Up	P53_DN.V2_UP	54	0.354143	1.3458	0.0772358	0.153707	0.993	2894	tags=37%, list=26%, signal=50%
C5	Up	GO_MEMBRANE_DEPOLARIZATION	25	0.416071	1.34523	0.102881	0.951094	1	1284	tags=32%, list=12%, signal=36%
C2&custom	Up	BERENJENO_ROCK_SIGNALING_NOT_VIA_RHOA_UP	19	0.444984	1.3449	0.123732	0.483482	1	2585	tags=47%, list=23%, signal=62%
C3	Up	AREB6_01	149	0.293647	1.34377	0.0211864	1	1	2886	tags=38%, list=26%, signal=50%
C5	Up	GO_NECROTIC_CELL_DEATH	17	0.449936	1.34371	0.120582	0.947545	1	2027	tags=47%, list=18%, signal=57%
C5	Up	GO_STEROID_METABOLIC_PROCESS	115	0.306832	1.34313	0.0475162	0.938822	1	1973	tags=30%, list=18%, signal=36%
C6	Up	NOTCH_DN.V1_UP	82	0.319743	1.34287	0.0536481	0.152779	0.993	3618	tags=43%, list=32%, signal=63%
C2&custom	Up	MOREAUX_B_LYMPHOCYTE_MATURATION_BY_TACI_UP	56	0.344883	1.34231	0.0705394	0.487318	1	1735	tags=21%, list=16%, signal=25%
C5	Up	GO_POSITIVE_REGULATION_OF_TOR_SIGNALING	24	0.420617	1.34216	0.102459	0.932521	1	1902	tags=38%, list=17%, signal=45%
C5	Up	GO_NEGATIVE_REGULATION_OF_INFLAMMATORY_RESPONSE	51	0.358156	1.34066	0.083503	0.929214	1	1173	tags=27%, list=11%, signal=31%
C5	Up	GO_GROWTH_FACTOR_ACTIVITY	64	0.338984	1.33935	0.0536082	0.924987	1	4131	tags=63%, list=37%, signal=99%
C2&custom	Up	ABBUD_LIF_SIGNALING_1_UP	26	0.413459	1.33927	0.0993915	0.492405	1	878	tags=23%, list=8%, signal=25%
C2&custom	Up	KAAB_FAILED_HEART_ATRIUM_UP	24	0.420099	1.33791	0.116232	0.492924	1	2004	tags=33%, list=18%, signal=41%
C5	Up	GO_BASE_EXCISION_REPAIR	33	0.385597	1.33495	0.114053	0.937853	1	939	tags=24%, list=8%, signal=26%
C2&custom	Up	OHGUCHI_LIVER_HNF4A_TARGETS_DN	53	0.352477	1.33467	0.0665281	0.499144	1	2850	tags=38%, list=26%, signal=50%
C3	Up	HEB_Q6	157	0.292027	1.32969	0.0357895	1	1	2800	tags=35%, list=25%, signal=46%
C5	Up	GO_REGULATION_OF_TRIGLYCERIDE_METABOLIC_PROCESS	17	0.464879	1.32872	0.127883	0.961621	1	1717	tags=41%, list=15%, signal=49%
C5	Up	GO_NEGATIVE_CHEMOTAXIS	23	0.423368	1.32844	0.133462	0.951774	1	1617	tags=26%, list=14%, signal=30%
C6	Up	RB_P130_DN.V1_UP	87	0.312684	1.32816	0.0662768	0.16633	0.995	2868	tags=38%, list=26%, signal=51%
C2&custom	Up	MOREAUX_MULTIPLE_MYELOMA_BY_TACI_UP	225	0.273758	1.32725	0.0272537	0.518162	1	2523	tags=28%, list=23%, signal=35%
C5	Up	GO_CALCIUM_ION_TRANSMEMBRANE_TRANSPORTER_ACTIVITY	52	0.355746	1.32713	0.0783133	0.947843	1	2496	tags=37%, list=22%, signal=47%
C5	Up	GO_CARDIAC_SEPTUM_DEVELOPMENT	56	0.337653	1.32608	0.0721649	0.942316	1	2470	tags=38%, list=22%, signal=48%
C2&custom	Up	BOWIE_RESPONSE_TO_EXTRACELLULAR_MATRIX	15	0.476763	1.32391	0.12963	0.524641	1	4322	tags=80%, list=39%, signal=130%
C2&custom	Up	CHIARADONNA_NEOPLASTIC_TRANSFORMATION_CDC25_DN	121	0.300413	1.32388	0.0494845	0.520945	1	2057	tags=27%, list=18%, signal=33%
C2&custom	Up	KEGG_GLYCOSAMINOGLYCAN_BIOSYNTHESIS_CHONDROITIN_SULFATE	15	0.467766	1.32383	0.124752	0.517364	1	709	tags=20%, list=6%, signal=21%
C2&custom	Up	KEGG_FRUCTOSE_AND_MANNOSE_METABOLISM	23	0.418766	1.32201	0.106339	0.519018	1	2056	tags=39%, list=18%, signal=48%
C2&custom	Up	BOSCO_INTERFERON_INDUCED_ANTIVIRAL_MODULE	40	0.368835	1.31969	0.0929752	0.522676	1	2416	tags=40%, list=22%, signal=51%
C5	Up	GO_B_CELL_RECEPTOR_SIGNALING_PATHWAY	15	0.4726	1.31948	0.125773	0.969298	1	1607	tags=33%, list=14%, signal=39%
C5	Up	GO_STEROL_METABOLIC_PROCESS	73	0.322009	1.3183	0.0702811	0.965058	1	1856	tags=33%, list=17%, signal=39%
C2&custom	Up	KOHOUTEK_CCNT2_TARGETS	34	0.378951	1.31775	0.107991	0.525359	1	4044	tags=59%, list=36%, signal=92%
C2&custom	Up	KANG_CISPLATIN_RESISTANCE_UP	16	0.467541	1.31752	0.147844	0.522292	1	3341	tags=56%, list=30%, signal=80%
C5	Up	GO_MONOSACCHARIDE_CATABOLIC_PROCESS	41	0.364529	1.31695	0.0775862	0.962015	1	1920	tags=34%, list=17%, signal=41%
C2&custom	Up	NABA_MATRISOME_ASSOCIATED	243	0.271261	1.31688	0.0198807	0.520511	1	4357	tags=58%, list=39%, signal=93%
C5	Up	GO_VOLTAGE_GATED_ION_CHANNEL_ACTIVITY	67	0.322996	1.31666	0.0673684	0.952817	1	3108	tags=40%, list=28%, signal=56%
C2&custom	Up	MEISSNER_NPC_HCP_WITH_H3K4ME2	244	0.268886	1.3164	0.0248963	0.518454	1	2138	tags=23%, list=19%, signal=28%
C5	Up	GO_LIPOPOLYSACCHARIDE_MEDIATED_SIGNALING_PATHWAY	21	0.424629	1.3162	0.128773	0.945006	1	1857	tags=43%, list=17%, signal=51%
C5	Up	GO_LIPID_STORAGE	17	0.440927	1.31479	0.160752	0.942126	1	1616	tags=35%, list=14%, signal=41%
C3	Up	RYCACNNRNNRNCAG_UNKNOWN	44	0.355555	1.31409	0.105906	1	1	1687	tags=27%, list=15%, signal=32%
C5	Up	GO_GLYCEROLIPID_CATABOLIC_PROCESS	17	0.44357	1.31209	0.140725	0.947095	1	1924	tags=41%, list=17%, signal=50%
C2&custom	Up	KEEN_RESPONSE_TO_ROSIGLITAZONE_UP	30	0.401294	1.31192	0.107595	0.528737	1	2121	tags=40%, list=19%, signal=49%
C2&custom	Up	SMID_BREAST_CANCER_RELAPSE_IN_BRAIN_DN	45	0.350227	1.3118	0.105882	0.525563	1	1831	tags=24%, list=16%, signal=29%
C5	Up	GO_PASSIVE_TRANSMEMBRANE_TRANSPORTER_ACTIVITY	166	0.281857	1.30961	0.039749	0.950455	1	2997	tags=34%, list=27%, signal=46%
C5	Up	GO_RESPONSE_TO_TYPE_I_INTERFERON	44	0.356549	1.30791	0.0961145	0.949992	1	2750	tags=36%, list=25%, signal=48%
C5	Up	GO_NEGATIVE_REGULATION_OF_AXON_EXTENSION	22	0.420553	1.30765	0.115721	0.941407	1	1617	tags=32%, list=14%, signal=37%
C5	Up	GO_LEUKOCYTE_CHEMOTAXIS	36	0.374396	1.30758	0.12	0.932053	1	1872	tags=33%, list=17%, signal=40%
C5	Up	GO_REGULATION_OF_CATECHOLAMINE_SECRETION	16	0.454868	1.30664	0.136821	0.927527	1	4758	tags=69%, list=43%, signal=120%
C2&custom	Up	MEISSNER_BRAIN_ICP_WITH_H3K4ME3	21	0.424152	1.30574	0.130522	0.540949	1	1994	tags=38%, list=18%, signal=46%
C2&custom	Up	SCHLINGEMANN_SKIN_CARCINOGENESIS_TPA_DN	20	0.427389	1.30526	0.149105	0.53886	1	2296	tags=50%, list=21%, signal=63%
C5	Up	GO_SKELETAL_MUSCLE_CELL_DIFFERENTIATION	28	0.389293	1.30393	0.130261	0.932936	1	3494	tags=61%, list=31%, signal=88%
C6	Up	PDGF_UP.V1_DN	45	0.355638	1.3037	0.0975104	0.194308	0.999	2417	tags=36%, list=22%, signal=45%
C5	Up	GO_BONE_MINERALIZATION	21	0.412034	1.30233	0.130785	0.932186	1	4930	tags=76%, list=44%, signal=136%
C6	Up	RELA_DN.V1_DN	44	0.355013	1.30189	0.101761	0.192074	0.999	4354	tags=61%, list=39%, signal=100%
C5	Up	GO_CARBOHYDRATE_DERIVATIVE_CATABOLIC_PROCESS	109	0.296713	1.30091	0.0553279	0.930794	1	1572	tags=23%, list=14%, signal=26%
C3	Up	HNF4_DR1_Q3	172	0.278038	1.30038	0.0345572	1	1	1695	tags=24%, list=15%, signal=28%
C2&custom	Up	BOWIE_RESPONSE_TO_TAMOXIFEN	15	0.474335	1.29948	0.152083	0.553396	1	4322	tags=80%, list=39%, signal=130%
C2&custom	Up	GRADE_COLON_VS_RECTAL_CANCER_DN	39	0.365047	1.29896	0.115686	0.551424	1	2433	tags=38%, list=22%, signal=49%
C5	Up	GO_POSITIVE_REGULATION_OF_INTERFERON_GAMMA_PRODUCTION	26	0.405583	1.29805	0.135354	0.937168	1	2313	tags=38%, list=21%, signal=48%
C2&custom	Up	SHAY_GRANULOCYTES_INDUCED_GENES_HUMAN	32	0.38371	1.2978	0.112705	0.551528	1	1873	tags=34%, list=17%, signal=41%
C3	Up	GGAMTNNNNNTCCY_UNKNOWN	86	0.310453	1.29737	0.0808511	1	1	1448	tags=21%, list=13%, signal=24%
C3	Up	LFA1_Q6	154	0.281026	1.29693	0.045082	0.977403	1	1806	tags=24%, list=16%, signal=28%
C6	Up	IL15_UP.V1_UP	121	0.292826	1.29685	0.0526316	0.195301	0.999	1815	tags=25%, list=16%, signal=29%
C6	Up	PRC2_SUZ12_UP.V1_DN	85	0.310866	1.29508	0.0795699	0.193354	0.999	1883	tags=22%, list=17%, signal=27%
C2&custom	Up	LEE_METASTASIS_AND_ALTERNATIVE_SPLICING_UP	52	0.346281	1.29497	0.123732	0.55693	1	1451	tags=23%, list=13%, signal=26%
C6	Up	KRAS.AMP.LUNG_UP.V1_UP	35	0.368373	1.29471	0.13834	0.189459	0.999	4611	tags=74%, list=41%, signal=126%
C5	Up	GO_REGULATION_OF_I_KAPPAB_KINASE_NF_KAPPAB_SIGNALING	154	0.27698	1.29362	0.0466531	0.951616	1	1186	tags=20%, list=11%, signal=22%
C6	Up	KRAS.600.LUNG.BREAST_UP.V1_UP	107	0.296985	1.29352	0.0666667	0.187607	0.999	4451	tags=57%, list=40%, signal=94%
C5	Up	GO_HYDROLASE_ACTIVITY_ACTING_ON_GLYCOSYL_BONDS	70	0.318836	1.29135	0.0926641	0.954774	1	1734	tags=26%, list=16%, signal=30%
C5	Up	GO_REGULATION_OF_NATURAL_KILLER_CELL_MEDIATED_IMMUNITY	16	0.455858	1.28993	0.157233	0.953461	1	2783	tags=44%, list=25%, signal=58%
C5	Up	GO_METAL_CLUSTER_BINDING	50	0.342218	1.2893	0.102459	0.947663	1	972	tags=22%, list=9%, signal=24%
C5	Up	GO_MAINTENANCE_OF_LOCATION	88	0.307041	1.28916	0.0769231	0.939665	1	878	tags=17%, list=8%, signal=18%
C5	Up	GO_POSITIVE_REGULATION_OF_TRANSCRIPTION_FACTOR_IMPORT_INTO_NUCLEUS	26	0.402107	1.2886	0.14	0.934144	1	1761	tags=35%, list=16%, signal=41%
C2&custom	Up	MIKKELSEN_IPS_HCP_WITH_H3_UNMETHYLATED	20	0.428453	1.2879	0.154004	0.575951	1	4069	tags=65%, list=36%, signal=102%
C2&custom	Up	FERRANDO_T_ALL_WITH_MLL_ENL_FUSION_UP	61	0.331432	1.28694	0.115789	0.575225	1	2108	tags=36%, list=19%, signal=44%
C2&custom	Up	FONTAINE_PAPILLARY_THYROID_CARCINOMA_DN	43	0.355753	1.28397	0.119247	0.58136	1	1918	tags=28%, list=17%, signal=34%
C2&custom	Up	COLDREN_GEFITINIB_RESISTANCE_DN	91	0.302107	1.28303	0.0833333	0.580891	1	1522	tags=22%, list=14%, signal=25%
C2&custom	Up	NEWMAN_T_CELLS_CD8	16	0.45443	1.2824	0.170526	0.579212	1	4356	tags=63%, list=39%, signal=102%
C5	Up	GO_ORGANIC_HYDROXY_COMPOUND_METABOLIC_PROCESS	257	0.26009	1.2823	0.0248447	0.959585	1	1973	tags=26%, list=18%, signal=30%
C2&custom	Up	LIEN_BREAST_CARCINOMA_METAPLASTIC_VS_DUCTAL_DN	51	0.337721	1.28128	0.0956522	0.579163	1	3223	tags=41%, list=29%, signal=58%
C2&custom	Up	NABA_SECRETED_FACTORS	95	0.304059	1.28103	0.0790514	0.576412	1	3394	tags=48%, list=30%, signal=69%
C5	Up	GO_ALCOHOL_METABOLIC_PROCESS	195	0.269507	1.28082	0.0315789	0.958765	1	1973	tags=28%, list=18%, signal=33%
C5	Up	GO_CARDIAC_CHAMBER_DEVELOPMENT	85	0.308339	1.28024	0.0854167	0.953276	1	2503	tags=32%, list=22%, signal=41%
C5	Up	GO_REGULATION_OF_T_CELL_APOPTOTIC_PROCESS	15	0.447111	1.27991	0.168297	0.946427	1	2470	tags=40%, list=22%, signal=51%
C2&custom	Up	KEGG_ETHER_LIPID_METABOLISM	17	0.433966	1.2796	0.169043	0.577405	1	1328	tags=29%, list=12%, signal=33%
C5	Up	GO_CALCIUM_ION_IMPORT_INTO_CYTOSOL	21	0.411694	1.27958	0.159184	0.939734	1	4219	tags=67%, list=38%, signal=107%
C5	Up	GO_ACTION_POTENTIAL	38	0.364463	1.27781	0.128773	0.940699	1	2245	tags=37%, list=20%, signal=46%
C2&custom	Up	LINDGREN_BLADDER_CANCER_HIGH_RECURRENCE	37	0.361304	1.27737	0.134172	0.581024	1	802	tags=19%, list=7%, signal=20%
C2&custom	Up	UROSEVIC_RESPONSE_TO_IMIQUIMOD	15	0.448911	1.27671	0.158333	0.579616	1	2758	tags=47%, list=25%, signal=62%
C5	Up	GO_PYRIMIDINE_CONTAINING_COMPOUND_CATABOLIC_PROCESS	21	0.417311	1.27576	0.154959	0.943485	1	1386	tags=33%, list=12%, signal=38%
C2&custom	Up	REACTOME_CLASS_B_2_SECRETIN_FAMILY_RECEPTORS	32	0.373185	1.27504	0.166329	0.58151	1	3032	tags=50%, list=27%, signal=68%
C5	Up	GO_ADENYLATE_CYCLASE_INHIBITING_G_PROTEIN_COUPLED_RECEPTOR_SIGNALING_PATHWAY	23	0.400365	1.27374	0.148221	0.946276	1	4597	tags=57%, list=41%, signal=96%
C5	Up	GO_NUCLEOSIDE_PHOSPHATE_CATABOLIC_PROCESS	42	0.347124	1.27352	0.145068	0.939364	1	1404	tags=29%, list=13%, signal=33%
C2&custom	Up	SCHMITZ_RAPAMYCIN_BURKITT'S_UP	102	0.290002	1.2735	0.0764331	0.582838	1	2175	tags=25%, list=20%, signal=30%
C5	Up	GO_CHONDROITIN_SULFATE_PROTEOGLYCAN_BIOSYNTHETIC_PROCESS	20	0.414973	1.27226	0.165992	0.938075	1	709	tags=15%, list=6%, signal=16%
C5	Up	GO_NEURAL_TUBE_PATTERNING	18	0.435289	1.26682	0.145161	0.958847	1	4117	tags=72%, list=37%, signal=114%
C3	Up	SP1_Q6_01	178	0.273316	1.26667	0.0511247	1	1	2672	tags=35%, list=24%, signal=46%
C2&custom	Up	NEWMAN_NK_CELLS_ACTIVATED	16	0.445254	1.26575	0.171739	0.605462	1	5075	tags=81%, list=46%, signal=149%
C2&custom	Up	NEWMAN_B_CELLS_MEMORY	19	0.431829	1.26459	0.195426	0.605849	1	3002	tags=47%, list=27%, signal=65%
C2&custom	Up	BENNETT_SYSTEMIC_LUPUS_ERYTHEMATOSUS	18	0.427848	1.2639	0.170082	0.604697	1	1386	tags=33%, list=12%, signal=38%
C2&custom	Up	DELACROIX_RARG_BOUND_MEF	260	0.257725	1.26333	0.0389344	0.602952	1	1716	tags=22%, list=15%, signal=25%
C2&custom	Up	FAELT_B_CLL_WITH_VH3_21_UP	39	0.351032	1.26105	0.134653	0.606977	1	2318	tags=38%, list=21%, signal=48%
C5	Up	GO_SECRETORY_GRANULE_LUMEN	29	0.375062	1.26066	0.152216	0.984915	1	316	tags=14%, list=3%, signal=14%
C5	Up	GO_CYSTEINE_TYPE_ENDOPEPTIDASE_INHIBITOR_ACTIVITY	23	0.397592	1.2602	0.148515	0.979276	1	1046	tags=26%, list=9%, signal=29%
C2&custom	Up	MIKKELSEN_ES_ICP_WITH_H3K4ME3_AND_H3K27ME3	42	0.344571	1.26018	0.151394	0.606371	1	4257	tags=67%, list=38%, signal=107%
C5	Up	GO_SYNAPTIC_MEMBRANE	114	0.287246	1.25963	0.0851927	0.974328	1	3354	tags=41%, list=30%, signal=58%
C5	Up	GO_CELL_SURFACE_RECEPTOR_SIGNALING_PATHWAY_INVOLVED_IN_CELL_CELL_SIGNALING	28	0.377116	1.25876	0.158562	0.971122	1	4321	tags=57%, list=39%, signal=93%
C3	Up	MZF1_01	164	0.268979	1.25724	0.0770833	1	1	1967	tags=26%, list=18%, signal=31%
C5	Up	GO_DEOXYRIBONUCLEASE_ACTIVITY	49	0.339973	1.25694	0.119748	0.973093	1	1541	tags=29%, list=14%, signal=33%
C5	Up	GO_ORGANONITROGEN_COMPOUND_CATABOLIC_PROCESS	205	0.263422	1.25506	0.0476191	0.975578	1	1587	tags=21%, list=14%, signal=25%
C6	Up	KRAS.LUNG_UP.V1_UP	48	0.339851	1.25481	0.138004	0.244174	1	2843	tags=38%, list=25%, signal=50%
C5	Up	GO_NEGATIVE_REGULATION_OF_FAT_CELL_DIFFERENTIATION	24	0.406139	1.25463	0.156823	0.970159	1	2020	tags=29%, list=18%, signal=36%
C6	Up	DCA_UP.V1_DN	107	0.287252	1.25386	0.0849421	0.240662	1	1856	tags=23%, list=17%, signal=28%
C2&custom	Up	PID_MAPK_TRK_PATHWAY	27	0.384796	1.25379	0.158317	0.62468	1	1575	tags=26%, list=14%, signal=30%
C2&custom	Up	REACTOME_PIP3_ACTIVATES_AKT_SIGNALING	21	0.4034	1.25299	0.175055	0.623953	1	1330	tags=33%, list=12%, signal=38%
C5	Up	GO_NEGATIVE_REGULATION_OF_RESPONSE_TO_CYTOKINE_STIMULUS	31	0.371883	1.25198	0.158824	0.977013	1	1668	tags=29%, list=15%, signal=34%
C2&custom	Up	LIAN_LIPA_TARGETS_3M	24	0.394897	1.25097	0.162617	0.627782	1	4888	tags=63%, list=44%, signal=111%
C5	Up	GO_ANION_TRANSPORT	230	0.257935	1.25057	0.0516899	0.977378	1	2997	tags=33%, list=27%, signal=44%
C2&custom	Up	KUNINGER_IGF1_VS_PDGFB_TARGETS_UP	32	0.370074	1.24973	0.169565	0.628465	1	5521	tags=81%, list=50%, signal=160%
C2&custom	Up	LEENDERS_HGF_ACTIVE_C_MET_115DOWN_HUMAN	83	0.300144	1.24652	0.110204	0.636249	1	2961	tags=45%, list=27%, signal=60%
C5	Up	GO_PEROXISOME_ORGANIZATION	24	0.391177	1.24583	0.164969	0.995689	1	1422	tags=25%, list=13%, signal=29%
C5	Up	GO_PHOSPHOLIPASE_ACTIVITY	41	0.346195	1.24565	0.140461	0.989096	1	2767	tags=37%, list=25%, signal=48%
C5	Up	GO_CARDIAC_CHAMBER_MORPHOGENESIS	61	0.320668	1.24509	0.130522	0.984677	1	1600	tags=21%, list=14%, signal=25%
C3	Up	PU1_Q6	137	0.277091	1.24496	0.0770791	1	1	1955	tags=26%, list=18%, signal=31%
C2&custom	Up	WANG_RESPONSE_TO_BEXAROTENE_UP	19	0.410369	1.24438	0.182927	0.640367	1	1122	tags=26%, list=10%, signal=29%
C5	Up	GO_ORGANIC_ANION_TRANSPORT	179	0.264618	1.24366	0.0608519	0.985038	1	2978	tags=35%, list=27%, signal=46%
C2&custom	Up	JECHLINGER_EPITHELIAL_TO_MESENCHYMAL_TRANSITION_UP	49	0.329235	1.24356	0.144269	0.639642	1	2087	tags=29%, list=19%, signal=35%
C3	Up	NFKAPPAB65_01	142	0.276057	1.24348	0.0924731	1	1	2027	tags=27%, list=18%, signal=32%
C2&custom	Up	WANG_ADIPOGENIC_GENES_REPRESSED_BY_SIRT1	20	0.406831	1.2397	0.178	0.649432	1	1686	tags=30%, list=15%, signal=35%
C5	Up	GO_GLYCOSPHINGOLIPID_METABOLIC_PROCESS	41	0.344529	1.23909	0.175365	1	1	2416	tags=34%, list=22%, signal=43%
C3	Up	CACCCBINDINGFACTOR_Q6	184	0.263368	1.23884	0.0751566	1	1	1582	tags=20%, list=14%, signal=23%
C3	Up	NRSF_01	36	0.351165	1.23848	0.144928	0.999641	1	4434	tags=56%, list=40%, signal=92%
C2&custom	Up	KEGG_MTOR_SIGNALING_PATHWAY	36	0.35249	1.23816	0.155419	0.651265	1	1575	tags=28%, list=14%, signal=32%
C5	Up	GO_ORGANIC_HYDROXY_COMPOUND_TRANSPORT	59	0.316218	1.23814	0.137476	1	1	1805	tags=27%, list=16%, signal=32%
C2&custom	Up	SERVITJA_ISLET_HNF1A_TARGETS_UP	94	0.288007	1.23798	0.105469	0.648342	1	1617	tags=21%, list=14%, signal=25%
C2&custom	Up	YAO_HOXA10_TARGETS_VIA_PROGESTERONE_UP	42	0.342265	1.2376	0.148438	0.646051	1	1651	tags=29%, list=15%, signal=33%
C5	Up	GO_LIPOSACCHARIDE_METABOLIC_PROCESS	77	0.300439	1.23721	0.115789	0.997735	1	1859	tags=26%, list=17%, signal=31%
C6	Up	ATM_DN.V1_DN	43	0.34178	1.23634	0.155039	0.266299	1	4193	tags=60%, list=38%, signal=97%
C2&custom	Up	LINDVALL_IMMORTALIZED_BY_TERT_DN	50	0.325233	1.23579	0.148594	0.649071	1	1692	tags=18%, list=15%, signal=21%
C2&custom	Up	MEISSNER_ES_ICP_WITH_H3K4ME3	19	0.411851	1.23577	0.19084	0.645609	1	1994	tags=37%, list=18%, signal=45%
C2&custom	Up	SCHLOSSER_SERUM_RESPONSE_AUGMENTED_BY_MYC	87	0.296906	1.23555	0.102725	0.642959	1	2687	tags=34%, list=24%, signal=45%
C3	Up	E47_02	145	0.268892	1.23433	0.0788462	0.973256	1	2238	tags=28%, list=20%, signal=34%
C2&custom	Up	REACTOME_HS_GAG_DEGRADATION	16	0.43893	1.23407	0.213849	0.644807	1	999	tags=25%, list=9%, signal=27%
C2&custom	Up	REACTOME_RNA_POL_I_PROMOTER_OPENING	35	0.363922	1.23331	0.180085	0.64402	1	957	tags=20%, list=9%, signal=22%
C2&custom	Up	KONDO_PROSTATE_CANCER_WITH_H3K27ME3	35	0.347554	1.23295	0.174274	0.6418	1	5089	tags=74%, list=46%, signal=136%
C2&custom	Up	ENK_UV_RESPONSE_KERATINOCYTE_UP	414	0.239617	1.23231	0.0372671	0.640697	1	2713	tags=31%, list=24%, signal=40%
C2&custom	Up	REACTOME_CLASS_A1_RHODOPSIN_LIKE_RECEPTORS	63	0.312878	1.23188	0.129482	0.638799	1	2379	tags=32%, list=21%, signal=40%
C3	Up	DR1_Q3	166	0.265228	1.2306	0.0945674	0.946715	1	1992	tags=27%, list=18%, signal=32%
C5	Up	GO_BICARBONATE_TRANSPORT	15	0.43809	1.22995	0.174349	1	1	951	tags=20%, list=9%, signal=22%
C2&custom	Up	CHIANG_LIVER_CANCER_SUBCLASS_PROLIFERATION_DN	70	0.308387	1.22986	0.132911	0.642649	1	2221	tags=31%, list=20%, signal=39%
C5	Up	GO_POSITIVE_REGULATION_OF_LIPID_BIOSYNTHETIC_PROCESS	37	0.348747	1.22905	0.165289	1	1	840	tags=22%, list=8%, signal=23%
C2&custom	Up	BIOCARTA_ERK5_PATHWAY	15	0.432031	1.22865	0.198783	0.643576	1	1575	tags=27%, list=14%, signal=31%
C5	Up	GO_POSITIVE_REGULATION_OF_CYTOKINE_BIOSYNTHETIC_PROCESS	25	0.38107	1.22849	0.186937	1	1	1791	tags=24%, list=16%, signal=29%
C2&custom	Up	KEGG_RIG_I_LIKE_RECEPTOR_SIGNALING_PATHWAY	40	0.349249	1.22837	0.158203	0.641147	1	1186	tags=25%, list=11%, signal=28%
C6	Up	BMI1_DN.V1_DN	78	0.301626	1.2279	0.139806	0.276698	1	2665	tags=32%, list=24%, signal=42%
C5	Up	GO_RECEPTOR_ACTIVITY	469	0.23487	1.22787	0.0292887	1	1	2329	tags=26%, list=21%, signal=32%
H	Up	HALLMARK_ESTROGEN_RESPONSE_EARLY	128	0.276323	1.22683	0.0966387	0.726262	0.963	1923	tags=21%, list=17%, signal=25%
C2&custom	Up	LIU_LIVER_CANCER	22	0.40408	1.22315	0.204633	0.656475	1	3009	tags=55%, list=27%, signal=75%
C2&custom	Up	FLECHNER_BIOPSY_KIDNEY_TRANSPLANT_REJECTED_VS_OK_UP	52	0.324904	1.22168	0.162978	0.658417	1	3341	tags=46%, list=30%, signal=66%
H	Up	HALLMARK_BILE_ACID_METABOLISM	62	0.307685	1.22166	0.121514	0.502592	0.969	572	tags=16%, list=5%, signal=17%
C5	Up	GO_ALDITOL_PHOSPHATE_METABOLIC_PROCESS	15	0.435392	1.22163	0.210216	1	1	942	tags=27%, list=8%, signal=29%
C2&custom	Up	TERAMOTO_OPN_TARGETS_CLUSTER_6	16	0.419959	1.22148	0.18239	0.655779	1	2056	tags=44%, list=18%, signal=54%
C5	Up	GO_CILIUM_MORPHOGENESIS	110	0.280484	1.22062	0.114165	1	1	1140	tags=16%, list=10%, signal=18%
C3	Up	LXR_Q3	52	0.324496	1.21868	0.179381	0.979718	1	1027	tags=21%, list=9%, signal=23%
C2&custom	Up	SMIRNOV_CIRCULATING_ENDOTHELIOCYTES_IN_CANCER_UP	105	0.279719	1.21852	0.112871	0.662894	1	1937	tags=24%, list=17%, signal=29%
C5	Up	GO_NEUTRAL_LIPID_METABOLIC_PROCESS	42	0.328907	1.21687	0.170833	1	1	945	tags=24%, list=8%, signal=26%
C2&custom	Up	CHARAFE_BREAST_CANCER_LUMINAL_VS_BASAL_UP	253	0.248323	1.21653	0.0596154	0.666622	1	2239	tags=27%, list=20%, signal=33%
C3	Up	AREB6_03	147	0.269222	1.21638	0.114754	0.948877	1	2521	tags=31%, list=23%, signal=40%
C5	Up	GO_ANTIPORTER_ACTIVITY	31	0.364233	1.21551	0.181996	1	1	2943	tags=39%, list=26%, signal=52%
C2&custom	Up	RAMALHO_STEMNESS_DN	48	0.330156	1.21523	0.16501	0.667841	1	1800	tags=21%, list=16%, signal=25%
C5	Up	GO_GLYCOLIPID_BIOSYNTHETIC_PROCESS	44	0.333484	1.21486	0.163561	1	1	1859	tags=30%, list=17%, signal=35%
C5	Up	GO_METANEPHRIC_NEPHRON_DEVELOPMENT	18	0.403799	1.21423	0.215447	1	1	3534	tags=56%, list=32%, signal=81%
C2&custom	Up	PID_HNF3B_PATHWAY	26	0.370362	1.21364	0.188017	0.67013	1	1179	tags=27%, list=11%, signal=30%
C2&custom	Up	CERIBELLI_GENES_INACTIVE_AND_BOUND_BY_NFY	18	0.408431	1.21082	0.207039	0.677119	1	1636	tags=28%, list=15%, signal=33%
C2&custom	Up	DEBIASI_APOPTOSIS_BY_REOVIRUS_INFECTION_DN	249	0.249061	1.21046	0.0563107	0.675158	1	1692	tags=21%, list=15%, signal=25%
C6	Up	PRC2_SUZ12_UP.V1_UP	72	0.297772	1.21024	0.147117	0.305959	1	1488	tags=18%, list=13%, signal=21%
C2&custom	Up	REACTOME_COLLAGEN_FORMATION	30	0.359842	1.20977	0.192913	0.674328	1	3233	tags=47%, list=29%, signal=66%
C5	Up	GO_PEPTIDYL_TYROSINE_AUTOPHOSPHORYLATION	18	0.407951	1.20913	0.207547	1	1	1614	tags=33%, list=14%, signal=39%
C5	Up	GO_REGULATION_OF_VASOCONSTRICTION	27	0.36185	1.20802	0.200405	1	1	2507	tags=37%, list=22%, signal=48%
C6	Up	CAHOY_ASTROGLIAL	51	0.314432	1.20796	0.179959	0.304777	1	1018	tags=20%, list=9%, signal=21%
C5	Up	GO_REGULATION_OF_BLOOD_PRESSURE	71	0.299896	1.20753	0.141732	1	1	2379	tags=31%, list=21%, signal=39%
C5	Up	GO_MAINTENANCE_OF_LOCATION_IN_CELL	66	0.304024	1.20746	0.176955	1	1	878	tags=17%, list=8%, signal=18%
C5	Up	GO_CELLULAR_HORMONE_METABOLIC_PROCESS	44	0.328824	1.20737	0.179435	1	1	1856	tags=27%, list=17%, signal=33%
C3	Up	AP2ALPHA_01	176	0.259308	1.20688	0.109731	0.969608	1	2065	tags=25%, list=19%, signal=30%
C3	Up	SREBP1_02	54	0.310203	1.20667	0.139785	0.928866	1	1543	tags=26%, list=14%, signal=30%
C5	Up	GO_REGULATION_OF_TRANSCRIPTION_FACTOR_IMPORT_INTO_NUCLEUS	59	0.308348	1.20663	0.148728	1	1	2247	tags=36%, list=20%, signal=44%
C5	Up	GO_POSITIVE_REGULATION_OF_VASOCONSTRICTION	15	0.424095	1.20633	0.208678	1	1	2507	tags=47%, list=22%, signal=60%
C5	Up	GO_RELEASE_OF_CYTOCHROME_C_FROM_MITOCHONDRIA	16	0.421934	1.20627	0.227545	1	1	1607	tags=44%, list=14%, signal=51%
C5	Up	GO_REGULATION_OF_TOR_SIGNALING	51	0.316889	1.20556	0.154	1	1	1088	tags=20%, list=10%, signal=22%
C3	Up	COUP_01	165	0.262469	1.20522	0.109015	0.89985	1	1285	tags=19%, list=12%, signal=21%
C2&custom	Up	BROWNE_HCMV_INFECTION_16HR_DN	58	0.306268	1.20501	0.176817	0.687921	1	1410	tags=21%, list=13%, signal=24%
C2&custom	Up	VECCHI_GASTRIC_CANCER_ADVANCED_VS_EARLY_DN	69	0.302219	1.20463	0.176842	0.685958	1	1583	tags=23%, list=14%, signal=27%
C5	Up	GO_CERAMIDE_BIOSYNTHETIC_PROCESS	24	0.375536	1.20372	0.208421	1	1	3148	tags=50%, list=28%, signal=70%
C2&custom	Up	REACTOME_TRANSCRIPTIONAL_REGULATION_OF_WHITE_ADIPOCYTE_DIFFERENTIATION	50	0.323729	1.2029	0.180162	0.688843	1	779	tags=16%, list=7%, signal=17%
C2&custom	Up	GENTILE_UV_HIGH_DOSE_UP	16	0.407519	1.20268	0.214724	0.686314	1	2233	tags=44%, list=20%, signal=55%
C5	Up	GO_MAMMARY_GLAND_MORPHOGENESIS	25	0.373601	1.20231	0.235409	1	1	2843	tags=44%, list=25%, signal=59%
C6	Up	E2F3_UP.V1_DN	73	0.295662	1.20119	0.165992	0.312751	1	3570	tags=48%, list=32%, signal=70%
C5	Up	GO_NONMOTILE_PRIMARY_CILIUM_ASSEMBLY	15	0.427113	1.19924	0.223819	1	1	892	tags=20%, list=8%, signal=22%
C6	Up	RB_DN.V1_UP	103	0.276305	1.19867	0.118609	0.311599	1	1920	tags=30%, list=17%, signal=36%
C5	Up	GO_NEGATIVE_REGULATION_OF_CYTOKINE_BIOSYNTHETIC_PROCESS	17	0.414944	1.19733	0.244231	1	1	1310	tags=41%, list=12%, signal=47%
C2&custom	Up	REACTOME_AMYLOIDS	43	0.327157	1.19715	0.200873	0.703375	1	957	tags=19%, list=9%, signal=20%
C2&custom	Up	ROPERO_HDAC2_TARGETS	61	0.305308	1.19694	0.172414	0.700824	1	1410	tags=21%, list=13%, signal=24%
C3	Up	CREL_01	159	0.256633	1.19618	0.112016	0.921815	1	2027	tags=26%, list=18%, signal=32%
C2&custom	Up	YANG_BREAST_CANCER_ESR1_LASER_UP	26	0.369076	1.19605	0.229167	0.700774	1	2212	tags=23%, list=20%, signal=29%
C5	Up	GO_LUMENAL_SIDE_OF_MEMBRANE	24	0.377878	1.19603	0.250505	1	1	2350	tags=33%, list=21%, signal=42%
C5	Up	GO_COLLAGEN_TRIMER	38	0.339648	1.19602	0.210216	1	1	3506	tags=55%, list=31%, signal=80%
C5	Up	GO_BIOMINERAL_TISSUE_DEVELOPMENT	36	0.339878	1.1957	0.177388	1	1	877	tags=17%, list=8%, signal=18%
C2&custom	Up	NADLER_OBESITY_UP	47	0.315695	1.19561	0.195279	0.699072	1	1546	tags=23%, list=14%, signal=27%
C2&custom	Up	ZHAN_MULTIPLE_MYELOMA_CD1_UP	25	0.373268	1.19549	0.224742	0.696179	1	2765	tags=48%, list=25%, signal=64%
C5	Up	GO_MONOSACCHARIDE_METABOLIC_PROCESS	121	0.272593	1.19538	0.173824	1	1	1692	tags=24%, list=15%, signal=28%
C3	Up	STAT3_01	15	0.421572	1.19475	0.234469	0.896039	1	276	tags=13%, list=2%, signal=14%
C5	Up	GO_CALCIUM_ION_TRANSPORT	104	0.27616	1.19348	0.121387	1	1	1703	tags=22%, list=15%, signal=26%
C2&custom	Up	LIM_MAMMARY_LUMINAL_MATURE_UP	72	0.292659	1.1934	0.150106	0.700407	1	2484	tags=31%, list=22%, signal=39%
C5	Up	GO_TRANSFERASE_ACTIVITY_TRANSFERRING_SULFUR_CONTAINING_GROUPS	33	0.351943	1.19321	0.209163	1	1	2511	tags=30%, list=23%, signal=39%
C5	Up	GO_MANNOSYLTRANSFERASE_ACTIVITY	19	0.398849	1.19313	0.244635	1	1	1452	tags=26%, list=13%, signal=30%
C5	Up	GO_POSITIVE_REGULATION_OF_VASCULATURE_DEVELOPMENT	72	0.294596	1.19143	0.167006	1	1	1825	tags=24%, list=16%, signal=28%
C5	Up	GO_REGULATION_OF_CHEMOKINE_PRODUCTION	29	0.353914	1.19037	0.207364	1	1	1310	tags=28%, list=12%, signal=31%
C2&custom	Up	GARCIA_TARGETS_OF_FLI1_AND_DAX1_UP	44	0.323167	1.19007	0.2	0.709049	1	2943	tags=39%, list=26%, signal=52%
C5	Up	GO_INTRINSIC_APOPTOTIC_SIGNALING_PATHWAY_IN_RESPONSE_TO_ENDOPLASMIC_RETICULUM_STRESS	23	0.373252	1.18973	0.233266	1	1	1607	tags=35%, list=14%, signal=41%
C2&custom	Up	DASU_IL6_SIGNALING_SCAR_UP	22	0.38477	1.18838	0.216867	0.71204	1	817	tags=23%, list=7%, signal=24%
C2&custom	Up	KEGG_BASAL_CELL_CARCINOMA	32	0.35424	1.18826	0.226337	0.709157	1	4419	tags=69%, list=40%, signal=114%
C3	Up	AP1_Q4_01	174	0.255861	1.18639	0.114	0.916075	1	1467	tags=21%, list=13%, signal=23%
C5	Up	GO_REGULATION_OF_LIPID_BIOSYNTHETIC_PROCESS	76	0.2886	1.18534	0.168	1	1	1330	tags=21%, list=12%, signal=24%
C2&custom	Up	SHEN_SMARCA2_TARGETS_DN	138	0.259945	1.18515	0.143451	0.717339	1	4384	tags=54%, list=39%, signal=87%
C3	Up	YTCCCRNNAGGY_UNKNOWN	49	0.316048	1.18474	0.17357	0.893124	1	2661	tags=37%, list=24%, signal=48%
C2&custom	Up	DAZARD_UV_RESPONSE_CLUSTER_G4	16	0.413725	1.18366	0.227766	0.719542	1	2524	tags=44%, list=23%, signal=56%
C2&custom	Up	ACOSTA_PROLIFERATION_INDEPENDENT_MYC_TARGETS_DN	76	0.292886	1.18281	0.173489	0.719369	1	2305	tags=30%, list=21%, signal=38%
C2&custom	Up	NEWMAN_T_CELLS_CD4_MEMORY_RESTING	19	0.405947	1.18265	0.237805	0.71671	1	4339	tags=68%, list=39%, signal=112%
C5	Up	GO_ETHANOLAMINE_CONTAINING_COMPOUND_METABOLIC_PROCESS	39	0.330635	1.18201	0.215859	1	1	1324	tags=26%, list=12%, signal=29%
C5	Up	GO_LIPID_BIOSYNTHETIC_PROCESS	327	0.234051	1.18125	0.0879346	1	1	1729	tags=21%, list=16%, signal=24%
C2&custom	Up	SOTIRIOU_BREAST_CANCER_GRADE_1_VS_3_DN	34	0.34504	1.18086	0.221782	0.72005	1	1065	tags=18%, list=10%, signal=19%
C5	Up	GO_NUCLEOTIDE_SUGAR_BIOSYNTHETIC_PROCESS	17	0.406039	1.17974	0.237052	1	1	2056	tags=35%, list=18%, signal=43%
C2&custom	Up	LIAO_METASTASIS	414	0.230011	1.1797	0.0740741	0.721176	1	1948	tags=23%, list=17%, signal=27%
C5	Up	GO_PDZ_DOMAIN_BINDING	53	0.303095	1.1791	0.204124	1	1	1036	tags=15%, list=9%, signal=17%
C5	Up	GO_ORGANOPHOSPHATE_CATABOLIC_PROCESS	68	0.296112	1.17905	0.20396	1	1	2379	tags=31%, list=21%, signal=39%
C5	Up	GO_MANNOSYLATION	26	0.357919	1.17868	0.226695	1	1	1452	tags=23%, list=13%, signal=26%
C5	Up	GO_VOLTAGE_GATED_POTASSIUM_CHANNEL_ACTIVITY	27	0.356839	1.17859	0.24498	1	1	4120	tags=74%, list=37%, signal=117%
C2&custom	Up	DAVICIONI_MOLECULAR_ARMS_VS_ERMS_DN	144	0.260375	1.1785	0.157025	0.72241	1	3212	tags=38%, list=29%, signal=53%
C3	Up	GGGNNTTTCC_NFKB_Q6_01	88	0.280214	1.17841	0.154334	0.900461	1	2134	tags=27%, list=19%, signal=33%
C2&custom	Up	MARTORIATI_MDM4_TARGETS_FETAL_LIVER_UP	177	0.252508	1.17814	0.128692	0.720556	1	1542	tags=19%, list=14%, signal=21%
C5	Up	GO_POTASSIUM_CHANNEL_ACTIVITY	41	0.322151	1.17748	0.220202	1	1	4199	tags=63%, list=38%, signal=101%
C2&custom	Up	REACTOME_TRANSPORT_OF_GLUCOSE_AND_OTHER_SUGARS_BILE_SALTS_AND_ORGANIC_ACIDS_METAL_IONS_AND_AMINE_COMPOUNDS	35	0.340262	1.17707	0.225673	0.721362	1	3209	tags=43%, list=29%, signal=60%
C5	Up	GO_PIGMENT_GRANULE_ORGANIZATION	16	0.413869	1.17645	0.252567	1	1	2191	tags=38%, list=20%, signal=47%
C5	Up	GO_NEGATIVE_REGULATION_OF_TYPE_I_INTERFERON_PRODUCTION	31	0.352445	1.17566	0.239496	1	1	1186	tags=26%, list=11%, signal=29%
C2&custom	Up	TAKEDA_TARGETS_OF_NUP98_HOXA9_FUSION_8D_UP	77	0.286144	1.17551	0.180527	0.724013	1	2587	tags=30%, list=23%, signal=39%
C5	Up	GO_POSITIVE_REGULATION_OF_CALCIUM_ION_TRANSPORT	48	0.310183	1.17505	0.205703	1	1	2470	tags=35%, list=22%, signal=45%
C5	Up	GO_COFACTOR_TRANSPORTER_ACTIVITY	16	0.419	1.17449	0.268443	1	1	2789	tags=44%, list=25%, signal=58%
C2&custom	Up	LIAN_LIPA_TARGETS_6M	29	0.349083	1.174	0.239351	0.726581	1	5289	tags=59%, list=47%, signal=111%
C2&custom	Up	REACTOME_A_TETRASACCHARIDE_LINKER_SEQUENCE_IS_REQUIRED_FOR_GAG_SYNTHESIS	18	0.394311	1.173	0.238397	0.726981	1	722	tags=17%, list=6%, signal=18%
C5	Up	GO_REGULATION_OF_ACTION_POTENTIAL	19	0.38624	1.17291	0.245436	1	1	2967	tags=58%, list=27%, signal=79%
C5	Up	GO_NEGATIVE_REGULATION_OF_CELLULAR_RESPONSE_TO_INSULIN_STIMULUS	24	0.369395	1.17277	0.240088	1	1	1418	tags=21%, list=13%, signal=24%
C2&custom	Up	YU_MYC_TARGETS_DN	27	0.355269	1.1718	0.205231	0.728351	1	2570	tags=44%, list=23%, signal=58%
C3	Up	TTCYNRGAA_STAT5B_01	190	0.24947	1.17112	0.132797	0.917914	1	2688	tags=29%, list=24%, signal=37%
C2&custom	Up	SANA_RESPONSE_TO_IFNG_UP	33	0.346926	1.17034	0.239686	0.730628	1	2388	tags=27%, list=21%, signal=35%
C2&custom	Up	MIKKELSEN_IPS_ICP_WITH_H3K4ME3_AND_H327ME3	43	0.319428	1.17026	0.212982	0.727736	1	4257	tags=67%, list=38%, signal=109%
C3	Up	PPARA_02	83	0.283263	1.16948	0.173469	0.899166	1	1955	tags=25%, list=18%, signal=30%
C5	Up	GO_SYNAPTIC_SIGNALING	162	0.253013	1.16919	0.140787	1	1	2508	tags=28%, list=22%, signal=35%
C5	Up	GO_PHOSPHOLIPID_BIOSYNTHETIC_PROCESS	152	0.253947	1.16848	0.143411	1	1	1729	tags=22%, list=16%, signal=26%
C2&custom	Up	URS_ADIPOCYTE_DIFFERENTIATION_DN	22	0.378575	1.16762	0.26938	0.73465	1	1467	tags=27%, list=13%, signal=31%
C5	Up	GO_BETA_AMYLOID_BINDING	18	0.380441	1.16686	0.256863	1	1	4776	tags=83%, list=43%, signal=146%
C2&custom	Up	DEURIG_T_CELL_PROLYMPHOCYTIC_LEUKEMIA_UP	256	0.238345	1.16661	0.0974155	0.735179	1	1804	tags=23%, list=16%, signal=27%
C5	Up	GO_PROTEIN_COMPLEX_SCAFFOLD	45	0.315265	1.16526	0.231788	1	1	1766	tags=24%, list=16%, signal=29%
C5	Up	GO_NEGATIVE_REGULATION_OF_NUCLEOTIDE_METABOLIC_PROCESS	30	0.344544	1.16511	0.242	1	1	3693	tags=50%, list=33%, signal=75%
C5	Up	GO_NEGATIVE_REGULATION_OF_EPITHELIAL_CELL_APOPTOTIC_PROCESS	22	0.36517	1.16451	0.267606	1	1	1748	tags=32%, list=16%, signal=38%
C5	Up	GO_SODIUM_ION_TRANSMEMBRANE_TRANSPORTER_ACTIVITY	46	0.316723	1.16394	0.234086	1	1	3248	tags=46%, list=29%, signal=64%
C2&custom	Up	LIU_SMARCA4_TARGETS	31	0.349092	1.16392	0.25	0.74213	1	2322	tags=29%, list=21%, signal=37%
C5	Up	GO_ORGANIC_ACID_TRANSPORT	117	0.262002	1.16349	0.165644	1	1	3209	tags=38%, list=29%, signal=53%
C5	Up	GO_REGULATION_OF_ACUTE_INFLAMMATORY_RESPONSE	26	0.359369	1.16342	0.249493	1	1	4560	tags=58%, list=41%, signal=97%
C5	Up	GO_REGULATION_OF_INFLAMMATORY_RESPONSE	124	0.257634	1.16177	0.16701	1	1	1761	tags=22%, list=16%, signal=26%
C5	Up	GO_NEGATIVE_REGULATION_OF_DEFENSE_RESPONSE	82	0.275292	1.16077	0.176125	1	1	1173	tags=21%, list=11%, signal=23%
C2&custom	Up	NABA_COLLAGENS	19	0.386765	1.16075	0.25813	0.75073	1	3233	tags=58%, list=29%, signal=81%
C2&custom	Up	MIKKELSEN_MCV6_ICP_WITH_H3K4ME3_AND_H3K27ME3	15	0.4095	1.16047	0.268537	0.748612	1	4398	tags=73%, list=39%, signal=121%
C2&custom	Up	CHARAFE_BREAST_CANCER_BASAL_VS_MESENCHYMAL_UP	50	0.306521	1.15983	0.211268	0.747882	1	1147	tags=18%, list=10%, signal=20%
C3	Up	CP2_02	162	0.251166	1.15961	0.15565	0.930254	1	2267	tags=31%, list=20%, signal=38%
C5	Up	GO_CARBOHYDRATE_DERIVATIVE_TRANSPORT	36	0.328636	1.15926	0.252033	1	1	1717	tags=28%, list=15%, signal=33%
C2&custom	Up	COWLING_MYCN_TARGETS	24	0.367208	1.15918	0.261134	0.747092	1	1605	tags=29%, list=14%, signal=34%
C5	Up	GO_DIVALENT_INORGANIC_CATION_TRANSMEMBRANE_TRANSPORTER_ACTIVITY	73	0.283289	1.15889	0.214286	1	1	2245	tags=29%, list=20%, signal=36%
C2&custom	Up	SAKAI_TUMOR_INFILTRATING_MONOCYTES_UP	17	0.401036	1.15879	0.282787	0.745437	1	2211	tags=41%, list=20%, signal=51%
C6	Up	CYCLIN_D1_UP.V1_UP	116	0.264842	1.15878	0.173307	0.394078	1	1677	tags=22%, list=15%, signal=26%
C2&custom	Up	REACTOME_GLYCEROPHOSPHOLIPID_BIOSYNTHESIS	49	0.308708	1.15846	0.223361	0.743704	1	1721	tags=35%, list=15%, signal=41%
C5	Up	GO_REGULATION_OF_PROTEIN_OLIGOMERIZATION	17	0.408959	1.15827	0.26875	1	1	2717	tags=53%, list=24%, signal=70%
C5	Up	GO_ANION_TRANSMEMBRANE_TRANSPORTER_ACTIVITY	123	0.260881	1.15802	0.175365	1	1	3292	tags=37%, list=30%, signal=51%
C2&custom	Up	NOUSHMEHR_GBM_SILENCED_BY_METHYLATION	21	0.37492	1.15784	0.270613	0.742913	1	1906	tags=33%, list=17%, signal=40%
C2&custom	Up	BOSCO_TH1_CYTOTOXIC_MODULE	37	0.329794	1.15701	0.246914	0.742887	1	1175	tags=19%, list=11%, signal=21%
C5	Up	GO_NEGATIVE_REGULATION_OF_ENDOTHELIAL_CELL_APOPTOTIC_PROCESS	17	0.389936	1.15653	0.268687	1	1	1748	tags=35%, list=16%, signal=42%
C5	Up	GO_GLUCOSE_CATABOLIC_PROCESS	22	0.369172	1.15593	0.243902	1	1	1692	tags=32%, list=15%, signal=37%
C5	Up	GO_ARACHIDONIC_ACID_METABOLIC_PROCESS	16	0.40292	1.15565	0.264591	1	1	2068	tags=44%, list=19%, signal=54%
C5	Up	GO_DEOXYRIBONUCLEOTIDE_METABOLIC_PROCESS	30	0.355726	1.15549	0.252546	1	1	1522	tags=33%, list=14%, signal=38%
C5	Up	GO_HORMONE_METABOLIC_PROCESS	68	0.286109	1.15547	0.206478	1	1	1856	tags=24%, list=17%, signal=28%
C5	Up	GO_NEGATIVE_REGULATION_OF_TUMOR_NECROSIS_FACTOR_SUPERFAMILY_CYTOKINE_PRODUCTION	28	0.355065	1.1542	0.269939	1	1	878	tags=21%, list=8%, signal=23%
C5	Up	GO_METAL_ION_TRANSMEMBRANE_TRANSPORTER_ACTIVITY	159	0.249511	1.15391	0.161677	1	1	2549	tags=30%, list=23%, signal=38%
C5	Up	GO_EXTRACELLULAR_MATRIX	190	0.244558	1.15355	0.149068	1	1	4357	tags=59%, list=39%, signal=95%
C6	Up	BMI1_DN_MEL18_DN.V1_DN	75	0.277898	1.15345	0.20625	0.401265	1	659	tags=12%, list=6%, signal=13%
C5	Up	GO_MUSCLE_FIBER_DEVELOPMENT	21	0.369759	1.15337	0.267094	1	1	1782	tags=29%, list=16%, signal=34%
C5	Up	GO_POSITIVE_REGULATION_OF_NF_KAPPAB_TRANSCRIPTION_FACTOR_ACTIVITY	83	0.276729	1.15272	0.192698	1	1	1608	tags=23%, list=14%, signal=27%
C3	Up	STAT1_01	42	0.311418	1.15225	0.233533	0.94843	1	1087	tags=21%, list=10%, signal=24%
C2&custom	Up	CHTANOVA_TFH_CELL_GENES_DOWN	29	0.340077	1.15225	0.247104	0.757923	1	1434	tags=24%, list=13%, signal=28%
C2&custom	Up	WAMUNYOKOLI_OVARIAN_CANCER_LMP_UP	197	0.244468	1.15158	0.160338	0.757429	1	2555	tags=32%, list=23%, signal=41%
C5	Up	GO_LUNG_ALVEOLUS_DEVELOPMENT	24	0.362288	1.15068	0.257732	1	1	1193	tags=25%, list=11%, signal=28%
C5	Up	GO_VESICLE_LUMEN	41	0.317302	1.15032	0.251111	1	1	646	tags=15%, list=6%, signal=15%
C2&custom	Up	MULLIGHAN_MLL_SIGNATURE_2_UP	310	0.229204	1.15008	0.115789	0.759955	1	1956	tags=23%, list=18%, signal=27%
C2&custom	Up	CASORELLI_APL_SECONDARY_VS_DE_NOVO_UP	23	0.370486	1.14718	0.284254	0.76792	1	956	tags=22%, list=9%, signal=24%
C2&custom	Up	PENG_RAPAMYCIN_RESPONSE_UP	147	0.256586	1.14709	0.168	0.765196	1	2912	tags=33%, list=26%, signal=45%
C5	Up	GO_REGULATION_OF_HEART_RATE	37	0.32407	1.14553	0.244489	1	1	597	tags=16%, list=5%, signal=17%
C5	Up	GO_REGULATION_OF_LYMPHOCYTE_MIGRATION	18	0.38949	1.14553	0.288934	1	1	2183	tags=39%, list=20%, signal=48%
C5	Up	GO_MITOCHONDRIAL_FUSION	17	0.395723	1.14551	0.308511	1	1	1607	tags=35%, list=14%, signal=41%
C2&custom	Up	VALK_AML_CLUSTER_13	17	0.391501	1.14501	0.265226	0.770165	1	3253	tags=47%, list=29%, signal=66%
C5	Up	GO_MULTICELLULAR_ORGANISM_GROWTH	50	0.306417	1.14445	0.232179	1	1	2442	tags=32%, list=22%, signal=41%
C5	Up	GO_OXIDOREDUCTASE_ACTIVITY_ACTING_ON_THE_CH_CH_GROUP_OF_DONORS	46	0.308853	1.14445	0.23301	1	1	1373	tags=22%, list=12%, signal=25%
C5	Up	GO_POSITIVE_REGULATION_OF_EPIDERMIS_DEVELOPMENT	22	0.366496	1.14441	0.29065	1	1	4869	tags=64%, list=44%, signal=113%
C2&custom	Up	XU_HGF_TARGETS_INDUCED_BY_AKT1_6HR	15	0.40365	1.14402	0.292994	0.770896	1	1995	tags=33%, list=18%, signal=41%
C2&custom	Up	NABA_ECM_REGULATORS	84	0.271747	1.14326	0.214141	0.770657	1	1742	tags=21%, list=16%, signal=25%
C3	Up	AP2REP_01	105	0.257447	1.143	0.205761	0.978846	1	2738	tags=38%, list=25%, signal=50%
C2&custom	Up	OSADA_ASCL1_TARGETS_UP	24	0.358552	1.14231	0.275794	0.771326	1	790	tags=17%, list=7%, signal=18%
C5	Up	GO_B_CELL_DIFFERENTIATION	48	0.303577	1.14228	0.239006	1	1	1993	tags=27%, list=18%, signal=33%
C2&custom	Up	JIANG_TIP30_TARGETS_DN	19	0.383567	1.14162	0.300403	0.771006	1	3953	tags=58%, list=35%, signal=90%
C5	Up	GO_ORGANIC_ANION_TRANSMEMBRANE_TRANSPORTER_ACTIVITY	78	0.279191	1.14013	0.206823	1	1	3292	tags=41%, list=30%, signal=58%
C5	Up	GO_REGULATION_OF_INSULIN_RECEPTOR_SIGNALING_PATHWAY	30	0.334643	1.13995	0.263158	1	1	1614	tags=23%, list=14%, signal=27%
C6	Up	ALK_DN.V1_UP	57	0.294669	1.13973	0.244111	0.428062	1	2707	tags=37%, list=24%, signal=48%
C5	Up	GO_INTRINSIC_APOPTOTIC_SIGNALING_PATHWAY_IN_RESPONSE_TO_DNA_DAMAGE	52	0.303075	1.1397	0.263056	1	1	1607	tags=25%, list=14%, signal=29%
C5	Up	GO_PROTEIN_HETEROOLIGOMERIZATION	63	0.285884	1.13945	0.221294	1	1	1807	tags=29%, list=16%, signal=34%
C2&custom	Up	LA_MEN1_TARGETS	15	0.403029	1.13911	0.318966	0.777786	1	4152	tags=60%, list=37%, signal=95%
C2&custom	Up	KEGG_ACUTE_MYELOID_LEUKEMIA	41	0.313127	1.13905	0.246377	0.774922	1	1575	tags=27%, list=14%, signal=31%
C2&custom	Up	CHIARADONNA_NEOPLASTIC_TRANSFORMATION_KRAS_DN	108	0.263365	1.13849	0.183633	0.774101	1	2622	tags=31%, list=24%, signal=40%
C5	Up	GO_ANATOMICAL_STRUCTURE_MATURATION	25	0.361984	1.13741	0.301887	1	1	1746	tags=24%, list=16%, signal=28%
C2&custom	Up	GARY_CD5_TARGETS_UP	363	0.223011	1.13685	0.122	0.777336	1	2459	tags=29%, list=22%, signal=36%
C3	Up	MYOD_Q6_01	162	0.248144	1.13659	0.170341	0.991508	1	2524	tags=27%, list=23%, signal=34%
C2&custom	Up	KEGG_BASE_EXCISION_REPAIR	31	0.335215	1.13628	0.267465	0.776497	1	1945	tags=35%, list=17%, signal=43%
C5	Up	GO_DNA_MODIFICATION	53	0.294829	1.13563	0.253638	1	1	2747	tags=36%, list=25%, signal=47%
C6	Up	ESC_V6.5_UP_LATE.V1_UP	122	0.254325	1.13527	0.202532	0.432314	1	1694	tags=20%, list=15%, signal=23%
C5	Up	GO_EXOCRINE_SYSTEM_DEVELOPMENT	23	0.357169	1.1343	0.288889	1	1	1044	tags=17%, list=9%, signal=19%
C2&custom	Up	MULLIGHAN_MLL_SIGNATURE_1_UP	286	0.229768	1.13417	0.144603	0.781494	1	1903	tags=23%, list=17%, signal=27%
C5	Up	GO_TAXIS	222	0.23292	1.13325	0.156187	1	1	1953	tags=21%, list=18%, signal=25%
C6	Up	PTEN_DN.V1_DN	77	0.276168	1.13262	0.234714	0.431356	1	1506	tags=18%, list=14%, signal=21%
C5	Up	GO_I_KAPPAB_KINASE_NF_KAPPAB_SIGNALING	49	0.308584	1.132	0.280164	1	1	1979	tags=33%, list=18%, signal=40%
C5	Up	GO_POSITIVE_REGULATION_OF_LEUKOCYTE_CHEMOTAXIS	36	0.322379	1.13196	0.300813	1	1	1668	tags=25%, list=15%, signal=29%
C5	Up	GO_MOTILE_CILIUM	50	0.301397	1.13136	0.264113	1	1	338	tags=12%, list=3%, signal=12%
C5	Up	GO_POSITIVE_REGULATION_OF_B_CELL_PROLIFERATION	15	0.40851	1.1312	0.304519	1	1	4599	tags=73%, list=41%, signal=125%
C2&custom	Up	BRUINS_UVC_RESPONSE_VIA_TP53_GROUP_A	452	0.216984	1.13034	0.126953	0.793333	1	2832	tags=30%, list=25%, signal=39%
C3	Up	LMO2COM_01	154	0.245818	1.13018	0.22561	1	1	2286	tags=24%, list=20%, signal=30%
C2&custom	Up	REACTOME_MEIOTIC_RECOMBINATION	47	0.300906	1.12968	0.253579	0.792812	1	957	tags=17%, list=9%, signal=19%
C5	Up	GO_SMALL_MOLECULE_CATABOLIC_PROCESS	211	0.236133	1.12864	0.177686	1	1	1799	tags=23%, list=16%, signal=27%
C2&custom	Up	CHEN_CHOLESTEROL_BIOSYNTHESIS_PATHWAY_DOWNREGULATED_BY_R406_FIGURE6ATOP100_HUMAN	17	0.386497	1.12831	0.293279	0.795056	1	1437	tags=35%, list=13%, signal=40%
C5	Up	GO_NEGATIVE_REGULATION_OF_EMBRYONIC_DEVELOPMENT	15	0.403851	1.12774	0.312883	1	1	838	tags=20%, list=8%, signal=22%
C5	Up	GO_STEROL_BIOSYNTHETIC_PROCESS	35	0.319178	1.12763	0.27621	1	1	1437	tags=29%, list=13%, signal=33%
C2&custom	Up	MIKKELSEN_NPC_LCP_WITH_H3K4ME3	27	0.338628	1.12694	0.2827	0.797309	1	4116	tags=67%, list=37%, signal=105%
C2&custom	Up	KIM_GLIS2_TARGETS_UP	50	0.302095	1.12683	0.272545	0.794707	1	3182	tags=46%, list=29%, signal=64%
C6	Up	PKCA_DN.V1_UP	74	0.278023	1.12677	0.234252	0.438527	1	4266	tags=53%, list=38%, signal=85%
C2&custom	Up	MIKKELSEN_NPC_HCP_WITH_H3K27ME3	128	0.250763	1.12604	0.237721	0.794767	1	3793	tags=45%, list=34%, signal=67%
C5	Up	GO_G_PROTEIN_COUPLED_RECEPTOR_SIGNALING_PATHWAY_COUPLED_TO_CYCLIC_NUCLEOTIDE_SECOND_MESSENGER	60	0.284841	1.12536	0.257253	1	1	486	tags=10%, list=4%, signal=10%
C5	Up	GO_PROTEINACEOUS_EXTRACELLULAR_MATRIX	150	0.245386	1.1247	0.206681	1	1	4357	tags=60%, list=39%, signal=97%
C6	Up	IL15_UP.V1_DN	73	0.274794	1.1244	0.246154	0.43693	1	4325	tags=55%, list=39%, signal=89%
C5	Up	GO_REGULATION_OF_NECROTIC_CELL_DEATH	21	0.375308	1.12422	0.283673	1	1	2002	tags=38%, list=18%, signal=46%
C5	Up	GO_HORMONE_BIOSYNTHETIC_PROCESS	21	0.371896	1.1242	0.315151	1	1	1856	tags=29%, list=17%, signal=34%
C2&custom	Up	XU_CREBBP_TARGETS_DN	32	0.327966	1.12393	0.280156	0.79994	1	1496	tags=25%, list=13%, signal=29%
C3	Up	LBP1_Q6	136	0.250398	1.12267	0.2251	1	1	2482	tags=29%, list=22%, signal=36%
C2&custom	Up	MEISSNER_BRAIN_HCP_WITH_H3K27ME3	112	0.25842	1.12258	0.227083	0.802238	1	4437	tags=57%, list=40%, signal=94%
C2&custom	Up	WEST_ADRENOCORTICAL_TUMOR_DN	362	0.221226	1.122	0.141104	0.801376	1	1923	tags=21%, list=17%, signal=24%
C2&custom	Up	BOSCO_EPITHELIAL_DIFFERENTIATION_MODULE	24	0.355595	1.12099	0.294949	0.802325	1	1749	tags=25%, list=16%, signal=30%
C5	Up	GO_REGULATION_OF_GASTRULATION	22	0.358872	1.12071	0.317992	1	1	466	tags=14%, list=4%, signal=14%
C2&custom	Up	VART_KSHV_INFECTION_ANGIOGENIC_MARKERS_DN	77	0.275458	1.11996	0.24898	0.803348	1	3175	tags=40%, list=28%, signal=56%
C5	Up	GO_POLYOL_BIOSYNTHETIC_PROCESS	19	0.365964	1.11876	0.305155	1	1	3103	tags=47%, list=28%, signal=66%
C5	Up	GO_SALIVARY_GLAND_DEVELOPMENT	16	0.393286	1.1187	0.298419	1	1	1044	tags=19%, list=9%, signal=21%
C2&custom	Up	KEGG_PEROXISOME	55	0.291058	1.11851	0.259657	0.805911	1	1674	tags=24%, list=15%, signal=28%
C3	Up	AP1_C	178	0.240365	1.1184	0.203187	1	1	1494	tags=21%, list=13%, signal=24%
C6	Up	BCAT.100_UP.V1_DN	17	0.3857	1.11803	0.310345	0.446381	1	3716	tags=53%, list=33%, signal=79%
C2&custom	Up	REACTOME_CHONDROITIN_SULFATE_DERMATAN_SULFATE_METABOLISM	32	0.328663	1.11741	0.293139	0.807235	1	999	tags=19%, list=9%, signal=21%
C2&custom	Up	BHAT_ESR1_TARGETS_VIA_AKT1_UP	205	0.233877	1.11568	0.196319	0.810933	1	2600	tags=30%, list=23%, signal=39%
C5	Up	GO_TELOMERE_ORGANIZATION	74	0.273647	1.11564	0.267081	1	1	1130	tags=19%, list=10%, signal=21%
H	Up	HALLMARK_MYOGENESIS	115	0.250868	1.11532	0.230108	0.740149	0.999	4196	tags=59%, list=38%, signal=94%
C6	Up	MYC_UP.V1_DN	80	0.267378	1.11446	0.269474	0.447976	1	2531	tags=31%, list=23%, signal=40%
C2&custom	Up	REACTOME_PI3K_EVENTS_IN_ERBB4_SIGNALING	26	0.34724	1.11415	0.308571	0.813956	1	1597	tags=31%, list=14%, signal=36%
C5	Up	GO_NEUROTROPHIN_SIGNALING_PATHWAY	17	0.381821	1.11302	0.318359	1	1	1614	tags=35%, list=14%, signal=41%
C6	Up	WNT_UP.V1_DN	84	0.270995	1.11284	0.261905	0.444584	1	1499	tags=24%, list=13%, signal=27%
C5	Up	GO_LIPASE_ACTIVITY	54	0.284258	1.11281	0.263158	1	1	1924	tags=24%, list=17%, signal=29%
C2&custom	Up	HAN_JNK_SINGALING_DN	21	0.357973	1.11274	0.314655	0.816373	1	3213	tags=52%, list=29%, signal=73%
C3	Up	MYOGENIN_Q6	142	0.247644	1.11258	0.245098	1	1	2232	tags=27%, list=20%, signal=34%
C5	Up	GO_ANION_CATION_SYMPORTER_ACTIVITY	20	0.364405	1.11119	0.325095	1	1	1719	tags=25%, list=15%, signal=30%
C2&custom	Up	NABA_CORE_MATRISOME	118	0.247797	1.11087	0.238	0.820774	1	4348	tags=61%, list=39%, signal=99%
C2&custom	Up	REACTOME_HEPARAN_SULFATE_HEPARIN_HS_GAG_METABOLISM	33	0.32934	1.1105	0.308151	0.819226	1	999	tags=18%, list=9%, signal=20%
C2&custom	Up	REACTOME_GAB1_SIGNALOSOME	27	0.335823	1.10973	0.302846	0.819293	1	1614	tags=30%, list=14%, signal=35%
C2&custom	Up	REACTOME_NUCLEAR_RECEPTOR_TRANSCRIPTION_PATHWAY	21	0.361811	1.10964	0.306418	0.816669	1	2840	tags=38%, list=25%, signal=51%
C5	Up	GO_REGULATION_OF_POSTSYNAPTIC_MEMBRANE_POTENTIAL	19	0.361923	1.10945	0.314961	1	1	4302	tags=58%, list=39%, signal=94%
C5	Up	GO_STRAND_DISPLACEMENT	18	0.375385	1.10945	0.316633	1	1	1909	tags=28%, list=17%, signal=33%
C5	Up	GO_CILIARY_MEMBRANE	30	0.334637	1.10918	0.306	1	1	2432	tags=30%, list=22%, signal=38%
C5	Up	GO_REGULATION_OF_BEHAVIOR	22	0.360167	1.10872	0.317814	1	1	2284	tags=32%, list=20%, signal=40%
C6	Up	ERB2_UP.V1_UP	126	0.249497	1.10861	0.24477	0.447474	1	1318	tags=20%, list=12%, signal=22%
C2&custom	Up	CAIRO_LIVER_DEVELOPMENT_DN	112	0.252205	1.10743	0.269397	0.822312	1	1721	tags=22%, list=15%, signal=26%
C5	Up	GO_REGULATION_OF_CYTOKINE_SECRETION	61	0.280583	1.10647	0.266525	1	1	1885	tags=28%, list=17%, signal=33%
C5	Up	GO_PROTEIN_KINASE_C_BINDING	33	0.321215	1.10626	0.311508	1	1	2345	tags=30%, list=21%, signal=38%
C6	Up	JAK2_DN.V1_UP	54	0.289222	1.10616	0.282051	0.446439	1	1037	tags=17%, list=9%, signal=18%
C2&custom	Up	AMBROSINI_FLAVOPIRIDOL_TREATMENT_TP53	81	0.265329	1.10604	0.276923	0.824737	1	3043	tags=38%, list=27%, signal=52%
C2&custom	Up	REACTOME_PI3K_AKT_ACTIVATION	28	0.33155	1.10601	0.33125	0.82192	1	1330	tags=25%, list=12%, signal=28%
C5	Up	GO_SECONDARY_ACTIVE_TRANSMEMBRANE_TRANSPORTER_ACTIVITY	94	0.259191	1.10585	0.254132	1	1	2943	tags=35%, list=26%, signal=47%
C3	Up	CCANNAGRKGGC_UNKNOWN	68	0.277612	1.10468	0.281437	1	1	1794	tags=22%, list=16%, signal=26%
C5	Up	GO_NEGATIVE_REGULATION_OF_CYTOKINE_SECRETION	19	0.367164	1.10426	0.315789	1	1	1033	tags=32%, list=9%, signal=35%
C5	Up	GO_REGULATION_OF_CALCIUM_ION_TRANSPORT	97	0.259832	1.10376	0.275862	1	1	1679	tags=25%, list=15%, signal=29%
C5	Up	GO_NEGATIVE_REGULATION_OF_INNATE_IMMUNE_RESPONSE	27	0.33298	1.10358	0.321063	1	1	4242	tags=63%, list=38%, signal=101%
C2&custom	Up	KEGG_FC_EPSILON_RI_SIGNALING_PATHWAY	40	0.30366	1.10349	0.299376	0.828879	1	1575	tags=23%, list=14%, signal=26%
C3	Up	MYOGNF1_01	31	0.327138	1.10345	0.293103	1	1	2526	tags=39%, list=23%, signal=50%
C5	Up	GO_CYTOPLASMIC_SEQUESTERING_OF_PROTEIN	33	0.318977	1.10221	0.301455	1	1	1641	tags=27%, list=15%, signal=32%
C5	Up	GO_POSITIVE_REGULATION_OF_LEUKOCYTE_MIGRATION	49	0.292581	1.1018	0.296451	1	1	2785	tags=39%, list=25%, signal=51%
C5	Up	GO_LEUKOCYTE_APOPTOTIC_PROCESS	16	0.386407	1.10173	0.341897	1	1	1607	tags=31%, list=14%, signal=36%
C2&custom	Up	RUAN_RESPONSE_TO_TNF_DN	59	0.276805	1.09982	0.279919	0.840162	1	2740	tags=36%, list=25%, signal=47%
C5	Up	GO_SMOOTHENED_SIGNALING_PATHWAY	46	0.29593	1.09978	0.268	1	1	2070	tags=26%, list=19%, signal=32%
C6	Up	CSR_LATE_UP.V1_DN	111	0.251311	1.09949	0.255578	0.455578	1	2034	tags=24%, list=18%, signal=29%
C6	Up	AKT_UP.V1_UP	99	0.253632	1.09859	0.262626	0.451242	1	1325	tags=19%, list=12%, signal=22%
C5	Up	GO_FATTY_ACID_DERIVATIVE_METABOLIC_PROCESS	38	0.311828	1.09804	0.325052	1	1	2166	tags=34%, list=19%, signal=42%
C5	Up	GO_ORGANIC_HYDROXY_COMPOUND_BIOSYNTHETIC_PROCESS	102	0.252961	1.0973	0.29	1	1	1542	tags=23%, list=14%, signal=26%
C5	Up	GO_PRESYNAPTIC_MEMBRANE	24	0.343936	1.09618	0.326772	1	1	3328	tags=50%, list=30%, signal=71%
C5	Up	GO_REGULATION_OF_LYMPHOCYTE_APOPTOTIC_PROCESS	26	0.338408	1.09609	0.340909	1	1	3152	tags=42%, list=28%, signal=59%
C2&custom	Up	RUAN_RESPONSE_TO_TNF_TROGLITAZONE_DN	29	0.328443	1.09607	0.333333	0.852179	1	2740	tags=45%, list=25%, signal=59%
C2&custom	Up	HOFMANN_CELL_LYMPHOMA_DN	22	0.354598	1.09579	0.307217	0.850369	1	1431	tags=32%, list=13%, signal=36%
C5	Up	GO_REGULATION_OF_INTERLEUKIN_12_PRODUCTION	26	0.339066	1.09522	0.311024	1	1	1180	tags=23%, list=11%, signal=26%
C5	Up	GO_RESPONSE_TO_ELECTRICAL_STIMULUS	22	0.355107	1.09487	0.316973	1	1	2616	tags=45%, list=23%, signal=59%
C3	Up	FXR_Q3	72	0.267394	1.09422	0.279835	1	1	998	tags=18%, list=9%, signal=20%
C5	Up	GO_NEGATIVE_REGULATION_OF_CHEMOTAXIS	28	0.33054	1.09318	0.342967	1	1	2504	tags=36%, list=22%, signal=46%
C2&custom	Up	PID_PI3KCI_PATHWAY	34	0.311598	1.0926	0.333333	0.860218	1	1776	tags=29%, list=16%, signal=35%
C5	Up	GO_POSITIVE_REGULATION_OF_SEQUENCE_SPECIFIC_DNA_BINDING_TRANSCRIPTION_FACTOR_ACTIVITY	139	0.237727	1.09244	0.26572	1	1	1608	tags=19%, list=14%, signal=22%
C6	Up	PDGF_ERK_DN.V1_DN	109	0.249564	1.0922	0.290123	0.461074	1	2310	tags=28%, list=21%, signal=34%
C5	Up	GO_REGULATION_OF_SMALL_GTPASE_MEDIATED_SIGNAL_TRANSDUCTION	175	0.232203	1.09177	0.262	1	1	2365	tags=30%, list=21%, signal=38%
C5	Up	GO_SENSORY_PERCEPTION_OF_LIGHT_STIMULUS	71	0.269576	1.09142	0.280412	1	1	1759	tags=23%, list=16%, signal=27%
C5	Up	GO_LIPID_TRANSPORTER_ACTIVITY	47	0.293926	1.09118	0.322718	1	1	1827	tags=26%, list=16%, signal=30%
C6	Up	BMI1_DN_MEL18_DN.V1_UP	95	0.254551	1.091	0.269388	0.457741	1	1993	tags=25%, list=18%, signal=30%
C2&custom	Up	SHETH_LIVER_CANCER_VS_TXNIP_LOSS_PAM2	103	0.253189	1.091	0.289628	0.863572	1	1876	tags=24%, list=17%, signal=29%
C2&custom	Up	SASAI_RESISTANCE_TO_NEOPLASTIC_TRANSFROMATION	37	0.310001	1.09057	0.29783	0.862367	1	1628	tags=30%, list=15%, signal=35%
C3	Up	LXR_DR4_Q3	58	0.282727	1.09016	0.291165	1	1	1566	tags=22%, list=14%, signal=26%
C2&custom	Up	KELLY_IRAK4I_4ABC-DLBCL_FCGE2_24_HRS_UP	71	0.273555	1.08967	0.300578	0.863031	1	2087	tags=25%, list=19%, signal=31%
C2&custom	Up	YOSHIOKA_LIVER_CANCER_EARLY_RECURRENCE_UP	27	0.335754	1.0893	0.319444	0.861636	1	2429	tags=30%, list=22%, signal=38%
C5	Up	GO_CELL_CHEMOTAXIS	59	0.280236	1.08908	0.300797	1	1	1872	tags=24%, list=17%, signal=28%
C6	Up	CRX_NRL_DN.V1_UP	76	0.261592	1.08882	0.287879	0.45653	1	1767	tags=22%, list=16%, signal=26%
C2&custom	Up	NAKAYAMA_SOFT_TISSUE_TUMORS_PCA1_UP	36	0.313884	1.08873	0.321429	0.860985	1	4357	tags=67%, list=39%, signal=109%
C2&custom	Up	MORI_LARGE_PRE_BII_LYMPHOCYTE_DN	36	0.308711	1.08869	0.326044	0.858181	1	1834	tags=31%, list=16%, signal=36%
C5	Up	GO_PHOSPHATIDYLCHOLINE_METABOLIC_PROCESS	28	0.333095	1.08843	0.334012	1	1	1924	tags=36%, list=17%, signal=43%
C2&custom	Up	KELLY_IRAK4I_4ABC-DLBCL_FCLE0.375_24_HRS_DOWN	19	0.37335	1.08827	0.339394	0.856859	1	4331	tags=63%, list=39%, signal=103%
C2&custom	Up	ENGELMANN_CANCER_PROGENITORS_DN	46	0.297345	1.08777	0.315582	0.855956	1	3326	tags=54%, list=30%, signal=77%
C2&custom	Up	BIOCARTA_EDG1_PATHWAY	21	0.354518	1.08636	0.319277	0.858685	1	1614	tags=24%, list=14%, signal=28%
C5	Up	GO_SH3_DOMAIN_BINDING	63	0.273084	1.08446	0.325142	1	1	2051	tags=30%, list=18%, signal=37%
C5	Up	GO_POSITIVE_REGULATION_OF_GENE_EXPRESSION_EPIGENETIC	56	0.282521	1.08429	0.30819	1	1	2156	tags=25%, list=19%, signal=31%
C5	Up	GO_POSITIVE_REGULATION_OF_LIPID_METABOLIC_PROCESS	68	0.269882	1.08419	0.326172	1	1	842	tags=15%, list=8%, signal=16%
C5	Up	GO_SODIUM_ION_TRANSMEMBRANE_TRANSPORT	32	0.32034	1.08415	0.336756	1	1	2902	tags=44%, list=26%, signal=59%
C2&custom	Up	MIKKELSEN_NPC_ICP_WITH_H3K4ME3	274	0.21962	1.08385	0.230769	0.865578	1	2341	tags=27%, list=21%, signal=34%
C5	Up	GO_EXTRINSIC_APOPTOTIC_SIGNALING_PATHWAY	63	0.27307	1.0828	0.294737	1	1	1311	tags=22%, list=12%, signal=25%
C5	Up	GO_POSITIVE_REGULATION_OF_CALCIUM_MEDIATED_SIGNALING	19	0.355948	1.08197	0.327273	1	1	1121	tags=21%, list=10%, signal=23%
C6	Up	CRX_DN.V1_UP	71	0.267793	1.08156	0.298569	0.467429	1	2216	tags=27%, list=20%, signal=33%
C6	Up	MEL18_DN.V1_UP	100	0.248403	1.08118	0.292887	0.461962	1	1993	tags=24%, list=18%, signal=29%
C2&custom	Up	REACTOME_SLC_MEDIATED_TRANSMEMBRANE_TRANSPORT	120	0.244619	1.07992	0.284823	0.878303	1	1815	tags=25%, list=16%, signal=30%
C2&custom	Up	VALK_AML_CLUSTER_5	17	0.368432	1.07965	0.344468	0.876479	1	1830	tags=29%, list=16%, signal=35%
C5	Up	GO_STEROID_HORMONE_RECEPTOR_ACTIVITY	26	0.328796	1.07956	0.342159	1	1	2503	tags=31%, list=22%, signal=40%
C2&custom	Up	KELLY_IRAK4I_4ABC-DLBCL_FCLE0.375_6_HRS_DOWN	32	0.317993	1.07922	0.328155	0.875231	1	5038	tags=72%, list=45%, signal=131%
C2&custom	Up	MCLACHLAN_DENTAL_CARIES_UP	120	0.241775	1.07892	0.273092	0.873446	1	1937	tags=23%, list=17%, signal=27%
C2&custom	Up	DACOSTA_UV_RESPONSE_VIA_ERCC3_COMMON_UP	66	0.273657	1.0787	0.323529	0.87148	1	2061	tags=30%, list=18%, signal=37%
C5	Up	GO_REGULATION_OF_PHAGOCYTOSIS	34	0.311812	1.07825	0.360624	1	1	1717	tags=29%, list=15%, signal=35%
C5	Up	GO_PYRIMIDINE_NUCLEOTIDE_METABOLIC_PROCESS	40	0.294431	1.07733	0.331349	1	1	1293	tags=23%, list=12%, signal=25%
C5	Up	GO_POSITIVE_REGULATION_OF_PHAGOCYTOSIS	24	0.340809	1.07717	0.355649	1	1	1709	tags=29%, list=15%, signal=34%
C5	Up	GO_INTRINSIC_COMPONENT_OF_ORGANELLE_MEMBRANE	213	0.225718	1.07715	0.253061	1	1	1628	tags=19%, list=15%, signal=22%
C5	Up	GO_HORMONE_ACTIVITY	30	0.320956	1.0771	0.337349	1	1	5050	tags=80%, list=45%, signal=146%
C5	Up	GO_NEGATIVE_REGULATION_OF_ANION_TRANSPORT	18	0.368759	1.07643	0.35119	1	1	3169	tags=56%, list=28%, signal=77%
C5	Up	GO_MEMORY	49	0.2836	1.07587	0.315682	1	1	2967	tags=41%, list=27%, signal=55%
C5	Up	GO_BLOOD_MICROPARTICLE	42	0.298308	1.07571	0.340471	1	1	829	tags=19%, list=7%, signal=20%
C3	Up	COUP_DR1_Q6	162	0.232146	1.07545	0.285398	1	1	2079	tags=26%, list=19%, signal=31%
C2&custom	Up	REACTOME_IMMUNOREGULATORY_INTERACTIONS_BETWEEN_A_LYMPHOID_AND_A_NON_LYMPHOID_CELL	28	0.328808	1.07526	0.358824	0.882409	1	3002	tags=39%, list=27%, signal=54%
C5	Up	GO_PLASMA_MEMBRANE_REGION	422	0.208924	1.07517	0.229645	1	1	2341	tags=26%, list=21%, signal=32%
C5	Up	GO_DETOXIFICATION	46	0.29185	1.07455	0.332046	1	1	1499	tags=26%, list=13%, signal=30%
C3	Up	CCCNNGGGAR_OLF1_01	209	0.22406	1.07434	0.26383	1	1	1915	tags=22%, list=17%, signal=26%
C2&custom	Up	REACTOME_POTASSIUM_CHANNELS	37	0.302516	1.07411	0.346555	0.884071	1	4120	tags=62%, list=37%, signal=98%
C5	Up	GO_MODIFIED_AMINO_ACID_TRANSPORT	15	0.383631	1.07406	0.362525	1	1	2892	tags=47%, list=26%, signal=63%
C3	Up	VDR_Q6	163	0.230903	1.07358	0.265469	1	1	1926	tags=24%, list=17%, signal=28%
C5	Up	GO_MOTOR_NEURON_AXON_GUIDANCE	20	0.346339	1.07356	0.360587	1	1	3722	tags=50%, list=33%, signal=75%
C6	Up	LEF1_UP.V1_UP	113	0.244241	1.07325	0.287091	0.475099	1	2033	tags=25%, list=18%, signal=30%
C2&custom	Up	HOEK_NEW_MITF_TARGET_DEFINED_BY_MITF_COEXPRESSION_AND_STIMULATION_71_GENES_HUMAN	47	0.288896	1.07308	0.326572	0.885288	1	2052	tags=21%, list=18%, signal=26%
C2&custom	Up	REACTOME_PACKAGING_OF_TELOMERE_ENDS	26	0.325399	1.073	0.349901	0.882685	1	765	tags=15%, list=7%, signal=16%
C6	Up	MYC_UP.V1_UP	124	0.241394	1.07296	0.285714	0.46979	1	1454	tags=23%, list=13%, signal=27%
C5	Up	GO_POSITIVE_REGULATION_OF_NUCLEOCYTOPLASMIC_TRANSPORT	75	0.26647	1.07193	0.311203	1	1	988	tags=19%, list=9%, signal=20%
C5	Up	GO_NEGATIVE_REGULATION_OF_CYCLIC_NUCLEOTIDE_METABOLIC_PROCESS	18	0.368107	1.07103	0.386	1	1	1565	tags=28%, list=14%, signal=32%
C3	Up	CTGRYYYNATT_UNKNOWN	40	0.297884	1.0704	0.341317	1	1	1973	tags=33%, list=18%, signal=39%
C2&custom	Up	PID_RHOA_PATHWAY	34	0.310299	1.06967	0.352227	0.893147	1	1846	tags=29%, list=17%, signal=35%
C2&custom	Up	KEGG_NOTCH_SIGNALING_PATHWAY	33	0.305605	1.06947	0.34413	0.891053	1	1898	tags=30%, list=17%, signal=36%
C5	Up	GO_OXIDOREDUCTASE_ACTIVITY_ACTING_ON_THE_CH_OH_GROUP_OF_DONORS_NAD_OR_NADP_AS_ACCEPTOR	68	0.265215	1.06927	0.34127	1	1	1660	tags=26%, list=15%, signal=31%
C6	Up	ESC_J1_UP_LATE.V1_UP	105	0.248312	1.06907	0.324	0.473794	1	1782	tags=19%, list=16%, signal=22%
C5	Up	GO_RESPONSE_TO_FUNGUS	16	0.37075	1.06862	0.350913	1	1	238	tags=13%, list=2%, signal=13%
C3	Up	PPAR_DR1_Q2	170	0.227245	1.06826	0.284254	1	1	2079	tags=25%, list=19%, signal=30%
C5	Up	GO_MONOCARBOXYLIC_ACID_TRANSPORT	51	0.277311	1.06796	0.34585	1	1	3606	tags=41%, list=32%, signal=61%
C6	Up	ATF2_UP.V1_DN	92	0.255041	1.06707	0.354839	0.47257	1	4355	tags=51%, list=39%, signal=83%
C2&custom	Up	MEISSNER_NPC_HCP_WITH_H3K4ME2_AND_H3K27ME3	132	0.237345	1.0666	0.325482	0.89986	1	3289	tags=42%, list=29%, signal=58%
C2&custom	Up	REACTOME_GPCR_DOWNSTREAM_SIGNALING	173	0.225851	1.06647	0.279022	0.89742	1	2379	tags=25%, list=21%, signal=32%
C5	Up	GO_MUSCLE_ORGAN_DEVELOPMENT	145	0.234618	1.06646	0.311983	1	1	1952	tags=21%, list=18%, signal=25%
C2&custom	Up	FLOTHO_PEDIATRIC_ALL_THERAPY_RESPONSE_DN	20	0.35284	1.06557	0.363273	0.898317	1	2967	tags=45%, list=27%, signal=61%
C2&custom	Up	REACTOME_INTERFERON_ALPHA_BETA_SIGNALING	42	0.292608	1.06544	0.330709	0.895885	1	4435	tags=57%, list=40%, signal=95%
C2&custom	Up	HSIAO_LIVER_SPECIFIC_GENES	100	0.249654	1.06534	0.307241	0.893441	1	1323	tags=19%, list=12%, signal=21%
C5	Up	GO_CELLULAR_COMPONENT_ASSEMBLY_INVOLVED_IN_MORPHOGENESIS	122	0.238334	1.0653	0.308026	1	1	1140	tags=15%, list=10%, signal=16%
C5	Up	GO_POSITIVE_REGULATION_OF_CYTOKINE_PRODUCTION	192	0.228201	1.06499	0.281837	1	1	2313	tags=27%, list=21%, signal=34%
C5	Up	GO_PEPTIDYL_SERINE_MODIFICATION	100	0.249528	1.06454	0.333996	1	1	1614	tags=20%, list=14%, signal=23%
C2&custom	Up	HOSHIDA_LIVER_CANCER_SUBCLASS_S3	149	0.235513	1.0641	0.33652	0.895622	1	608	tags=11%, list=5%, signal=12%
C2&custom	Up	HUPER_BREAST_BASAL_VS_LUMINAL_DN	45	0.286245	1.06407	0.356275	0.892866	1	1311	tags=20%, list=12%, signal=23%
C5	Up	GO_REGULATION_OF_LIPASE_ACTIVITY	36	0.302151	1.06363	0.361225	1	1	1791	tags=28%, list=16%, signal=33%
C5	Up	GO_SPERM_MOTILITY	20	0.350035	1.0636	0.377432	1	1	1542	tags=20%, list=14%, signal=23%
C2&custom	Up	BIOCARTA_MITOCHONDRIA_PATHWAY	16	0.383064	1.06329	0.357724	0.893261	1	565	tags=19%, list=5%, signal=20%
C5	Up	GO_CHANNEL_REGULATOR_ACTIVITY	63	0.268682	1.06299	0.357294	1	1	1284	tags=16%, list=12%, signal=18%
C2&custom	Up	INGERSOLL_CD16_NEGATIVE_MONOCYTES_UP	44	0.29057	1.06264	0.368526	0.892988	1	1857	tags=27%, list=17%, signal=33%
C5	Up	GO_REGULATION_OF_MYOTUBE_DIFFERENTIATION	31	0.31641	1.06236	0.354	1	1	1889	tags=26%, list=17%, signal=31%
C2&custom	Up	NIKOLSKY_BREAST_CANCER_17Q11_Q21_AMPLICON	75	0.260238	1.06228	0.33125	0.891609	1	2451	tags=27%, list=22%, signal=34%
C5	Up	GO_PHOSPHOLIPID_TRANSPORT	29	0.318066	1.06209	0.355599	1	1	1805	tags=28%, list=16%, signal=33%
C2&custom	Up	REACTOME_PI_3K_CASCADE	30	0.313927	1.06206	0.348089	0.889665	1	1686	tags=27%, list=15%, signal=31%
C5	Up	GO_CATION_TRANSMEMBRANE_TRANSPORTER_ACTIVITY	278	0.214874	1.06154	0.278132	1	1	2789	tags=31%, list=25%, signal=40%
C5	Up	GO_REGULATION_OF_CYTOSOLIC_CALCIUM_ION_CONCENTRATION	70	0.262149	1.06125	0.353293	1	1	2508	tags=31%, list=22%, signal=40%
C2&custom	Up	KEGG_PORPHYRIN_AND_CHLOROPHYLL_METABOLISM	22	0.341922	1.06099	0.349076	0.891286	1	1073	tags=18%, list=10%, signal=20%
C6	Up	WNT_UP.V1_UP	84	0.254189	1.06098	0.317172	0.481766	1	3486	tags=45%, list=31%, signal=65%
C5	Up	GO_NEURON_DEATH	29	0.319683	1.06081	0.37797	1	1	1607	tags=28%, list=14%, signal=32%
C3	Up	ZIC1_01	178	0.226321	1.06077	0.317269	1	1	2355	tags=26%, list=21%, signal=33%
C5	Up	GO_REGULATION_OF_VIRAL_ENTRY_INTO_HOST_CELL	17	0.365079	1.05977	0.392354	1	1	2072	tags=35%, list=19%, signal=43%
C5	Up	GO_PROTEIN_MANNOSYLATION	16	0.36818	1.05922	0.38833	1	1	1319	tags=25%, list=12%, signal=28%
C5	Up	GO_ORGANOPHOSPHATE_ESTER_TRANSPORT	55	0.277161	1.05899	0.340909	1	1	2399	tags=31%, list=22%, signal=39%
C2&custom	Up	CHTANOVA_TFH_CELL_GENES_UP	17	0.363118	1.05875	0.375734	0.897409	1	3373	tags=47%, list=30%, signal=67%
C2&custom	Up	BORCZUK_MALIGNANT_MESOTHELIOMA_DN	44	0.286034	1.05843	0.365503	0.895793	1	2501	tags=30%, list=22%, signal=38%
C5	Up	GO_NEGATIVE_REGULATION_OF_SECRETION	100	0.246543	1.05693	0.316222	1	1	2683	tags=37%, list=24%, signal=48%
C5	Up	GO_NEURON_FATE_SPECIFICATION	15	0.378694	1.05682	0.378788	1	1	4325	tags=67%, list=39%, signal=109%
C5	Up	GO_CYTOKINE_RECEPTOR_BINDING	110	0.243574	1.05635	0.327696	1	1	1245	tags=16%, list=11%, signal=18%
C5	Up	GO_DIOXYGENASE_ACTIVITY	56	0.271171	1.05586	0.342975	1	1	2536	tags=29%, list=23%, signal=37%
C5	Up	GO_DIVALENT_INORGANIC_CATION_TRANSPORT	128	0.239107	1.05555	0.35119	1	1	2245	tags=26%, list=20%, signal=32%
C2&custom	Up	NIKOLSKY_BREAST_CANCER_20Q11_AMPLICON	25	0.331676	1.05493	0.355691	0.907172	1	2205	tags=28%, list=20%, signal=35%
C5	Up	GO_PROTEIN_LOCALIZATION_TO_CELL_PERIPHERY	93	0.247804	1.05449	0.354906	1	1	1547	tags=24%, list=14%, signal=27%
C5	Up	GO_POSITIVE_REGULATION_OF_GLUCOSE_METABOLIC_PROCESS	17	0.363606	1.05438	0.377907	1	1	2830	tags=35%, list=25%, signal=47%
C2&custom	Up	REACTOME_SYNTHESIS_OF_PIPS_AT_THE_PLASMA_MEMBRANE	18	0.361729	1.05436	0.366109	0.906664	1	3475	tags=39%, list=31%, signal=56%
C5	Up	GO_REGULATION_OF_ION_HOMEOSTASIS	95	0.246034	1.05408	0.353183	1	1	2470	tags=32%, list=22%, signal=40%
C5	Up	GO_SECRETORY_GRANULE_ORGANIZATION	15	0.375229	1.0535	0.390946	1	1	1696	tags=33%, list=15%, signal=39%
C6	Up	JNK_DN.V1_DN	99	0.244347	1.05337	0.340517	0.495244	1	2839	tags=34%, list=25%, signal=46%
C2&custom	Up	FURUKAWA_DUSP6_TARGETS_PCI35_UP	39	0.295178	1.05321	0.388235	0.908475	1	2996	tags=36%, list=27%, signal=49%
C5	Up	GO_PYRIDOXAL_PHOSPHATE_BINDING	30	0.313012	1.05286	0.383966	1	1	315	tags=13%, list=3%, signal=14%
C2&custom	Up	ODONNELL_TFRC_TARGETS_UP	211	0.218646	1.05265	0.334719	0.907822	1	2776	tags=31%, list=25%, signal=40%
C5	Up	GO_CELL_CELL_SIGNALING	292	0.210982	1.05256	0.30064	1	1	2929	tags=31%, list=26%, signal=41%
C2&custom	Up	PATTERSON_DOCETAXEL_RESISTANCE	23	0.334076	1.05198	0.390558	0.907761	1	2683	tags=35%, list=24%, signal=46%
C5	Up	GO_CALCIUM_CHANNEL_REGULATOR_ACTIVITY	21	0.332803	1.0513	0.391473	1	1	1150	tags=19%, list=10%, signal=21%
C5	Up	GO_GRANULOCYTE_MIGRATION	23	0.334116	1.05117	0.399202	1	1	1872	tags=30%, list=17%, signal=36%
C2&custom	Up	TAVAZOIE_METASTASIS	42	0.295732	1.05032	0.416122	0.911704	1	1258	tags=17%, list=11%, signal=19%
C6	Up	KRAS.PROSTATE_UP.V1_DN	39	0.297751	1.05004	0.374477	0.497501	1	4636	tags=62%, list=42%, signal=105%
C5	Up	GO_SNRNA_PROCESSING	21	0.337817	1.0498	0.386139	1	1	1903	tags=33%, list=17%, signal=40%
C2&custom	Up	YANG_BREAST_CANCER_ESR1_UP	18	0.357122	1.04936	0.397287	0.912769	1	3396	tags=44%, list=30%, signal=64%
C5	Up	GO_ENDODEOXYRIBONUCLEASE_ACTIVITY	35	0.301502	1.04884	0.395257	1	1	1541	tags=26%, list=14%, signal=30%
C5	Up	GO_PHOSPHOLIPID_METABOLIC_PROCESS	223	0.216946	1.04834	0.322917	1	1	1729	tags=19%, list=16%, signal=22%
C2&custom	Up	JOHNSTONE_PARVB_TARGETS_3_UP	341	0.208046	1.04765	0.324895	0.91683	1	1374	tags=17%, list=12%, signal=19%
C2&custom	Up	RAJSKI_BREAST_CANCER_FIBROBLASTS_IGF1_STIMULATED_VS_CONTROL_182UP_GENES_HUMAN	156	0.225687	1.04764	0.346457	0.914086	1	1684	tags=23%, list=15%, signal=27%
C5	Up	GO_INTEGRIN_MEDIATED_SIGNALING_PATHWAY	44	0.288271	1.04704	0.397917	1	1	1993	tags=32%, list=18%, signal=39%
C5	Up	GO_REGULATION_OF_RESPONSE_TO_CYTOKINE_STIMULUS	100	0.246567	1.04617	0.359026	1	1	1116	tags=19%, list=10%, signal=21%
C2&custom	Up	PID_ALPHA_SYNUCLEIN_PATHWAY	24	0.32699	1.04558	0.37721	0.919471	1	1614	tags=25%, list=14%, signal=29%
C2&custom	Up	NIKOLSKY_BREAST_CANCER_8Q23_Q24_AMPLICON	97	0.244926	1.04554	0.375783	0.916872	1	2580	tags=37%, list=23%, signal=48%
C5	Up	GO_MICROBODY	95	0.245597	1.04493	0.339956	1	1	1674	tags=24%, list=15%, signal=28%
C2&custom	Up	KEGG_LEISHMANIA_INFECTION	40	0.291261	1.04456	0.389558	0.918047	1	1993	tags=28%, list=18%, signal=33%
C2&custom	Up	HOFFMANN_SMALL_PRE_BII_TO_IMMATURE_B_LYMPHOCYTE_UP	46	0.278527	1.04454	0.394422	0.915387	1	1834	tags=26%, list=16%, signal=31%
C2&custom	Up	REACTOME_BIOSYNTHESIS_OF_THE_N_GLYCAN_PRECURSOR_DOLICHOL_LIPID_LINKED_OLIGOSACCHARIDE_LLO_AND_TRANSFER_TO_A_NASCENT_PROTEIN	26	0.320648	1.04445	0.379531	0.912985	1	1921	tags=27%, list=17%, signal=32%
C5	Up	GO_PHOSPHOLIPID_TRANSPORTER_ACTIVITY	25	0.320898	1.04429	0.367677	1	1	2877	tags=44%, list=26%, signal=59%
C2&custom	Up	REACTOME_METABOLISM_OF_LIPIDS_AND_LIPOPROTEINS	300	0.208599	1.04263	0.317719	0.917429	1	1992	tags=22%, list=18%, signal=26%
C2&custom	Up	MOLENAAR_TARGETS_OF_CCND1_AND_CDK4_UP	44	0.287811	1.04248	0.395876	0.915257	1	2893	tags=36%, list=26%, signal=49%
C2&custom	Up	LEIN_PONS_MARKERS	52	0.274441	1.04225	0.383966	0.913439	1	594	tags=15%, list=5%, signal=16%
C2&custom	Up	KEGG_PPAR_SIGNALING_PATHWAY	35	0.300747	1.04221	0.388309	0.910907	1	746	tags=20%, list=7%, signal=21%
C5	Up	GO_PLATELET_ALPHA_GRANULE_LUMEN	24	0.323354	1.042	0.386266	1	1	316	tags=13%, list=3%, signal=13%
C2&custom	Up	PID_ARF6_PATHWAY	20	0.348545	1.04099	0.40535	0.912983	1	1614	tags=20%, list=14%, signal=23%
C2&custom	Up	BAKKER_FOXO3_TARGETS_DN	135	0.228638	1.04085	0.330595	0.910917	1	2240	tags=26%, list=20%, signal=32%
C2&custom	Up	REACTOME_OLFACTORY_SIGNALING_PATHWAY	19	0.348591	1.04042	0.412632	0.909868	1	4885	tags=74%, list=44%, signal=131%
C5	Up	GO_CIRCULATORY_SYSTEM_PROCESS	165	0.225468	1.03953	0.371197	1	1	2391	tags=27%, list=21%, signal=34%
C5	Up	GO_CLATHRIN_MEDIATED_ENDOCYTOSIS	23	0.328033	1.03919	0.396414	1	1	2804	tags=43%, list=25%, signal=58%
C2&custom	Up	ICHIBA_GRAFT_VERSUS_HOST_DISEASE_35D_UP	81	0.252902	1.03873	0.364919	0.913846	1	1901	tags=23%, list=17%, signal=28%
C2&custom	Up	KEGG_HOMOLOGOUS_RECOMBINATION	22	0.33466	1.03868	0.401198	0.911389	1	1540	tags=27%, list=14%, signal=32%
C5	Up	GO_PHOSPHATIDYLGLYCEROL_METABOLIC_PROCESS	17	0.363702	1.03827	0.415323	1	1	1613	tags=29%, list=14%, signal=34%
C2&custom	Up	ACEVEDO_LIVER_TUMOR_VS_NORMAL_ADJACENT_TISSUE_DN	177	0.221826	1.03784	0.349785	0.911946	1	2908	tags=36%, list=26%, signal=48%
C5	Up	GO_PURINE_CONTAINING_COMPOUND_CATABOLIC_PROCESS	28	0.312375	1.03753	0.388	1	1	981	tags=21%, list=9%, signal=23%
C3	Up	NFKB_Q6_01	133	0.230312	1.03728	0.360587	1	1	2171	tags=24%, list=19%, signal=30%
C2&custom	Up	CHYLA_CBFA2T3_TARGETS_UP	208	0.216012	1.0371	0.342916	0.912211	1	2176	tags=23%, list=20%, signal=28%
C3	Up	KRCTCNNNNMANAGC_UNKNOWN	42	0.285574	1.03668	0.412121	1	1	2453	tags=26%, list=22%, signal=33%
C2&custom	Up	BENPORATH_ES_WITH_H3K27ME3	471	0.197304	1.03637	0.329317	0.912452	1	4451	tags=51%, list=40%, signal=81%
C5	Up	GO_REGULATION_OF_VASCULATURE_DEVELOPMENT	130	0.229795	1.03636	0.378601	1	1	1668	tags=19%, list=15%, signal=22%
C3	Up	CACBINDINGPROTEIN_Q6	165	0.224419	1.03636	0.354331	1	1	2232	tags=25%, list=20%, signal=31%
C2&custom	Up	TANG_SENESCENCE_TP53_TARGETS_UP	19	0.343384	1.03582	0.409182	0.912004	1	3300	tags=37%, list=30%, signal=52%
C5	Up	GO_CYCLIC_NUCLEOTIDE_METABOLIC_PROCESS	17	0.354611	1.03449	0.416988	1	1	4875	tags=71%, list=44%, signal=125%
C2&custom	Up	ZHENG_IL22_SIGNALING_DN	17	0.355357	1.03412	0.405458	0.91633	1	1547	tags=29%, list=14%, signal=34%
C2&custom	Up	BINDEA_INTERDIGITATING_DENDRITIC_CELLS_BINDEA	15	0.367685	1.03374	0.429688	0.915251	1	867	tags=13%, list=8%, signal=14%
C2&custom	Up	BAELDE_DIABETIC_NEPHROPATHY_UP	52	0.273449	1.03319	0.407708	0.914809	1	3158	tags=44%, list=28%, signal=61%
C2&custom	Up	BIOCARTA_CREB_PATHWAY	22	0.328337	1.03311	0.415205	0.912536	1	107	tags=9%, list=1%, signal=9%
C2&custom	Up	LEIN_NEURON_MARKERS	39	0.290218	1.03265	0.386965	0.911782	1	1406	tags=21%, list=13%, signal=23%
C3	Up	STAT5A_01	149	0.227133	1.03161	0.365702	1	1	2902	tags=30%, list=26%, signal=40%
C2&custom	Up	HOFFMANN_LARGE_TO_SMALL_PRE_BII_LYMPHOCYTE_DN	38	0.291027	1.03139	0.431174	0.914224	1	2790	tags=39%, list=25%, signal=52%
C2&custom	Up	PEDRIOLI_MIR31_TARGETS_UP	98	0.243338	1.03118	0.395492	0.912442	1	1481	tags=17%, list=13%, signal=20%
C2&custom	Up	PID_TNF_PATHWAY	39	0.287128	1.0303	0.403651	0.913235	1	1284	tags=23%, list=12%, signal=26%
C2&custom	Up	WATTEL_AUTONOMOUS_THYROID_ADENOMA_UP	37	0.289164	1.02984	0.415822	0.912476	1	327	tags=11%, list=3%, signal=11%
C2&custom	Up	NABA_BASEMENT_MEMBRANES	20	0.339615	1.02941	0.408081	0.911537	1	1322	tags=30%, list=12%, signal=34%
C3	Up	RNTCANNRNNYNATTW_UNKNOWN	36	0.292249	1.02911	0.400786	1	1	4398	tags=58%, list=39%, signal=96%
C5	Up	GO_REGULATION_OF_STEROID_METABOLIC_PROCESS	40	0.286997	1.02858	0.378819	1	1	1325	tags=23%, list=12%, signal=25%
C2&custom	Up	OH_BREAST_EPITHELIAL_CELL_IGF1_TREATED_VS_CONTROL_53DOWN_GENES_HUMAN	39	0.284831	1.02852	0.409002	0.912383	1	728	tags=15%, list=7%, signal=16%
C2&custom	Up	YAMASHITA_METHYLATED_IN_PROSTATE_CANCER	26	0.317237	1.0285	0.418426	0.909889	1	877	tags=23%, list=8%, signal=25%
C2&custom	Up	HELLER_SILENCED_BY_METHYLATION_UP	164	0.220647	1.02836	0.376238	0.907944	1	2897	tags=34%, list=26%, signal=45%
C5	Up	GO_DIVALENT_INORGANIC_CATION_HOMEOSTASIS	137	0.230052	1.02799	0.359918	1	1	1714	tags=22%, list=15%, signal=26%
C5	Up	GO_LIPID_HOMEOSTASIS	53	0.270344	1.02745	0.402128	1	1	1195	tags=17%, list=11%, signal=19%
C5	Up	GO_ORGANIC_ACID_TRANSMEMBRANE_TRANSPORTER_ACTIVITY	59	0.260957	1.02685	0.413442	1	1	3292	tags=42%, list=30%, signal=60%
C2&custom	Up	HANN_RESISTANCE_TO_BCL2_INHIBITOR_DN	34	0.298143	1.02656	0.42607	0.912351	1	1659	tags=29%, list=15%, signal=34%
C2&custom	Up	KINSEY_TARGETS_OF_EWSR1_FLII_FUSION_DN	241	0.211362	1.02596	0.392079	0.9121	1	1487	tags=16%, list=13%, signal=18%
C2&custom	Up	REACTOME_SIGNALING_BY_RHO_GTPASES	74	0.251962	1.02565	0.421158	0.910811	1	2029	tags=28%, list=18%, signal=34%
C5	Up	GO_NEGATIVE_REGULATION_OF_PROTEIN_SECRETION	57	0.269068	1.02532	0.409543	1	1	1062	tags=23%, list=10%, signal=25%
C2&custom	Up	HOFFMANN_PRE_BI_TO_LARGE_PRE_BII_LYMPHOCYTE_DN	47	0.277471	1.02465	0.415133	0.912191	1	1873	tags=30%, list=17%, signal=36%
C6	Up	PTEN_DN.V2_UP	74	0.252911	1.02454	0.401905	0.557496	1	2859	tags=32%, list=26%, signal=43%
C2&custom	Up	REACTOME_PI3K_EVENTS_IN_ERBB2_SIGNALING	29	0.309611	1.02451	0.404082	0.910241	1	1597	tags=28%, list=14%, signal=32%
C5	Up	GO_REGULATION_OF_OXIDOREDUCTASE_ACTIVITY	50	0.270098	1.02398	0.409449	1	1	1717	tags=28%, list=15%, signal=33%
C5	Up	GO_CYTOKINE_RECEPTOR_ACTIVITY	31	0.305084	1.02384	0.416838	1	1	305	tags=13%, list=3%, signal=13%
C6	Up	MEL18_DN.V1_DN	73	0.248609	1.02318	0.411881	0.553889	1	4063	tags=49%, list=36%, signal=77%
C5	Up	GO_REGULATION_OF_MEMBRANE_DEPOLARIZATION	25	0.322099	1.02315	0.42607	1	1	2902	tags=44%, list=26%, signal=59%
C3	Up	GGGYGTGNY_UNKNOWN	454	0.197822	1.02301	0.383475	1	1	2250	tags=25%, list=20%, signal=30%
C5	Up	GO_HEART_PROCESS	40	0.279273	1.02285	0.394393	1	1	1679	tags=28%, list=15%, signal=32%
C2&custom	Up	RODRIGUES_NTN1_TARGETS_DN	101	0.237496	1.02266	0.407186	0.914832	1	2250	tags=26%, list=20%, signal=32%
C2&custom	Up	REACTOME_ABC_FAMILY_PROTEINS_MEDIATED_TRANSPORT	17	0.356006	1.02253	0.412602	0.912884	1	1460	tags=24%, list=13%, signal=27%
C5	Up	GO_RHO_PROTEIN_SIGNAL_TRANSDUCTION	38	0.289769	1.02231	0.404612	1	1	2905	tags=45%, list=26%, signal=60%
C3	Up	WGGAATGY_TEF1_Q6	229	0.211125	1.0223	0.383966	1	1	2205	tags=22%, list=20%, signal=27%
C5	Up	GO_RECEPTOR_COMPLEX	139	0.225895	1.02166	0.393443	1	1	1993	tags=25%, list=18%, signal=30%
C2&custom	Up	PASINI_SUZ12_TARGETS_UP	63	0.256127	1.02164	0.405462	0.913792	1	1520	tags=19%, list=14%, signal=22%
C5	Up	GO_TERPENOID_METABOLIC_PROCESS	42	0.276582	1.02156	0.423313	1	1	1054	tags=17%, list=9%, signal=18%
C5	Up	GO_CYTOPLASMIC_SEQUESTERING_OF_TRANSCRIPTION_FACTOR	16	0.359418	1.02126	0.428291	1	1	1947	tags=38%, list=17%, signal=45%
C2&custom	Up	PID_THROMBIN_PAR1_PATHWAY	28	0.307182	1.02097	0.415861	0.913936	1	2781	tags=32%, list=25%, signal=43%
C5	Up	GO_PROTEOGLYCAN_BIOSYNTHETIC_PROCESS	32	0.297392	1.02084	0.440476	1	1	709	tags=13%, list=6%, signal=13%
C5	Up	GO_PHOSPHOLIPID_CATABOLIC_PROCESS	15	0.360024	1.02067	0.466135	1	1	4237	tags=53%, list=38%, signal=86%
C2&custom	Up	TONKS_TARGETS_OF_RUNX1_RUNX1T1_FUSION_HSC_DN	102	0.23653	1.02058	0.417495	0.913056	1	4596	tags=56%, list=41%, signal=94%
C5	Up	GO_DENDRITIC_CELL_DIFFERENTIATION	15	0.361988	1.01989	0.423228	1	1	866	tags=27%, list=8%, signal=29%
C2&custom	Up	REACTOME_RNA_POL_I_TRANSCRIPTION	56	0.26668	1.01944	0.406504	0.914751	1	1737	tags=23%, list=16%, signal=27%
C5	Up	GO_REGULATION_OF_PROTEIN_MATURATION	39	0.282204	1.01861	0.416507	1	1	636	tags=13%, list=6%, signal=14%
C2&custom	Up	KEGG_INOSITOL_PHOSPHATE_METABOLISM	39	0.287558	1.01816	0.425963	0.917131	1	3701	tags=41%, list=33%, signal=61%
C5	Up	GO_GLYCEROLIPID_BIOSYNTHETIC_PROCESS	126	0.226096	1.01778	0.406439	1	1	1729	tags=21%, list=16%, signal=24%
C3	Up	IRF_Q6	150	0.222722	1.01693	0.400402	1	1	1649	tags=19%, list=15%, signal=22%
C2&custom	Up	VALK_AML_WITH_EVI1	18	0.336296	1.01605	0.435146	0.922715	1	1708	tags=33%, list=15%, signal=39%
C5	Up	GO_LYMPHOCYTE_HOMEOSTASIS	25	0.322331	1.01559	0.410569	1	1	1607	tags=28%, list=14%, signal=33%
C5	Up	GO_REGULATION_OF_CYSTEINE_TYPE_ENDOPEPTIDASE_ACTIVITY_INVOLVED_IN_APOPTOTIC_SIGNALING_PATHWAY	15	0.353772	1.01484	0.431174	1	1	1607	tags=33%, list=14%, signal=39%
C2&custom	Up	ICHIBA_GRAFT_VERSUS_HOST_DISEASE_D7_UP	64	0.252646	1.01413	0.445328	0.927817	1	4688	tags=63%, list=42%, signal=107%
C5	Up	GO_POSITIVE_REGULATION_OF_JUN_KINASE_ACTIVITY	35	0.293188	1.01406	0.419291	1	1	1541	tags=20%, list=14%, signal=23%
C3	Up	PEA3_Q6	169	0.219425	1.01306	0.445736	1	1	1455	tags=17%, list=13%, signal=19%
C2&custom	Up	HATADA_METHYLATED_IN_LUNG_CANCER_UP	189	0.216347	1.01286	0.423237	0.930215	1	3404	tags=40%, list=31%, signal=56%
C5	Up	GO_REGULATION_OF_INTERLEUKIN_6_PRODUCTION	44	0.272959	1.01273	0.424686	1	1	2002	tags=25%, list=18%, signal=30%
C2&custom	Up	GAJATE_RESPONSE_TO_TRABECTEDIN_DN	17	0.354555	1.01178	0.453815	0.931898	1	1745	tags=35%, list=16%, signal=42%
C5	Up	GO_COFACTOR_TRANSPORT	18	0.348423	1.01111	0.445759	1	1	2789	tags=39%, list=25%, signal=52%
C2&custom	Up	KELLY_IRAK4I_4ABC-DLBCL_T-TEST_ALL_TIMES_DOWN	33	0.293627	1.0109	0.435897	0.932826	1	4409	tags=64%, list=40%, signal=105%
C5	Up	GO_REGULATION_OF_CYTOKINE_BIOSYNTHETIC_PROCESS	46	0.263561	1.01003	0.415984	1	1	1310	tags=20%, list=12%, signal=22%
C2&custom	Up	REACTOME_RORA_ACTIVATES_CIRCADIAN_EXPRESSION	16	0.357217	1.00992	0.448898	0.934163	1	3471	tags=38%, list=31%, signal=54%
C5	Up	GO_TRANSPORTER_COMPLEX	115	0.229368	1.00916	0.434286	1	1	2773	tags=30%, list=25%, signal=40%
C5	Up	GO_REGULATION_OF_ENDOTHELIAL_CELL_APOPTOTIC_PROCESS	25	0.314581	1.00911	0.430168	1	1	1189	tags=24%, list=11%, signal=27%
C5	Up	GO_POSITIVE_REGULATION_OF_NIK_NF_KAPPAB_SIGNALING	19	0.3315	1.0083	0.420945	1	1	1730	tags=37%, list=16%, signal=44%
C5	Up	GO_THIOLESTER_HYDROLASE_ACTIVITY	23	0.319739	1.0071	0.474104	1	1	1609	tags=26%, list=14%, signal=30%
C2&custom	Up	KEGG_GNRH_SIGNALING_PATHWAY	63	0.252147	1.00628	0.463312	0.945761	1	1679	tags=19%, list=15%, signal=22%
C2&custom	Up	ZHANG_TLX_TARGETS_60HR_UP	226	0.207393	1.00614	0.408898	0.943819	1	1847	tags=22%, list=17%, signal=26%
C5	Up	GO_POSITIVE_REGULATION_OF_LIPASE_ACTIVITY	27	0.305632	1.00584	0.452869	1	1	2100	tags=30%, list=19%, signal=36%
C5	Up	GO_KERATAN_SULFATE_BIOSYNTHETIC_PROCESS	16	0.349675	1.00555	0.454175	1	1	1219	tags=25%, list=11%, signal=28%
C5	Up	GO_POSITIVE_REGULATION_OF_SUBSTRATE_ADHESION_DEPENDENT_CELL_SPREADING	21	0.321728	1.00505	0.435644	1	1	1121	tags=19%, list=10%, signal=21%
C6	Up	GCNP_SHH_UP_LATE.V1_DN	122	0.227215	1.00495	0.453629	0.596274	1	3049	tags=39%, list=27%, signal=52%
C5	Up	GO_EPITHELIAL_CELL_DIFFERENTIATION_INVOLVED_IN_KIDNEY_DEVELOPMENT	15	0.359491	1.00487	0.434185	1	1	4160	tags=67%, list=37%, signal=106%
C5	Up	GO_GLYCEROLIPID_METABOLIC_PROCESS	204	0.209484	1.00485	0.438819	1	1	1729	tags=19%, list=16%, signal=22%
C2&custom	Up	PARK_TRETINOIN_RESPONSE_AND_PML_RARA_FUSION	19	0.333366	1.00336	0.441614	0.952087	1	1643	tags=26%, list=15%, signal=31%
C5	Up	GO_HOMOTYPIC_CELL_CELL_ADHESION	30	0.293953	1.00335	0.437882	1	1	3385	tags=43%, list=30%, signal=62%
C5	Up	GO_POSITIVE_REGULATION_OF_LEUKOCYTE_PROLIFERATION	60	0.256223	1.00326	0.428295	1	1	3107	tags=42%, list=28%, signal=57%
C2&custom	Up	REACTOME_GLYCOSAMINOGLYCAN_METABOLISM	67	0.24761	1.00312	0.441237	0.950555	1	1219	tags=18%, list=11%, signal=20%
C5	Up	GO_TRANSMEMBRANE_TRANSPORTER_ACTIVITY	453	0.193367	1.00302	0.44898	1	1	2902	tags=30%, list=26%, signal=39%
C5	Up	GO_NEURAL_CREST_CELL_MIGRATION	31	0.289426	1.00234	0.443532	1	1	1166	tags=23%, list=10%, signal=25%
C2&custom	Up	CROMER_METASTASIS_DN	62	0.25684	1.0023	0.441365	0.951176	1	1941	tags=21%, list=17%, signal=25%
C3	Up	E12_Q6	148	0.217606	1.00226	0.467611	1	1	2512	tags=26%, list=23%, signal=34%
C5	Up	GO_PYRIMIDINE_NUCLEOSIDE_BIOSYNTHETIC_PROCESS	25	0.314396	1.00133	0.460084	1	1	997	tags=20%, list=9%, signal=22%
C5	Up	GO_REGULATION_OF_EXECUTION_PHASE_OF_APOPTOSIS	17	0.346391	1.00131	0.456175	1	1	1607	tags=24%, list=14%, signal=27%
C2&custom	Up	MAGRANGEAS_MULTIPLE_MYELOMA_IGLL_VS_IGLK_DN	18	0.334921	1.00101	0.46281	0.953882	1	1335	tags=28%, list=12%, signal=32%
C3	Up	CP2_01	162	0.214865	1.00082	0.451404	1	1	2425	tags=27%, list=22%, signal=33%
C3	Up	P53_02	140	0.218541	1.00074	0.449416	1	1	1687	tags=21%, list=15%, signal=25%
C6	Up	CSR_EARLY_UP.V1_DN	97	0.233824	0.999876	0.434	0.602781	1	1767	tags=21%, list=16%, signal=24%
C2&custom	Up	REACTOME_CELL_CELL_JUNCTION_ORGANIZATION	27	0.301519	0.999472	0.447732	0.957312	1	619	tags=15%, list=6%, signal=16%
C2&custom	Up	LIU_CDX2_TARGETS_UP	15	0.352236	0.999329	0.453094	0.955365	1	464	tags=13%, list=4%, signal=14%
C5	Up	GO_AMMONIUM_ION_METABOLIC_PROCESS	83	0.237143	0.998629	0.427061	1	1	1324	tags=20%, list=12%, signal=23%
C5	Up	GO_SPROUTING_ANGIOGENESIS	28	0.298339	0.998359	0.449187	1	1	1664	tags=21%, list=15%, signal=25%
C2&custom	Up	WALLACE_PROSTATE_CANCER_RACE_UP	132	0.220152	0.998296	0.458661	0.956929	1	4339	tags=53%, list=39%, signal=86%
C5	Up	GO_LIPID_LOCALIZATION	126	0.226406	0.997862	0.455285	1	1	1884	tags=22%, list=17%, signal=26%
C5	Up	GO_PROTEIN_TETRAMERIZATION	84	0.238528	0.997674	0.455466	1	1	2173	tags=27%, list=19%, signal=34%
C2&custom	Up	REACTOME_TRANSPORT_OF_INORGANIC_CATIONS_ANIONS_AND_AMINO_ACIDS_OLIGOPEPTIDES	40	0.2829	0.997541	0.477551	0.957346	1	1703	tags=23%, list=15%, signal=26%
C5	Up	GO_RESPONSE_TO_ZINC_ION	27	0.300985	0.997251	0.453441	1	1	2890	tags=37%, list=26%, signal=50%
C5	Up	GO_OXIDOREDUCTASE_ACTIVITY_ACTING_ON_THE_CH_NH_GROUP_OF_DONORS	17	0.346441	0.996865	0.443609	1	1	103	tags=12%, list=1%, signal=12%
C5	Up	GO_REGULATION_OF_PROTEIN_HOMODIMERIZATION_ACTIVITY	19	0.333036	0.996552	0.457627	1	1	1993	tags=32%, list=18%, signal=38%
C5	Up	GO_SULFOTRANSFERASE_ACTIVITY	21	0.323526	0.996465	0.472803	1	1	2511	tags=29%, list=23%, signal=37%
C5	Up	GO_CYCLIC_NUCLEOTIDE_MEDIATED_SIGNALING	17	0.34315	0.996102	0.465553	1	1	646	tags=18%, list=6%, signal=19%
C2&custom	Up	MEINHOLD_OVARIAN_CANCER_LOW_GRADE_UP	16	0.3391	0.995965	0.447619	0.961014	1	650	tags=13%, list=6%, signal=13%
C2&custom	Up	FEVR_CTNNB1_TARGETS_UP	405	0.194356	0.995723	0.471624	0.959377	1	2072	tags=21%, list=19%, signal=25%
C2&custom	Up	KIM_BIPOLAR_DISORDER_OLIGODENDROCYTE_DENSITY_CORR_DN	24	0.308173	0.995675	0.464567	0.957087	1	4462	tags=67%, list=40%, signal=111%
C2&custom	Up	KEGG_GLUTATHIONE_METABOLISM	36	0.281216	0.995482	0.470711	0.955392	1	1511	tags=25%, list=14%, signal=29%
C5	Up	GO_NEGATIVE_REGULATION_OF_CYTOKINE_PRODUCTION	106	0.226976	0.995283	0.466135	1	1	1310	tags=18%, list=12%, signal=20%
C2&custom	Up	ZWANG_DOWN_BY_2ND_EGF_PULSE	134	0.221377	0.994552	0.484472	0.9564	1	767	tags=10%, list=7%, signal=10%
C5	Up	GO_SARCOPLASM	35	0.284054	0.994464	0.462322	1	1	3532	tags=49%, list=32%, signal=71%
C2&custom	Up	BRUINS_UVC_RESPONSE_VIA_TP53_GROUP_B	355	0.196432	0.994402	0.45283	0.954624	1	1840	tags=21%, list=16%, signal=24%
C2&custom	Up	DARWICHE_PAPILLOMA_PROGRESSION_RISK	39	0.278815	0.994372	0.465483	0.952317	1	2827	tags=44%, list=25%, signal=58%
C5	Up	GO_PIGMENT_CELL_DIFFERENTIATION	16	0.34262	0.994107	0.464516	1	1	4213	tags=56%, list=38%, signal=90%
C2&custom	Up	VALK_AML_CLUSTER_10	23	0.313845	0.993877	0.472505	0.951753	1	1708	tags=26%, list=15%, signal=31%
C3	Up	ARP1_01	96	0.230377	0.993855	0.490566	1	1	3462	tags=42%, list=31%, signal=60%
C5	Up	GO_REGULATION_OF_VASCULAR_ENDOTHELIAL_GROWTH_FACTOR_RECEPTOR_SIGNALING_PATHWAY	16	0.341241	0.993664	0.451681	1	1	1886	tags=31%, list=17%, signal=38%
C5	Up	GO_CYTOSOLIC_CALCIUM_ION_TRANSPORT	26	0.304877	0.993619	0.47166	1	1	2245	tags=35%, list=20%, signal=43%
C5	Up	GO_PYRIMIDINE_RIBONUCLEOSIDE_METABOLIC_PROCESS	23	0.311844	0.993515	0.469828	1	1	1844	tags=26%, list=17%, signal=31%
C5	Up	GO_CYTOKINE_MEDIATED_SIGNALING_PATHWAY	239	0.203819	0.993274	0.461698	1	1	1818	tags=20%, list=16%, signal=23%
C5	Up	GO_BASEMENT_MEMBRANE	52	0.261439	0.993272	0.465116	1	1	1123	tags=17%, list=10%, signal=19%
C2&custom	Up	KEGG_VEGF_SIGNALING_PATHWAY	48	0.263983	0.993174	0.457143	0.952141	1	1614	tags=23%, list=14%, signal=27%
C6	Up	AKT_UP_MTOR_DN.V1_UP	113	0.226803	0.992306	0.474684	0.616476	1	3392	tags=39%, list=30%, signal=55%
C2&custom	Up	GAZDA_DIAMOND_BLACKFAN_ANEMIA_MYELOID_DN	32	0.291888	0.992305	0.459883	0.953021	1	2588	tags=31%, list=23%, signal=41%
H	Up	HALLMARK_CHOLESTEROL_HOMEOSTASIS	62	0.250052	0.991771	0.465665	1	1	1437	tags=24%, list=13%, signal=28%
C5	Up	GO_REGULATION_OF_DEFENSE_RESPONSE_TO_VIRUS_BY_HOST	86	0.235696	0.991751	0.449692	1	1	939	tags=15%, list=8%, signal=16%
C2&custom	Up	MULLIGHAN_NPM1_MUTATED_SIGNATURE_2_DN	54	0.257695	0.991521	0.465553	0.953721	1	2611	tags=35%, list=23%, signal=46%
C6	Up	AKT_UP.V1_DN	120	0.227768	0.991026	0.457806	0.612945	1	2508	tags=28%, list=22%, signal=35%
C2&custom	Up	REACTOME_SEMAPHORIN_INTERACTIONS	48	0.265029	0.990767	0.444219	0.954195	1	2305	tags=31%, list=21%, signal=39%
C6	Up	ESC_V6.5_UP_LATE.V1_DN	123	0.223132	0.98985	0.486869	0.609202	1	2444	tags=29%, list=22%, signal=37%
C2&custom	Up	WINTER_HYPOXIA_UP	78	0.239259	0.989522	0.489583	0.956437	1	1828	tags=24%, list=16%, signal=29%
C5	Up	GO_ASTROCYTE_DIFFERENTIATION	21	0.324662	0.989336	0.461066	1	1	2070	tags=33%, list=19%, signal=41%
C5	Up	GO_GLUCOSE_METABOLIC_PROCESS	78	0.238705	0.9891	0.472917	1	1	1692	tags=24%, list=15%, signal=29%
C2&custom	Up	PID_LYMPH_ANGIOGENESIS_PATHWAY	19	0.321928	0.989036	0.47012	0.955922	1	2781	tags=42%, list=25%, signal=56%
C2&custom	Up	PID_CASPASE_PATHWAY	41	0.270942	0.988975	0.461078	0.953755	1	1116	tags=20%, list=10%, signal=22%
C2&custom	Up	VERRECCHIA_DELAYED_RESPONSE_TO_TGFB1	31	0.291202	0.988547	0.448347	0.952995	1	1993	tags=32%, list=18%, signal=39%
C3	Up	COREBINDINGFACTOR_Q6	149	0.213829	0.988383	0.470103	1	1	2305	tags=26%, list=21%, signal=32%
C5	Up	GO_SCHWANN_CELL_DEVELOPMENT	16	0.339428	0.988179	0.450902	1	1	2326	tags=31%, list=21%, signal=39%
C5	Up	GO_INTRINSIC_COMPONENT_OF_ENDOPLASMIC_RETICULUM_MEMBRANE	108	0.230587	0.988072	0.481633	1	1	2061	tags=24%, list=18%, signal=29%
C5	Up	GO_DYNEIN_BINDING	20	0.328465	0.987257	0.474438	1	1	2717	tags=35%, list=24%, signal=46%
C5	Up	GO_NEGATIVE_REGULATION_OF_PROTEIN_KINASE_B_SIGNALING	24	0.310985	0.986485	0.455285	1	1	3031	tags=33%, list=27%, signal=46%
C2&custom	Up	SENGUPTA_NASOPHARYNGEAL_CARCINOMA_DN	127	0.219282	0.985989	0.487952	0.960486	1	3223	tags=35%, list=29%, signal=49%
C2&custom	Up	ST_GRANULE_CELL_SURVIVAL_PATHWAY	18	0.33331	0.985518	0.475162	0.959836	1	122	tags=11%, list=1%, signal=11%
C5	Up	GO_MORPHOGENESIS_OF_AN_EPITHELIAL_SHEET	29	0.292606	0.985425	0.478079	1	1	1600	tags=21%, list=14%, signal=24%
C5	Up	GO_CELLULAR_RESPONSE_TO_ALKALOID	15	0.349558	0.984775	0.479424	1	1	2183	tags=40%, list=20%, signal=50%
C2&custom	Up	KAAB_FAILED_HEART_VENTRICLE_DN	35	0.276603	0.984269	0.486653	0.962125	1	1963	tags=31%, list=18%, signal=38%
C2&custom	Up	SU_PANCREAS	20	0.326413	0.983691	0.478516	0.961944	1	1097	tags=20%, list=10%, signal=22%
C2&custom	Up	ST_P38_MAPK_PATHWAY	32	0.290778	0.983631	0.486957	0.959786	1	979	tags=16%, list=9%, signal=17%
C5	Up	GO_NEGATIVE_REGULATION_OF_TRANSLATIONAL_INITIATION	17	0.340062	0.983571	0.477459	1	1	1285	tags=24%, list=12%, signal=27%
C2&custom	Up	BIOCARTA_MYOSIN_PATHWAY	25	0.307863	0.983383	0.49703	0.95836	1	535	tags=12%, list=5%, signal=13%
C5	Up	GO_RIBONUCLEOSIDE_CATABOLIC_PROCESS	16	0.344804	0.983105	0.462926	1	1	459	tags=19%, list=4%, signal=20%
C5	Up	GO_GLIAL_CELL_DEVELOPMENT	48	0.260404	0.982727	0.467368	1	1	2326	tags=25%, list=21%, signal=31%
C3	Up	HNF4_01	164	0.215291	0.982701	0.510163	1	1	1560	tags=18%, list=14%, signal=21%
C2&custom	Up	MOOTHA_FFA_OXYDATION	20	0.320954	0.982572	0.493952	0.959083	1	1789	tags=30%, list=16%, signal=36%
C5	Up	GO_REGULATION_OF_SEQUENCE_SPECIFIC_DNA_BINDING_TRANSCRIPTION_FACTOR_ACTIVITY	225	0.203926	0.982111	0.497899	1	1	1641	tags=18%, list=15%, signal=21%
C5	Up	GO_POSITIVE_REGULATION_OF_PROTEIN_IMPORT	62	0.247942	0.982107	0.479612	1	1	988	tags=18%, list=9%, signal=19%
C5	Up	GO_PROTEIN_ACTIVATION_CASCADE	21	0.321788	0.981645	0.49901	1	1	1801	tags=24%, list=16%, signal=28%
C2&custom	Up	ZHANG_TLX_TARGETS_UP	83	0.231608	0.980812	0.489362	0.963361	1	1740	tags=20%, list=16%, signal=24%
C2&custom	Up	NABA_ECM_AFFILIATED	64	0.245842	0.980291	0.49497	0.962941	1	4313	tags=56%, list=39%, signal=91%
C2&custom	Up	VERHAAK_GLIOBLASTOMA_MESENCHYMAL	149	0.212473	0.980039	0.473684	0.961578	1	2388	tags=27%, list=21%, signal=34%
C5	Up	GO_OLIGOSACCHARIDE_METABOLIC_PROCESS	39	0.271711	0.979476	0.493878	1	1	2416	tags=31%, list=22%, signal=39%
C5	Up	GO_PYRIMIDINE_DEOXYRIBONUCLEOTIDE_METABOLIC_PROCESS	15	0.344495	0.97945	0.484536	1	1	1293	tags=27%, list=12%, signal=30%
C5	Up	GO_REGULATION_OF_ERYTHROCYTE_DIFFERENTIATION	27	0.293813	0.979443	0.487524	1	1	1530	tags=26%, list=14%, signal=30%
C5	Up	GO_PHENOL_CONTAINING_COMPOUND_METABOLIC_PROCESS	34	0.28137	0.979218	0.473684	1	1	4353	tags=50%, list=39%, signal=82%
C5	Up	GO_PEPTIDYL_ASPARAGINE_MODIFICATION	32	0.289133	0.978933	0.483101	1	1	1403	tags=28%, list=13%, signal=32%
C5	Up	GO_RETINA_DEVELOPMENT_IN_CAMERA_TYPE_EYE	68	0.242107	0.978457	0.496994	1	1	1759	tags=19%, list=16%, signal=23%
C2&custom	Up	LEIN_MIDBRAIN_MARKERS	46	0.264562	0.978265	0.492032	0.965931	1	956	tags=15%, list=9%, signal=17%
C3	Up	BACH2_01	179	0.208124	0.978174	0.504292	1	1	1969	tags=22%, list=18%, signal=26%
C2&custom	Up	MARTORIATI_MDM4_TARGETS_NEUROEPITHELIUM_UP	133	0.218809	0.977875	0.508097	0.965126	1	1660	tags=18%, list=15%, signal=21%
H	Up	HALLMARK_XENOBIOTIC_METABOLISM	126	0.217772	0.977793	0.489152	1	1	1639	tags=20%, list=15%, signal=23%
C2&custom	Up	BOSCO_HYPOXIA_MATURE_DENDRITIC_CELLS_VS_MATURE_DENDRITIC_CELLS_63UP_IMMUNE_RELATED_GENES_HUMAN	27	0.293046	0.977338	0.506173	0.964759	1	1872	tags=26%, list=17%, signal=31%
C5	Up	GO_CYSTEINE_TYPE_ENDOPEPTIDASE_REGULATOR_ACTIVITY_INVOLVED_IN_APOPTOTIC_PROCESS	28	0.296285	0.977009	0.483122	1	1	1248	tags=25%, list=11%, signal=28%
C5	Up	GO_NEGATIVE_REGULATION_OF_TOR_SIGNALING	22	0.317713	0.976813	0.48728	1	1	1088	tags=18%, list=10%, signal=20%
C2&custom	Up	AMIT_EGF_RESPONSE_480_HELA	147	0.212915	0.976461	0.525151	0.965739	1	1745	tags=21%, list=16%, signal=25%
C2&custom	Up	KELLY_IRAK4I_4ABC-DLBCL_T-TEST_6_HRS_DOWN	31	0.281582	0.976407	0.507307	0.963652	1	4697	tags=68%, list=42%, signal=117%
C5	Up	GO_GLYCOSYL_COMPOUND_CATABOLIC_PROCESS	27	0.298326	0.975762	0.488273	1	1	1386	tags=22%, list=12%, signal=25%
C5	Up	GO_NEGATIVE_REGULATION_OF_RESPONSE_TO_EXTERNAL_STIMULUS	150	0.210722	0.975705	0.503043	1	1	1208	tags=17%, list=11%, signal=18%
C2&custom	Up	MANTOVANI_VIRAL_GPCR_SIGNALING_UP	45	0.258961	0.973886	0.513513	0.970744	1	1059	tags=16%, list=9%, signal=17%
C2&custom	Up	PID_INTEGRIN_CS_PATHWAY	15	0.347625	0.973638	0.496124	0.96934	1	2285	tags=40%, list=20%, signal=50%
C5	Up	GO_NUCLEOTIDE_PHOSPHORYLATION	42	0.267041	0.972213	0.5	1	1	1925	tags=24%, list=17%, signal=29%
C2&custom	Up	OUELLET_CULTURED_OVARIAN_CANCER_INVASIVE_VS_LMP_DN	17	0.338861	0.972099	0.497951	0.972807	1	408	tags=12%, list=4%, signal=12%
C5	Up	GO_PRESYNAPTIC_PROCESS_INVOLVED_IN_SYNAPTIC_TRANSMISSION	50	0.255287	0.972098	0.492126	1	1	2929	tags=36%, list=26%, signal=49%
C5	Up	GO_LONG_CHAIN_FATTY_ACID_METABOLIC_PROCESS	43	0.266886	0.971488	0.488706	1	1	2068	tags=33%, list=19%, signal=40%
C5	Up	GO_MYELOID_LEUKOCYTE_MIGRATION	29	0.29042	0.971405	0.499006	1	1	1872	tags=28%, list=17%, signal=33%
C5	Up	GO_REGULATION_OF_FAT_CELL_DIFFERENTIATION	63	0.24507	0.971135	0.491736	1	1	2020	tags=22%, list=18%, signal=27%
C5	Up	GO_REGULATION_OF_NITRIC_OXIDE_SYNTHASE_ACTIVITY	30	0.286339	0.970207	0.495069	1	1	1994	tags=33%, list=18%, signal=40%
H	Up	HALLMARK_INTERFERON_ALPHA_RESPONSE	62	0.245362	0.970024	0.501018	0.889261	1	3001	tags=34%, list=27%, signal=46%
C5	Up	GO_VASCULAR_PROCESS_IN_CIRCULATORY_SYSTEM	74	0.239025	0.969716	0.504049	1	1	2507	tags=30%, list=22%, signal=38%
C5	Up	GO_POSITIVE_REGULATION_OF_STAT_CASCADE	32	0.289135	0.969226	0.492754	1	1	1761	tags=22%, list=16%, signal=26%
C2&custom	Up	PICCALUGA_ANGIOIMMUNOBLASTIC_LYMPHOMA_UP	123	0.214768	0.968819	0.49359	0.982736	1	1872	tags=22%, list=17%, signal=26%
C5	Up	GO_ISOPRENOID_METABOLIC_PROCESS	57	0.249235	0.96867	0.511156	1	1	1054	tags=18%, list=9%, signal=19%
C5	Up	GO_PROTEIN_HOMOTETRAMERIZATION	39	0.269512	0.968485	0.496982	1	1	2173	tags=31%, list=19%, signal=38%
C5	Up	GO_MULTI_ORGANISM_MEMBRANE_ORGANIZATION	25	0.305414	0.968172	0.482618	1	1	1821	tags=32%, list=16%, signal=38%
C2&custom	Up	ROZANOV_MMP14_TARGETS_DN	25	0.301161	0.968066	0.492157	0.98328	1	4750	tags=68%, list=43%, signal=118%
C5	Up	GO_FATTY_ACID_TRANSPORT	32	0.277419	0.968012	0.51626	1	1	746	tags=13%, list=7%, signal=13%
C2&custom	Up	KEGG_AMINO_SUGAR_AND_NUCLEOTIDE_SUGAR_METABOLISM	37	0.275953	0.967894	0.5	0.981556	1	2056	tags=24%, list=18%, signal=30%
C2&custom	Up	REACTOME_MEIOSIS	65	0.24249	0.967835	0.512346	0.979468	1	957	tags=14%, list=9%, signal=15%
C5	Up	GO_INORGANIC_CATION_TRANSMEMBRANE_TRANSPORTER_ACTIVITY	235	0.198125	0.966628	0.556452	1	1	2571	tags=27%, list=23%, signal=34%
C5	Up	GO_REGULATION_OF_CYTOKINE_PRODUCTION	301	0.193824	0.966309	0.599129	1	1	2077	tags=22%, list=19%, signal=26%
C5	Up	GO_NEGATIVE_REGULATION_OF_G_PROTEIN_COUPLED_RECEPTOR_PROTEIN_SIGNALING_PATHWAY	25	0.299368	0.966295	0.512671	1	1	2654	tags=32%, list=24%, signal=42%
C2&custom	Up	BROWNE_INTERFERON_RESPONSIVE_GENES	38	0.269206	0.966014	0.522593	0.98379	1	3001	tags=34%, list=27%, signal=47%
C5	Up	GO_ACTIVATION_OF_JUN_KINASE_ACTIVITY	17	0.33061	0.965827	0.510934	1	1	1193	tags=18%, list=11%, signal=20%
C5	Up	GO_NEUROLOGICAL_SYSTEM_PROCESS	343	0.191528	0.965555	0.566	1	1	2019	tags=20%, list=18%, signal=24%
C3	Up	ELF1_Q6	160	0.210514	0.964776	0.53719	1	1	1275	tags=16%, list=11%, signal=18%
C2&custom	Up	KEGG_CYTOKINE_CYTOKINE_RECEPTOR_INTERACTION	86	0.229808	0.964426	0.526423	0.987308	1	1885	tags=22%, list=17%, signal=26%
C3	Up	PAX4_03	164	0.207673	0.964126	0.554902	1	1	1758	tags=21%, list=16%, signal=24%
C2&custom	Up	MAHAJAN_RESPONSE_TO_IL1A_UP	41	0.263543	0.963974	0.517454	0.986722	1	320	tags=10%, list=3%, signal=10%
C2&custom	Up	WALLACE_JAK2_TARGETS_UP	23	0.303875	0.963832	0.514	0.984949	1	2839	tags=43%, list=25%, signal=58%
C5	Up	GO_FEEDING_BEHAVIOR	31	0.285385	0.963609	0.51341	1	1	2438	tags=26%, list=22%, signal=33%
C5	Up	GO_CHROMATIN_SILENCING	53	0.252576	0.963046	0.511482	1	1	1037	tags=15%, list=9%, signal=17%
C3	Up	ETS_Q4	173	0.207774	0.963013	0.56487	1	1	2138	tags=23%, list=19%, signal=28%
C5	Up	GO_REGULATION_OF_SYNAPTIC_PLASTICITY	72	0.237313	0.962911	0.503922	1	1	1896	tags=25%, list=17%, signal=30%
C5	Up	GO_CILIARY_PLASM	31	0.279883	0.962667	0.510891	1	1	740	tags=10%, list=7%, signal=10%
C3	Up	CYTAGCAAY_UNKNOWN	94	0.224296	0.962244	0.537988	1	1	2240	tags=27%, list=20%, signal=33%
C5	Up	GO_OXIDOREDUCTASE_ACTIVITY_ACTING_ON_CH_OH_GROUP_OF_DONORS	79	0.233165	0.961924	0.539583	1	1	1660	tags=23%, list=15%, signal=27%
C3	Up	NERF_Q2	179	0.203548	0.96175	0.547718	1	1	1929	tags=21%, list=17%, signal=25%
C2&custom	Up	KEGG_STEROID_BIOSYNTHESIS	15	0.343821	0.961283	0.505197	0.992089	1	1437	tags=27%, list=13%, signal=31%
C3	Up	TGTYNNNNNRGCARM_UNKNOWN	52	0.251466	0.960957	0.505071	1	1	2065	tags=27%, list=19%, signal=33%
C2&custom	Up	BENPORATH_PRC2_TARGETS	255	0.196657	0.960957	0.5842	0.991007	1	4476	tags=53%, list=40%, signal=86%
C2&custom	Up	MORI_IMMATURE_B_LYMPHOCYTE_UP	34	0.27861	0.960719	0.550102	0.989576	1	1834	tags=32%, list=16%, signal=39%
C2&custom	Up	KEGG_SYSTEMIC_LUPUS_ERYTHEMATOSUS	63	0.244477	0.960507	0.498	0.988085	1	957	tags=13%, list=9%, signal=14%
C2&custom	Up	REACTOME_INNATE_IMMUNE_SYSTEM	132	0.213358	0.960213	0.526749	0.986944	1	2027	tags=23%, list=18%, signal=27%
C5	Up	GO_POSITIVE_REGULATION_OF_T_CELL_PROLIFERATION	41	0.260535	0.959286	0.524096	1	1	2313	tags=34%, list=21%, signal=43%
C5	Up	GO_2_IRON_2_SULFUR_CLUSTER_BINDING	16	0.337293	0.959245	0.522593	1	1	361	tags=13%, list=3%, signal=13%
C2&custom	Up	BROWNE_HCMV_INFECTION_48HR_DN	316	0.189998	0.958901	0.596741	0.989446	1	2004	tags=21%, list=18%, signal=25%
C5	Up	GO_TETRAPYRROLE_METABOLIC_PROCESS	37	0.27191	0.958786	0.502032	1	1	1460	tags=22%, list=13%, signal=25%
C2&custom	Up	GAUSSMANN_MLL_AF4_FUSION_TARGETS_F_UP	109	0.21752	0.958079	0.540856	0.990179	1	1761	tags=18%, list=16%, signal=22%
C2&custom	Up	GAURNIER_PSMD4_TARGETS	27	0.291427	0.957627	0.48622	0.989548	1	4680	tags=70%, list=42%, signal=121%
C6	Up	CRX_DN.V1_DN	74	0.235395	0.956675	0.536232	0.69477	1	1044	tags=15%, list=9%, signal=16%
C5	Up	GO_ATP_GENERATION_FROM_ADP	27	0.292947	0.955865	0.51503	1	1	1692	tags=22%, list=15%, signal=26%
C5	Up	GO_REGULATION_OF_LEUKOCYTE_PROLIFERATION	93	0.228432	0.955847	0.564	1	1	3013	tags=37%, list=27%, signal=50%
C5	Up	GO_ADENYLATE_CYCLASE_MODULATING_G_PROTEIN_COUPLED_RECEPTOR_SIGNALING_PATHWAY	50	0.253795	0.955589	0.537815	1	1	360	tags=8%, list=3%, signal=8%
C2&custom	Up	REACTOME_PYRIMIDINE_METABOLISM	18	0.319572	0.955368	0.518124	0.995558	1	1293	tags=28%, list=12%, signal=31%
C5	Up	GO_RESPONSE_TO_ISOQUINOLINE_ALKALOID	15	0.347504	0.955223	0.533473	1	1	2284	tags=33%, list=20%, signal=42%
C5	Up	GO_MEMBRANE_LIPID_BIOSYNTHETIC_PROCESS	74	0.23427	0.955172	0.556044	1	1	1859	tags=22%, list=17%, signal=26%
C5	Up	GO_STRUCTURAL_CONSTITUENT_OF_MUSCLE	21	0.31006	0.954684	0.510848	1	1	3593	tags=48%, list=32%, signal=70%
C5	Up	GO_CELLULAR_RESPONSE_TO_EXTRACELLULAR_STIMULUS	132	0.212886	0.954614	0.549783	1	1	1672	tags=20%, list=15%, signal=24%
C2&custom	Up	BERTUCCI_INVASIVE_CARCINOMA_DUCTAL_VS_LOBULAR_UP	16	0.332617	0.954302	0.526749	0.997317	1	1717	tags=31%, list=15%, signal=37%
C3	Up	MIF1_01	115	0.216106	0.954241	0.547389	1	1	1629	tags=20%, list=15%, signal=23%
C2&custom	Up	WINNEPENNINCKX_MELANOMA_METASTASIS_DN	22	0.307408	0.954083	0.5	0.995869	1	4643	tags=68%, list=42%, signal=117%
C3	Up	HNF4ALPHA_Q6	170	0.203924	0.953632	0.568273	1	1	1448	tags=16%, list=13%, signal=18%
C5	Up	GO_POSITIVE_REGULATION_OF_CELL_ADHESION	205	0.201259	0.95363	0.59408	1	1	2199	tags=26%, list=20%, signal=32%
C5	Up	GO_NEGATIVE_REGULATION_OF_AXONOGENESIS	37	0.263631	0.953056	0.518367	1	1	2029	tags=24%, list=18%, signal=30%
C5	Up	GO_CELLULAR_AMINO_ACID_CATABOLIC_PROCESS	68	0.236127	0.952221	0.537281	1	1	1587	tags=24%, list=14%, signal=27%
C3	Up	TGACGTCA_ATF3_Q6	162	0.208617	0.951731	0.56238	1	1	2243	tags=24%, list=20%, signal=30%
C2&custom	Up	LIM_MAMMARY_LUMINAL_PROGENITOR_UP	31	0.273273	0.951452	0.511482	1	1	3096	tags=45%, list=28%, signal=62%
C2&custom	Up	RODWELL_AGING_KIDNEY_UP	323	0.189589	0.95105	0.616466	1	1	2069	tags=20%, list=19%, signal=24%
C2&custom	Up	SIG_CD40PATHWAYMAP	28	0.284647	0.950989	0.515723	1	1	1575	tags=21%, list=14%, signal=25%
C2&custom	Up	LIN_SILENCED_BY_TUMOR_MICROENVIRONMENT	48	0.254668	0.950965	0.521401	0.998175	1	1154	tags=19%, list=10%, signal=21%
C5	Up	GO_AUTOPHAGOSOME_ORGANIZATION	33	0.271381	0.950938	0.533881	1	1	1661	tags=24%, list=15%, signal=28%
C5	Up	GO_PROTEIN_KINASE_B_SIGNALING	22	0.305755	0.949828	0.533898	1	1	4608	tags=64%, list=41%, signal=108%
C5	Up	GO_ANTIGEN_BINDING	42	0.25996	0.949406	0.516807	1	1	2313	tags=29%, list=21%, signal=36%
C2&custom	Up	ZHOU_INFLAMMATORY_RESPONSE_FIMA_UP	254	0.1946	0.948805	0.616766	1	1	2022	tags=19%, list=18%, signal=23%
C5	Up	GO_NEUTRAL_AMINO_ACID_TRANSPORT	20	0.313028	0.94826	0.534694	1	1	1684	tags=25%, list=15%, signal=29%
C2&custom	Up	ACEVEDO_LIVER_CANCER_DN	394	0.185547	0.94778	0.657895	1	1	1461	tags=17%, list=13%, signal=19%
C5	Up	GO_REGULATION_OF_MUSCLE_CONTRACTION	67	0.235393	0.94691	0.543611	1	1	2292	tags=30%, list=21%, signal=37%
C2&custom	Up	SATO_SILENCED_BY_METHYLATION_IN_PANCREATIC_CANCER_1	220	0.195916	0.946867	0.619239	1	1	1669	tags=16%, list=15%, signal=19%
C5	Up	GO_REGULATION_OF_SODIUM_ION_TRANSMEMBRANE_TRANSPORT	29	0.281916	0.946381	0.530452	1	1	3024	tags=38%, list=27%, signal=52%
C2&custom	Up	VANTVEER_BREAST_CANCER_ESR1_UP	115	0.213227	0.945842	0.575453	1	1	1831	tags=21%, list=16%, signal=25%
C3	Up	AP2_Q3	174	0.202495	0.945828	0.590631	1	1	1835	tags=20%, list=16%, signal=24%
C5	Up	GO_REGULATION_OF_LIPID_TRANSPORT	44	0.258825	0.945828	0.56129	1	1	738	tags=16%, list=7%, signal=17%
C5	Up	GO_ADENYLATE_CYCLASE_ACTIVATING_G_PROTEIN_COUPLED_RECEPTOR_SIGNALING_PATHWAY	25	0.293718	0.945779	0.543611	1	1	4879	tags=60%, list=44%, signal=106%
C2&custom	Up	DAMSKY_MELANOMA_BETA_CATENIN_ACTIVE_VS_WILD_TYPE_95DOWNREGULATED_HUMAN	24	0.298121	0.945646	0.548319	1	1	3921	tags=42%, list=35%, signal=64%
C2&custom	Up	SCHLOSSER_MYC_AND_SERUM_RESPONSE_SYNERGY	29	0.281384	0.945587	0.556522	1	1	3393	tags=52%, list=30%, signal=74%
C2&custom	Up	KAAB_HEART_ATRIUM_VS_VENTRICLE_UP	175	0.203569	0.945569	0.604508	1	1	2322	tags=27%, list=21%, signal=33%
C2&custom	Up	HAN_SATB1_TARGETS_DN	300	0.191136	0.945398	0.629259	1	1	846	tags=12%, list=8%, signal=12%
C3	Up	NFE2_01	171	0.202753	0.945189	0.606695	1	1	1755	tags=20%, list=16%, signal=24%
C5	Up	GO_POLYOL_METABOLIC_PROCESS	59	0.245295	0.945098	0.556017	1	1	3146	tags=37%, list=28%, signal=52%
C5	Up	GO_MOLTING_CYCLE	38	0.260725	0.944785	0.588008	1	1	2007	tags=29%, list=18%, signal=35%
C2&custom	Up	KEGG_AXON_GUIDANCE	83	0.226662	0.944661	0.559921	1	1	1891	tags=23%, list=17%, signal=27%
C5	Up	GO_MAMMARY_GLAND_EPITHELIUM_DEVELOPMENT	30	0.286627	0.944587	0.545639	1	1	2843	tags=37%, list=25%, signal=49%
C5	Up	GO_INNER_MITOCHONDRIAL_MEMBRANE_ORGANIZATION	16	0.336256	0.944518	0.50813	1	1	1810	tags=31%, list=16%, signal=37%
C5	Up	GO_GLUTATHIONE_METABOLIC_PROCESS	39	0.259534	0.944373	0.551587	1	1	1609	tags=21%, list=14%, signal=24%
C3	Up	AP1_Q2_01	169	0.201968	0.943749	0.60771	1	1	2006	tags=22%, list=18%, signal=27%
C2&custom	Up	ZWANG_EGF_PERSISTENTLY_DN	48	0.251188	0.942592	0.548	1	1	2739	tags=38%, list=25%, signal=49%
C2&custom	Up	GOLDRATH_IMMUNE_MEMORY	43	0.256847	0.942087	0.555076	1	1	1838	tags=23%, list=16%, signal=28%
C2&custom	Up	XU_HGF_TARGETS_REPRESSED_BY_AKT1_DN	37	0.270497	0.942039	0.537402	1	1	2785	tags=35%, list=25%, signal=47%
C2&custom	Up	KIM_ALL_DISORDERS_OLIGODENDROCYTE_NUMBER_CORR_DN	19	0.313665	0.942014	0.522541	1	1	2476	tags=26%, list=22%, signal=34%
C2&custom	Up	REACTOME_NEURONAL_SYSTEM	116	0.215281	0.941611	0.577465	1	1	2929	tags=33%, list=26%, signal=44%
C2&custom	Up	BROWNE_HCMV_INFECTION_30MIN_UP	29	0.275147	0.940774	0.569072	1	1	3405	tags=38%, list=31%, signal=54%
C5	Up	GO_POSITIVE_REGULATION_OF_BLOOD_PRESSURE	15	0.339798	0.940599	0.511858	1	1	2967	tags=40%, list=27%, signal=54%
C3	Up	RGAGGAARY_PU1_Q6	282	0.191094	0.940393	0.62845	1	1	2389	tags=25%, list=21%, signal=31%
C5	Up	GO_TRANSCRIPTIONAL_REPRESSOR_ACTIVITY_RNA_POLYMERASE_II_CORE_PROMOTER_PROXIMAL_REGION_SEQUENCE_SPECIFIC_BINDING	68	0.232246	0.940334	0.569072	1	1	2535	tags=32%, list=23%, signal=42%
C3	Up	CCAGGGG_MIR331	72	0.234286	0.940207	0.575758	1	1	2774	tags=32%, list=25%, signal=42%
C5	Up	GO_PROTEIN_SERINE_THREONINE_TYROSINE_KINASE_ACTIVITY	25	0.291516	0.939862	0.548057	1	1	1007	tags=12%, list=9%, signal=13%
C5	Up	GO_MAIN_AXON	22	0.301794	0.939484	0.551579	1	1	4120	tags=59%, list=37%, signal=94%
C5	Up	GO_CELLULAR_DEFENSE_RESPONSE	18	0.315592	0.93916	0.551181	1	1	1397	tags=28%, list=13%, signal=32%
C5	Up	GO_CILIUM	223	0.196562	0.939146	0.635246	1	1	1140	tags=11%, list=10%, signal=12%
C3	Up	TGCTGAY_UNKNOWN	297	0.188379	0.939074	0.666667	1	1	2326	tags=23%, list=21%, signal=29%
C2&custom	Up	KEGG_VASCULAR_SMOOTH_MUSCLE_CONTRACTION	62	0.238567	0.938597	0.57515	1	1	1679	tags=18%, list=15%, signal=21%
C5	Up	GO_ACTOMYOSIN	44	0.256838	0.938104	0.566316	1	1	3453	tags=43%, list=31%, signal=62%
C5	Up	GO_DICARBOXYLIC_ACID_TRANSPORT	32	0.273451	0.937922	0.521318	1	1	3113	tags=47%, list=28%, signal=65%
C2&custom	Up	GARGALOVIC_RESPONSE_TO_OXIDIZED_PHOSPHOLIPIDS_GREEN_DN	21	0.306175	0.937578	0.539419	1	1	1075	tags=19%, list=10%, signal=21%
C5	Up	GO_MICROBODY_PART	64	0.233473	0.937392	0.583815	1	1	1957	tags=25%, list=18%, signal=30%
C5	Up	GO_REGULATION_OF_CHEMOTAXIS	92	0.21896	0.937063	0.629474	1	1	1668	tags=18%, list=15%, signal=22%
C2&custom	Up	NOUZOVA_METHYLATED_IN_APL	35	0.26627	0.936803	0.550218	1	1	3487	tags=43%, list=31%, signal=62%
C5	Up	GO_MONOCARBOXYLIC_ACID_BIOSYNTHETIC_PROCESS	103	0.215102	0.936036	0.589286	1	1	1070	tags=15%, list=10%, signal=16%
C5	Up	GO_REGULATION_OF_AXONOGENESIS	96	0.220983	0.935161	0.575693	1	1	2029	tags=23%, list=18%, signal=28%
C2&custom	Up	REACTOME_SIGNALING_BY_ERBB4	58	0.24201	0.935128	0.539278	1	1	1597	tags=24%, list=14%, signal=28%
C5	Up	GO_BETA_CATENIN_TCF_COMPLEX_ASSEMBLY	27	0.285448	0.93512	0.547131	1	1	2238	tags=30%, list=20%, signal=37%
C5	Up	GO_ALPHA_AMINO_ACID_CATABOLIC_PROCESS	54	0.243208	0.934666	0.579766	1	1	1506	tags=22%, list=14%, signal=26%
C2&custom	Up	REACTOME_NEUROTRANSMITTER_RECEPTOR_BINDING_AND_DOWNSTREAM_TRANSMISSION_IN_THE_POSTSYNAPTIC_CELL	57	0.24327	0.934512	0.590717	1	1	2767	tags=33%, list=25%, signal=44%
C5	Up	GO_MONOSACCHARIDE_BINDING	46	0.249728	0.933893	0.581109	1	1	1388	tags=22%, list=12%, signal=25%
C5	Up	GO_INTEGRIN_BINDING	54	0.241574	0.933712	0.56341	1	1	1685	tags=22%, list=15%, signal=26%
C2&custom	Up	KEGG_MELANOGENESIS	58	0.237899	0.93369	0.600406	1	1	1829	tags=19%, list=16%, signal=23%
C2&custom	Up	MARKEY_RB1_CHRONIC_LOF_DN	66	0.232639	0.933322	0.591376	1	1	843	tags=14%, list=8%, signal=15%
C2&custom	Up	DELACROIX_RAR_BOUND_ES	295	0.187095	0.933305	0.701493	1	1	1863	tags=21%, list=17%, signal=24%
C2&custom	Up	MANTOVANI_NFKB_TARGETS_UP	22	0.299436	0.932367	0.564655	1	1	944	tags=18%, list=8%, signal=20%
C5	Up	GO_REGULATION_OF_INTERLEUKIN_10_PRODUCTION	17	0.317396	0.932162	0.553459	1	1	1284	tags=29%, list=12%, signal=33%
C2&custom	Up	CUI_TCF21_TARGETS_DN	15	0.336174	0.932006	0.560825	1	1	86	tags=13%, list=1%, signal=13%
C3	Up	MYOD_Q6	127	0.208995	0.931616	0.632692	1	1	2416	tags=26%, list=22%, signal=33%
C5	Up	GO_PROTEIN_TRANSPORT_ALONG_MICROTUBULE	17	0.316916	0.93131	0.552734	1	1	1140	tags=18%, list=10%, signal=20%
C2&custom	Up	DURAND_STROMA_S_UP	158	0.203789	0.931268	0.653923	1	1	4745	tags=61%, list=43%, signal=104%
C2&custom	Up	GERHOLD_ADIPOGENESIS_UP	37	0.262837	0.931219	0.56	1	1	1245	tags=19%, list=11%, signal=21%
C5	Up	GO_RECEPTOR_CLUSTERING	25	0.289626	0.931189	0.567194	1	1	2539	tags=44%, list=23%, signal=57%
C3	Up	SMAD4_Q6	155	0.202958	0.931157	0.62605	1	1	1672	tags=18%, list=15%, signal=21%
C2&custom	Up	REACTOME_POST_TRANSLATIONAL_MODIFICATION_SYNTHESIS_OF_GPI_ANCHORED_PROTEINS	24	0.289091	0.931066	0.541152	1	1	1729	tags=25%, list=16%, signal=30%
C3	Up	NF1_Q6	172	0.199398	0.930515	0.658798	1	1	2075	tags=23%, list=19%, signal=28%
C2&custom	Up	PENG_GLUCOSE_DEPRIVATION_UP	37	0.26012	0.930494	0.572581	1	1	1580	tags=19%, list=14%, signal=22%
C2&custom	Up	REACTOME_TRANSMISSION_ACROSS_CHEMICAL_SYNAPSES	76	0.226552	0.930488	0.618736	1	1	2929	tags=33%, list=26%, signal=44%
C5	Up	GO_CELLULAR_METABOLIC_COMPOUND_SALVAGE	31	0.274934	0.930321	0.572314	1	1	2005	tags=26%, list=18%, signal=31%
C5	Up	GO_AMINOGLYCAN_BIOSYNTHETIC_PROCESS	62	0.235923	0.930126	0.575314	1	1	1219	tags=15%, list=11%, signal=16%
C3	Up	IRF1_01	146	0.205367	0.930082	0.641237	1	1	1668	tags=18%, list=15%, signal=21%
C2&custom	Up	ZAMORA_NOS2_TARGETS_DN	70	0.233103	0.92989	0.589212	1	1	2264	tags=26%, list=20%, signal=32%
C5	Up	GO_ORGANELLE_TRANSPORT_ALONG_MICROTUBULE	46	0.250213	0.929812	0.592742	1	1	1944	tags=26%, list=17%, signal=31%
C2&custom	Up	VARELA_ZMPSTE24_TARGETS_UP	33	0.272239	0.929717	0.574803	1	1	2207	tags=33%, list=20%, signal=41%
C5	Up	GO_NEPHRON_EPITHELIUM_DEVELOPMENT	49	0.245851	0.929628	0.577381	1	1	2585	tags=37%, list=23%, signal=48%
C3	Up	GTTNYYNNGGTNA_UNKNOWN	58	0.238517	0.92939	0.589958	1	1	2204	tags=26%, list=20%, signal=32%
C2&custom	Up	REACTOME_PHOSPHOLIPID_METABOLISM	123	0.208945	0.928917	0.641469	1	1	1613	tags=20%, list=14%, signal=23%
C3	Up	RNGTGGGC_UNKNOWN	485	0.177642	0.928822	0.723493	1	1	1955	tags=20%, list=18%, signal=23%
C2&custom	Up	SANSOM_APC_MYC_TARGETS	183	0.197821	0.928659	0.640425	1	1	2224	tags=25%, list=20%, signal=31%
C5	Up	GO_REGULATION_OF_CYSTEINE_TYPE_ENDOPEPTIDASE_ACTIVITY	136	0.205052	0.927752	0.644711	1	1	1667	tags=21%, list=15%, signal=25%
C5	Up	GO_TELOMERE_MAINTENANCE_VIA_TELOMERE_LENGTHENING	20	0.306714	0.927652	0.565306	1	1	922	tags=20%, list=8%, signal=22%
C5	Up	GO_REGULATION_OF_CELLULAR_PH	41	0.253877	0.927555	0.577083	1	1	2314	tags=29%, list=21%, signal=37%
C2&custom	Up	PID_REG_GR_PATHWAY	50	0.242896	0.927123	0.599602	1	1	1730	tags=24%, list=16%, signal=28%
H	Up	HALLMARK_P53_PATHWAY	155	0.203044	0.92638	0.626263	0.924563	1	1751	tags=19%, list=16%, signal=22%
C5	Up	GO_POSITIVE_REGULATION_OF_CYTOKINE_SECRETION	42	0.253526	0.925899	0.570552	1	1	1885	tags=29%, list=17%, signal=34%
C2&custom	Up	BRACHAT_RESPONSE_TO_METHOTREXATE_DN	23	0.294698	0.925794	0.569388	1	1	2047	tags=26%, list=18%, signal=32%
C3	Up	AP4_Q5	164	0.199717	0.925657	0.658041	1	1	1958	tags=21%, list=18%, signal=26%
C5	Up	GO_PROTEIN_HETEROTETRAMERIZATION	22	0.292074	0.9252	0.564854	1	1	875	tags=18%, list=8%, signal=20%
C5	Up	GO_POSITIVE_REGULATION_OF_INFLAMMATORY_RESPONSE	37	0.260289	0.924871	0.56129	1	1	3031	tags=38%, list=27%, signal=52%
C2&custom	Up	KEGG_DRUG_METABOLISM_OTHER_ENZYMES	18	0.310664	0.924569	0.540161	1	1	969	tags=17%, list=9%, signal=18%
C5	Up	GO_LATERAL_PLASMA_MEMBRANE	33	0.268464	0.924495	0.5898	1	1	496	tags=12%, list=4%, signal=13%
C5	Up	GO_ACTIN_FILAMENT_BUNDLE	36	0.261087	0.924212	0.591667	1	1	3453	tags=47%, list=31%, signal=68%
C5	Up	GO_CYTOKINE_BINDING	44	0.253187	0.92324	0.584388	1	1	1253	tags=20%, list=11%, signal=23%
C6	Up	SNF5_DN.V1_UP	113	0.210597	0.922389	0.614458	0.782376	1	2599	tags=30%, list=23%, signal=39%
C5	Up	GO_POSITIVE_REGULATION_OF_INTRACELLULAR_SIGNAL_TRANSDUCTION	499	0.176373	0.921807	0.787815	1	1	1761	tags=18%, list=16%, signal=20%
C5	Up	GO_NEGATIVE_REGULATION_OF_ACTIN_FILAMENT_DEPOLYMERIZATION	18	0.308066	0.921478	0.535934	1	1	2345	tags=28%, list=21%, signal=35%
C3	Up	TEL2_Q6	176	0.197936	0.921269	0.652263	1	1	2138	tags=23%, list=19%, signal=28%
C5	Up	GO_REGULATION_OF_EPITHELIAL_CELL_APOPTOTIC_PROCESS	36	0.260807	0.920878	0.59448	1	1	1748	tags=22%, list=16%, signal=26%
C5	Up	GO_NUCLEAR_NUCLEOSOME	26	0.283094	0.920874	0.562016	1	1	1737	tags=23%, list=16%, signal=27%
C5	Up	GO_INORGANIC_ION_TRANSMEMBRANE_TRANSPORT	254	0.188007	0.920729	0.688363	1	1	2997	tags=30%, list=27%, signal=39%
C5	Up	GO_REGULATION_OF_CELL_ADHESION	343	0.181005	0.920725	0.721881	1	1	2209	tags=24%, list=20%, signal=29%
C2&custom	Up	MALONEY_RESPONSE_TO_17AAG_UP	29	0.274375	0.920687	0.595529	1	1	1795	tags=31%, list=16%, signal=37%
C6	Up	EIF4E_UP	75	0.226307	0.920537	0.598753	0.779518	1	2458	tags=35%, list=22%, signal=44%
C2&custom	Up	CREIGHTON_AKT1_SIGNALING_VIA_MTOR_UP	31	0.272049	0.920204	0.58159	1	1	2488	tags=26%, list=22%, signal=33%
C5	Up	GO_ALCOHOL_CATABOLIC_PROCESS	32	0.274774	0.91993	0.563894	1	1	2379	tags=31%, list=21%, signal=40%
C3	Up	RFX1_02	156	0.200097	0.919758	0.65762	1	1	1744	tags=19%, list=16%, signal=22%
C5	Up	GO_POSITIVE_REGULATION_OF_ERBB_SIGNALING_PATHWAY	19	0.306888	0.919469	0.57582	1	1	1507	tags=21%, list=14%, signal=24%
C6	Up	RELA_DN.V1_UP	72	0.224839	0.919134	0.625	0.774648	1	4355	tags=56%, list=39%, signal=91%
C3	Up	ACCTGTTG_UNKNOWN	88	0.216804	0.918235	0.635052	1	1	1958	tags=23%, list=18%, signal=27%
C2&custom	Up	ROSS_AML_WITH_AML1_ETO_FUSION	49	0.238993	0.918107	0.61191	1	1	3253	tags=39%, list=29%, signal=55%
C2&custom	Up	PURBEY_TARGETS_OF_CTBP1_AND_SATB1_DN	129	0.2035	0.917458	0.663327	1	1	1681	tags=19%, list=15%, signal=23%
C3	Up	LMO2COM_02	141	0.201726	0.916749	0.674	1	1	2673	tags=26%, list=24%, signal=34%
C3	Up	OLF1_01	156	0.200141	0.916721	0.685654	1	1	1959	tags=19%, list=18%, signal=23%
C5	Up	GO_METALLO_SULFUR_CLUSTER_ASSEMBLY	16	0.31901	0.916694	0.58871	1	1	705	tags=19%, list=6%, signal=20%
C5	Up	GO_REGULATION_OF_NIK_NF_KAPPAB_SIGNALING	25	0.286874	0.916034	0.567982	1	1	2211	tags=40%, list=20%, signal=50%
C5	Up	GO_DEAMINASE_ACTIVITY	17	0.32741	0.91576	0.561587	1	1	527	tags=18%, list=5%, signal=18%
C5	Up	GO_GLUTATHIONE_DERIVATIVE_METABOLIC_PROCESS	15	0.329729	0.915589	0.570297	1	1	4088	tags=60%, list=37%, signal=95%
C2&custom	Up	EBAUER_TARGETS_OF_PAX3_FOXO1_FUSION_UP	107	0.208831	0.915572	0.659919	1	1	1898	tags=21%, list=17%, signal=26%
C2&custom	Up	KASLER_HDAC7_TARGETS_1_UP	151	0.199333	0.91533	0.666667	1	1	3013	tags=33%, list=27%, signal=45%
C5	Up	GO_AMINO_ACID_TRANSPORT	59	0.231309	0.915283	0.629703	1	1	3292	tags=44%, list=30%, signal=62%
C5	Up	GO_INTRINSIC_APOPTOTIC_SIGNALING_PATHWAY	111	0.209434	0.915183	0.652893	1	1	1607	tags=21%, list=14%, signal=24%
C2&custom	Up	WANG_BARRETTS_ESOPHAGUS_AND_ESOPHAGUS_CANCER_UP	17	0.310023	0.914286	0.588235	1	1	1583	tags=29%, list=14%, signal=34%
C5	Up	GO_REGULATION_OF_EXTENT_OF_CELL_GROWTH	63	0.232421	0.914209	0.633466	1	1	1166	tags=17%, list=10%, signal=19%
C5	Up	GO_CARBOHYDRATE_METABOLIC_PROCESS	401	0.179277	0.913406	0.785863	1	1	1859	tags=18%, list=17%, signal=21%
C3	Up	MYB_Q6	160	0.198395	0.913245	0.676471	1	1	1002	tags=14%, list=9%, signal=15%
C3	Up	CREB_01	191	0.193858	0.912977	0.706587	1	1	2243	tags=23%, list=20%, signal=28%
C2&custom	Up	REACTOME_NEGATIVE_REGULATORS_OF_RIG_I_MDA5_SIGNALING	23	0.290768	0.912713	0.595661	1	1	1186	tags=22%, list=11%, signal=24%
C5	Up	GO_RIBONUCLEOSIDE_DIPHOSPHATE_METABOLIC_PROCESS	45	0.250953	0.912548	0.601266	1	1	1692	tags=20%, list=15%, signal=23%
C3	Up	HEN1_02	133	0.199549	0.912516	0.681909	1	1	1552	tags=20%, list=14%, signal=22%
C5	Up	GO_MISMATCH_REPAIR	22	0.288511	0.9122	0.577963	1	1	1314	tags=23%, list=12%, signal=26%
C5	Up	GO_RECEPTOR_REGULATOR_ACTIVITY	19	0.308617	0.912023	0.574757	1	1	1668	tags=26%, list=15%, signal=31%
C3	Up	TFIIA_Q6	164	0.195969	0.911877	0.702703	1	1	2020	tags=22%, list=18%, signal=26%
C3	Up	MAZR_01	151	0.19817	0.911825	0.672199	1	1	1759	tags=20%, list=16%, signal=23%
C5	Up	GO_MULTICELLULAR_ORGANISMAL_SIGNALING	47	0.244783	0.911813	0.574	1	1	2198	tags=26%, list=20%, signal=32%
C2&custom	Up	YAGI_AML_RELAPSE_PROGNOSIS	31	0.27221	0.911423	0.597633	1	1	1138	tags=19%, list=10%, signal=21%
C5	Up	GO_MAMMARY_GLAND_DEVELOPMENT	69	0.228986	0.911405	0.620332	1	1	2843	tags=32%, list=25%, signal=43%
C5	Up	GO_SCAFFOLD_PROTEIN_BINDING	25	0.281779	0.911293	0.582524	1	1	1766	tags=28%, list=16%, signal=33%
C5	Up	GO_REGULATION_OF_VESICLE_FUSION	39	0.251554	0.911203	0.609658	1	1	2675	tags=31%, list=24%, signal=40%
C5	Up	GO_REGULATION_OF_TUMOR_NECROSIS_FACTOR_SUPERFAMILY_CYTOKINE_PRODUCTION	59	0.230866	0.911178	0.629555	1	1	2061	tags=24%, list=18%, signal=29%
C5	Up	GO_CATION_TRANSPORT	389	0.178982	0.911145	0.810484	1	1	2329	tags=23%, list=21%, signal=29%
C5	Up	GO_PROTEIN_N_LINKED_GLYCOSYLATION	56	0.234534	0.91113	0.649694	1	1	2252	tags=29%, list=20%, signal=36%
C2&custom	Up	HUNSBERGER_EXERCISE_REGULATED_GENES	21	0.295058	0.910871	0.592369	1	1	2376	tags=29%, list=21%, signal=36%
C2&custom	Up	REACTOME_SIGNALING_BY_GPCR	224	0.188244	0.910481	0.709474	1	1	2456	tags=25%, list=22%, signal=31%
C5	Up	GO_REGULATION_OF_LEUKOCYTE_CHEMOTAXIS	44	0.251221	0.910302	0.598361	1	1	1668	tags=20%, list=15%, signal=24%
C5	Up	GO_NEGATIVE_REGULATION_OF_LOCOMOTION	154	0.198546	0.909899	0.687636	1	1	1902	tags=22%, list=17%, signal=26%
C5	Up	GO_GTP_RHO_BINDING	15	0.327831	0.909777	0.554435	1	1	2349	tags=33%, list=21%, signal=42%
C5	Up	GO_NEGATIVE_REGULATION_OF_LEUKOCYTE_APOPTOTIC_PROCESS	22	0.289745	0.909632	0.60835	1	1	3152	tags=41%, list=28%, signal=57%
C5	Up	GO_LIGAND_GATED_CHANNEL_ACTIVITY	43	0.247419	0.909538	0.603239	1	1	4302	tags=58%, list=39%, signal=94%
C3	Up	STAT5B_01	145	0.201505	0.909019	0.686956	1	1	2931	tags=30%, list=26%, signal=40%
C2&custom	Up	KASLER_HDAC7_TARGETS_2_DN	27	0.279512	0.908782	0.595388	1	1	2867	tags=33%, list=26%, signal=45%
C5	Up	GO_NEGATIVE_REGULATION_OF_CYSTEINE_TYPE_ENDOPEPTIDASE_ACTIVITY	58	0.232154	0.907877	0.643585	1	1	1614	tags=22%, list=14%, signal=26%
C2&custom	Up	SMID_BREAST_CANCER_LUMINAL_A_UP	31	0.268829	0.907813	0.598291	1	1	568	tags=10%, list=5%, signal=10%
C2&custom	Up	NABA_ECM_GLYCOPROTEINS	86	0.21531	0.907698	0.637081	1	1	1288	tags=16%, list=12%, signal=18%
C5	Up	GO_EXTRACELLULAR_MATRIX_STRUCTURAL_CONSTITUENT	29	0.278943	0.907043	0.600402	1	1	4344	tags=66%, list=39%, signal=107%
C2&custom	Up	REACTOME_G_ALPHA_S_SIGNALLING_EVENTS	35	0.262298	0.906737	0.62173	1	1	3057	tags=40%, list=27%, signal=55%
C5	Up	GO_ACTIN_MONOMER_BINDING	18	0.308175	0.906401	0.564655	1	1	3756	tags=56%, list=34%, signal=84%
C5	Up	GO_REGULATION_OF_NF_KAPPAB_IMPORT_INTO_NUCLEUS	25	0.286833	0.906135	0.609312	1	1	2243	tags=40%, list=20%, signal=50%
C2&custom	Up	ROSS_ACUTE_MYELOID_LEUKEMIA_CBF	56	0.232483	0.905981	0.649789	1	1	3216	tags=34%, list=29%, signal=47%
C2&custom	Up	KANG_IMMORTALIZED_BY_TERT_UP	57	0.23339	0.905704	0.613734	1	1	2557	tags=30%, list=23%, signal=38%
C5	Up	GO_ION_TRANSMEMBRANE_TRANSPORT	368	0.178705	0.905646	0.774793	1	1	3078	tags=30%, list=28%, signal=40%
C5	Up	GO_EXOCYTIC_VESICLE_MEMBRANE	27	0.279011	0.90562	0.6	1	1	4912	tags=63%, list=44%, signal=112%
C5	Up	GO_EXTRACELLULAR_MATRIX_COMPONENT	66	0.225953	0.905534	0.644135	1	1	1322	tags=17%, list=12%, signal=19%
C2&custom	Up	KANNAN_TP53_TARGETS_DN	16	0.316979	0.905521	0.598802	1	1	736	tags=19%, list=7%, signal=20%
C2&custom	Up	PID_DELTA_NP63_PATHWAY	29	0.27194	0.905392	0.592516	1	1	728	tags=14%, list=7%, signal=15%
C3	Up	CGCTGCT_MIR503	19	0.300085	0.905343	0.592814	1	1	1966	tags=26%, list=18%, signal=32%
C3	Up	TAL1BETAE47_01	136	0.201925	0.905224	0.678279	1	1	1629	tags=17%, list=15%, signal=20%
H	Up	HALLMARK_APICAL_JUNCTION	136	0.199236	0.905049	0.720532	0.890938	1	1941	tags=22%, list=17%, signal=26%
C5	Up	GO_POSITIVE_REGULATION_OF_ION_TRANSPORT	109	0.203634	0.904789	0.702811	1	1	2077	tags=23%, list=19%, signal=28%
C3	Up	WCAANNNYCAG_UNKNOWN	166	0.194236	0.904269	0.719335	1	1	2208	tags=22%, list=20%, signal=27%
C5	Up	GO_REGULATION_OF_MONOOXYGENASE_ACTIVITY	38	0.25454	0.903708	0.623348	1	1	1717	tags=26%, list=15%, signal=31%
C2&custom	Up	HOFFMANN_SMALL_PRE_BII_TO_IMMATURE_B_LYMPHOCYTE_DN	32	0.26134	0.903689	0.589391	1	1	1481	tags=19%, list=13%, signal=22%
C5	Up	GO_CELL_COMMUNICATION_INVOLVED_IN_CARDIAC_CONDUCTION	17	0.312926	0.903588	0.585462	1	1	3248	tags=53%, list=29%, signal=75%
C6	Up	KRAS.LUNG.BREAST_UP.V1_UP	48	0.240699	0.903532	0.618852	0.809052	1	2843	tags=31%, list=25%, signal=42%
C2&custom	Up	CHO_NR4A1_TARGETS	19	0.307706	0.903038	0.590164	1	1	1285	tags=21%, list=12%, signal=24%
C2&custom	Up	ZHANG_BREAST_CANCER_PROGENITORS_DN	106	0.206577	0.902952	0.646694	1	1	1761	tags=20%, list=16%, signal=23%
C2&custom	Up	MIZUSHIMA_AUTOPHAGOSOME_FORMATION	16	0.312187	0.902646	0.576238	1	1	1356	tags=25%, list=12%, signal=28%
C5	Up	GO_BASAL_PART_OF_CELL	22	0.293589	0.902597	0.604082	1	1	2057	tags=27%, list=18%, signal=33%
C5	Up	GO_REGULATION_OF_LEUKOCYTE_MIGRATION	69	0.225658	0.90233	0.63	1	1	2884	tags=35%, list=26%, signal=47%
C5	Up	GO_NEGATIVE_REGULATION_OF_NUCLEOCYTOPLASMIC_TRANSPORT	53	0.239316	0.902081	0.625498	1	1	2243	tags=28%, list=20%, signal=35%
C5	Up	GO_POSITIVE_REGULATION_OF_CHEMOKINE_PRODUCTION	19	0.302218	0.901731	0.580078	1	1	1004	tags=21%, list=9%, signal=23%
C5	Up	GO_PRESYNAPSE	144	0.19679	0.901545	0.699797	1	1	2472	tags=26%, list=22%, signal=33%
C5	Up	GO_EXTRINSIC_APOPTOTIC_SIGNALING_PATHWAY_VIA_DEATH_DOMAIN_RECEPTORS	27	0.26987	0.901416	0.613546	1	1	1607	tags=22%, list=14%, signal=26%
C5	Up	GO_VITAMIN_BINDING	45	0.248588	0.900993	0.65	1	1	2882	tags=36%, list=26%, signal=48%
C2&custom	Up	NJAU_CHLAMYDIAE_INFECTED_DENDRITIC_CELL_133_UP_GENES_HUMAN	69	0.222856	0.900779	0.636555	1	1	4339	tags=54%, list=39%, signal=87%
C2&custom	Up	WANG_HCP_PROSTATE_CANCER	77	0.223414	0.900726	0.64876	1	1	2776	tags=31%, list=25%, signal=41%
C5	Up	GO_PROTEIN_O_LINKED_GLYCOSYLATION	57	0.229385	0.900725	0.626263	1	1	1319	tags=18%, list=12%, signal=20%
C5	Up	GO_NEGATIVE_REGULATION_OF_LEUKOCYTE_PROLIFERATION	29	0.266049	0.900674	0.598039	1	1	1180	tags=21%, list=11%, signal=23%
C2&custom	Up	ONDER_CDH1_TARGETS_2_DN	236	0.186353	0.900663	0.749487	1	1	2690	tags=26%, list=24%, signal=33%
C2&custom	Up	SEITZ_NEOPLASTIC_TRANSFORMATION_BY_8P_DELETION_DN	21	0.294737	0.90059	0.60161	1	1	673	tags=14%, list=6%, signal=15%
C5	Up	GO_SENSORY_PERCEPTION_OF_PAIN	31	0.267831	0.900339	0.625483	1	1	1987	tags=26%, list=18%, signal=31%
C2&custom	Up	LI_INDUCED_T_TO_NATURAL_KILLER_DN	72	0.223145	0.900252	0.654584	1	1	1484	tags=19%, list=13%, signal=22%
C5	Up	GO_ZYMOGEN_ACTIVATION	70	0.221277	0.899928	0.652525	1	1	1667	tags=20%, list=15%, signal=23%
C2&custom	Up	HELLER_SILENCED_BY_METHYLATION_DN	67	0.223761	0.899441	0.667347	1	1	1542	tags=18%, list=14%, signal=21%
C5	Up	GO_NUCLEOSIDE_SALVAGE	15	0.31627	0.899408	0.603239	1	1	969	tags=20%, list=9%, signal=22%
C3	Up	YRCCAKNNGNCGC_UNKNOWN	43	0.243572	0.898946	0.644	1	1	2535	tags=28%, list=23%, signal=36%
C5	Up	GO_SYMPORTER_ACTIVITY	58	0.231571	0.898662	0.646186	1	1	3292	tags=40%, list=30%, signal=56%
C5	Up	GO_CHANNEL_INHIBITOR_ACTIVITY	21	0.298099	0.897978	0.609375	1	1	3024	tags=48%, list=27%, signal=65%
C5	Up	GO_NEGATIVE_REGULATION_OF_LIPID_METABOLIC_PROCESS	43	0.245347	0.89792	0.648961	1	1	1507	tags=19%, list=14%, signal=21%
C2&custom	Up	JAEGER_METASTASIS_DN	104	0.20683	0.897518	0.685654	1	1	2958	tags=33%, list=27%, signal=44%
C2&custom	Up	NGUYEN_WNT_B_CATENIN_DOWN_REGULATED_GENES_LUNG_CANCER_43_HUMAN	20	0.296132	0.897398	0.611789	1	1	1294	tags=20%, list=12%, signal=23%
C2&custom	Up	DOANE_RESPONSE_TO_ANDROGEN_DN	178	0.191159	0.897202	0.741245	1	1	2842	tags=31%, list=25%, signal=41%
C2&custom	Up	WIERENGA_STAT5A_TARGETS_UP	151	0.194988	0.897119	0.745935	1	1	1669	tags=18%, list=15%, signal=21%
C2&custom	Up	ODONNELL_TARGETS_OF_MYC_AND_TFRC_UP	41	0.248827	0.897055	0.628231	1	1	2602	tags=34%, list=23%, signal=44%
C5	Up	GO_CARDIAC_VENTRICLE_MORPHOGENESIS	32	0.263849	0.896334	0.621622	1	1	2503	tags=25%, list=22%, signal=32%
C5	Up	GO_REGULATION_OF_MEMBRANE_POTENTIAL	175	0.191413	0.8962	0.767152	1	1	3108	tags=33%, list=28%, signal=44%
C5	Up	GO_NOTCH_SIGNALING_PATHWAY	71	0.21937	0.895967	0.684647	1	1	1898	tags=24%, list=17%, signal=29%
C2&custom	Up	MARTENS_BOUND_BY_PML_RARA_FUSION	337	0.178178	0.895953	0.813765	1	1	2364	tags=23%, list=21%, signal=28%
C3	Up	E2A_Q2	143	0.196768	0.89593	0.726166	1	1	2406	tags=27%, list=22%, signal=33%
C2&custom	Up	AFFAR_YY1_TARGETS_UP	117	0.202015	0.895496	0.713996	1	1	1872	tags=20%, list=17%, signal=23%
C2&custom	Up	KEGG_BLADDER_CANCER	34	0.266108	0.895405	0.604839	1	1	2559	tags=35%, list=23%, signal=46%
C2&custom	Up	WOO_LIVER_CANCER_RECURRENCE_DN	39	0.248645	0.895335	0.647423	1	1	2652	tags=38%, list=24%, signal=50%
C2&custom	Up	LEIN_CEREBELLUM_MARKERS	48	0.239739	0.895076	0.646602	1	1	1629	tags=21%, list=15%, signal=24%
C2&custom	Up	PID_P38_ALPHA_BETA_DOWNSTREAM_PATHWAY	30	0.263732	0.895045	0.622	1	1	2029	tags=23%, list=18%, signal=28%
C2&custom	Up	REACTOME_SEMA4D_IN_SEMAPHORIN_SIGNALING	22	0.284619	0.89495	0.623047	1	1	4078	tags=59%, list=37%, signal=93%
C5	Up	GO_REGULATION_OF_CYTOKINE_PRODUCTION_INVOLVED_IN_IMMUNE_RESPONSE	23	0.281984	0.894943	0.61017	1	1	1284	tags=22%, list=12%, signal=25%
C2&custom	Up	REACTOME_ACTIVATION_OF_NMDA_RECEPTOR_UPON_GLUTAMATE_BINDING_AND_POSTSYNAPTIC_EVENTS	19	0.287504	0.894442	0.583984	1	1	171	tags=11%, list=2%, signal=11%
C3	Up	ICSBP_Q6	151	0.192354	0.89348	0.739479	1	1	2351	tags=25%, list=21%, signal=31%
C5	Up	GO_REGULATION_OF_CELL_KILLING	29	0.26416	0.893273	0.610526	1	1	1248	tags=21%, list=11%, signal=23%
C5	Up	GO_DEVELOPMENTAL_MATURATION	105	0.204716	0.893202	0.713163	1	1	2946	tags=30%, list=26%, signal=41%
C2&custom	Up	MEISSNER_NPC_HCP_WITH_H3K4ME3_AND_H3K27ME3	74	0.218576	0.893059	0.686117	1	1	4380	tags=55%, list=39%, signal=91%
C5	Up	GO_REGULATION_OF_ANATOMICAL_STRUCTURE_SIZE	264	0.18284	0.891504	0.806122	1	1	2349	tags=23%, list=21%, signal=29%
C5	Up	GO_SENSORY_PERCEPTION_OF_CHEMICAL_STIMULUS	40	0.251022	0.891346	0.649798	1	1	4885	tags=60%, list=44%, signal=106%
C5	Up	GO_MONOSACCHARIDE_BIOSYNTHETIC_PROCESS	38	0.249051	0.890536	0.625	1	1	1692	tags=29%, list=15%, signal=34%
C2&custom	Up	REN_ALVEOLAR_RHABDOMYOSARCOMA_UP	51	0.231489	0.890395	0.645361	1	1	4080	tags=61%, list=37%, signal=95%
C5	Up	GO_PROTEIN_MATURATION	168	0.192792	0.889976	0.755694	1	1	1667	tags=18%, list=15%, signal=21%
C5	Up	GO_CELLULAR_KETONE_METABOLIC_PROCESS	43	0.24097	0.889889	0.659274	1	1	1856	tags=26%, list=17%, signal=31%
C5	Up	GO_MODULATION_OF_EXCITATORY_POSTSYNAPTIC_POTENTIAL	15	0.318882	0.889767	0.580042	1	1	1766	tags=27%, list=16%, signal=32%
C2&custom	Up	KRASNOSELSKAYA_ILF3_TARGETS_UP	25	0.275029	0.889633	0.652542	1	1	1338	tags=24%, list=12%, signal=27%
C5	Up	GO_CATION_CHANNEL_COMPLEX	60	0.225332	0.889119	0.671548	1	1	2441	tags=27%, list=22%, signal=34%
C2&custom	Up	LABBE_TGFB1_TARGETS_DN	55	0.228649	0.888713	0.674227	1	1	792	tags=11%, list=7%, signal=12%
C5	Up	GO_METAL_ION_TRANSPORT	269	0.180596	0.887644	0.789809	1	1	2508	tags=25%, list=22%, signal=32%
C5	Up	GO_APOPTOTIC_SIGNALING_PATHWAY	194	0.190113	0.887254	0.764228	1	1	1727	tags=20%, list=15%, signal=23%
C2&custom	Up	CHANG_IMMORTALIZED_BY_HPV31_UP	43	0.241644	0.88656	0.653928	1	1	1667	tags=21%, list=15%, signal=25%
C5	Up	GO_CELLULAR_RESPONSE_TO_AMINO_ACID_STARVATION	22	0.279686	0.886398	0.608519	1	1	1285	tags=23%, list=12%, signal=26%
C5	Up	GO_STEROID_BINDING	35	0.250696	0.886374	0.641434	1	1	2152	tags=34%, list=19%, signal=42%
C6	Up	GCNP_SHH_UP_EARLY.V1_DN	91	0.210034	0.885603	0.709957	0.847092	1	1069	tags=14%, list=10%, signal=16%
C2&custom	Up	REACTOME_G_ALPHA_I_SIGNALLING_EVENTS	62	0.224876	0.883808	0.665992	1	1	2210	tags=23%, list=20%, signal=28%
C5	Up	GO_POSITIVE_REGULATION_OF_INTERLEUKIN_12_PRODUCTION	15	0.315506	0.883412	0.618257	1	1	1751	tags=27%, list=16%, signal=32%
C5	Up	GO_PROTEIN_TRIMERIZATION	25	0.274276	0.883396	0.626923	1	1	1505	tags=24%, list=13%, signal=28%
C3	Up	GCTGAGT_MIR5125P	35	0.25163	0.883151	0.678423	1	1	1052	tags=17%, list=9%, signal=19%
C5	Up	GO_MITOCHONDRIAL_RESPIRATORY_CHAIN_COMPLEX_ASSEMBLY	73	0.215944	0.883044	0.687371	1	1	2145	tags=26%, list=19%, signal=32%
C5	Up	GO_REGULATION_OF_B_CELL_PROLIFERATION	25	0.273814	0.882834	0.633136	1	1	1559	tags=20%, list=14%, signal=23%
C5	Up	GO_SPHINGOLIPID_BIOSYNTHETIC_PROCESS	43	0.239548	0.882424	0.675248	1	1	3260	tags=40%, list=29%, signal=56%
C2&custom	Up	KRIGE_AMINO_ACID_DEPRIVATION	25	0.274342	0.881949	0.613306	1	1	1330	tags=16%, list=12%, signal=18%
C2&custom	Up	GAZDA_DIAMOND_BLACKFAN_ANEMIA_ERYTHROID_DN	344	0.174369	0.881423	0.834728	1	1	1698	tags=18%, list=15%, signal=20%
C5	Up	GO_STEROL_HOMEOSTASIS	23	0.276516	0.880912	0.628352	1	1	1042	tags=17%, list=9%, signal=19%
C5	Up	GO_GLYCEROPHOSPHOLIPID_METABOLIC_PROCESS	177	0.190488	0.880586	0.768908	1	1	1966	tags=20%, list=18%, signal=24%
C5	Up	GO_REGULATION_OF_ACTIN_NUCLEATION	20	0.286865	0.880564	0.61165	1	1	2488	tags=30%, list=22%, signal=39%
C2&custom	Up	VANDESLUIS_COMMD1_TARGETS_GROUP_3_DN	22	0.276417	0.880086	0.625523	1	1	3182	tags=41%, list=29%, signal=57%
C5	Up	GO_CARDIAC_VENTRICLE_DEVELOPMENT	60	0.228235	0.880064	0.688109	1	1	2503	tags=25%, list=22%, signal=32%
C2&custom	Up	CORRE_MULTIPLE_MYELOMA_UP	33	0.253018	0.879437	0.658915	1	1	1988	tags=27%, list=18%, signal=33%
C3	Up	BACH1_01	171	0.188203	0.87931	0.778443	1	1	2263	tags=25%, list=20%, signal=31%
C2&custom	Up	KEGG_PHOSPHATIDYLINOSITOL_SIGNALING_SYSTEM	47	0.232932	0.878939	0.697628	1	1	3243	tags=34%, list=29%, signal=48%
C5	Up	GO_PLATELET_DEGRANULATION	52	0.226912	0.878298	0.690526	1	1	316	tags=10%, list=3%, signal=10%
C2&custom	Up	YOSHIOKA_LIVER_CANCER_EARLY_RECURRENCE_DN	39	0.247764	0.877989	0.657534	1	1	1747	tags=23%, list=16%, signal=27%
C2&custom	Up	GAJATE_RESPONSE_TO_TRABECTEDIN_UP	48	0.232718	0.877563	0.667368	1	1	790	tags=13%, list=7%, signal=13%
C5	Up	GO_REGULATION_OF_LEUKOCYTE_APOPTOTIC_PROCESS	41	0.241014	0.877428	0.65762	1	1	2830	tags=34%, list=25%, signal=46%
C2&custom	Up	NOVERSHTERN_TOP100_GENES_UP_IN_GRANULOCYTE_MONOCYTE_PROGENITOR_CELL_THAN_OTHER_CELLS_HUMAN	45	0.236787	0.877204	0.666667	1	1	4680	tags=60%, list=42%, signal=103%
C2&custom	Up	MEISSNER_NPC_ICP_WITH_H3K4ME3	15	0.306751	0.877074	0.612967	1	1	1994	tags=27%, list=18%, signal=32%
C5	Up	GO_POSITIVE_REGULATION_OF_NOTCH_SIGNALING_PATHWAY	21	0.28656	0.876132	0.638776	1	1	1840	tags=29%, list=16%, signal=34%
C3	Up	RACTNNRTTTNC_UNKNOWN	82	0.208224	0.875892	0.694779	1	1	2056	tags=22%, list=18%, signal=27%
C5	Up	GO_VITAMIN_METABOLIC_PROCESS	71	0.218173	0.875741	0.703777	1	1	3171	tags=37%, list=28%, signal=51%
C2&custom	Up	SMID_BREAST_CANCER_ERBB2_UP	76	0.213999	0.875707	0.696907	1	1	1856	tags=21%, list=17%, signal=25%
C5	Up	GO_REGULATION_OF_FATTY_ACID_BIOSYNTHETIC_PROCESS	19	0.289716	0.875447	0.650964	1	1	544	tags=16%, list=5%, signal=17%
C5	Up	GO_REGULATION_OF_T_CELL_DIFFERENTIATION	50	0.230338	0.875399	0.663918	1	1	3171	tags=36%, list=28%, signal=50%
C5	Up	GO_HEME_METABOLIC_PROCESS	21	0.28678	0.875372	0.613682	1	1	738	tags=14%, list=7%, signal=15%
C2&custom	Up	REACTOME_POST_NMDA_RECEPTOR_ACTIVATION_EVENTS	19	0.287504	0.875155	0.656189	1	1	171	tags=11%, list=2%, signal=11%
C5	Up	GO_NUCLEOSIDE_DIPHOSPHATE_METABOLIC_PROCESS	55	0.228416	0.874953	0.683267	1	1	1844	tags=20%, list=17%, signal=24%
C5	Up	GO_LIPID_CATABOLIC_PROCESS	134	0.196967	0.874873	0.749042	1	1	1957	tags=22%, list=18%, signal=26%
C5	Up	GO_GLAND_MORPHOGENESIS	53	0.231571	0.874327	0.682186	1	1	2843	tags=34%, list=25%, signal=45%
C3	Up	PTF1BETA_Q6	147	0.19256	0.874297	0.765182	1	1	1768	tags=18%, list=16%, signal=21%
C3	Up	TAL1BETAITF2_01	144	0.192494	0.874133	0.776181	1	1	1760	tags=19%, list=16%, signal=22%
C5	Up	GO_POSITIVE_REGULATION_OF_MITOCHONDRIAL_MEMBRANE_PERMEABILITY	16	0.304642	0.874054	0.616326	1	1	1607	tags=31%, list=14%, signal=36%
C3	Up	CRX_Q4	135	0.194264	0.873528	0.757339	1	1	1919	tags=16%, list=17%, signal=19%
C5	Up	GO_AMIDE_TRANSPORT	44	0.238783	0.873451	0.666667	1	1	907	tags=14%, list=8%, signal=15%
C5	Up	GO_POSITIVE_REGULATION_OF_AXONOGENESIS	45	0.234857	0.873449	0.710794	1	1	1944	tags=22%, list=17%, signal=27%
C2&custom	Up	LIM_MAMMARY_STEM_CELL_UP	307	0.176513	0.872508	0.858947	1	1	1655	tags=17%, list=15%, signal=19%
C5	Up	GO_GLUTATHIONE_TRANSFERASE_ACTIVITY	20	0.286495	0.872406	0.666667	1	1	4309	tags=55%, list=39%, signal=89%
C2&custom	Up	HOLLEMAN_VINCRISTINE_RESISTANCE_ALL_DN	18	0.296799	0.872389	0.641079	1	1	648	tags=17%, list=6%, signal=18%
C3	Up	E47_01	148	0.19077	0.872217	0.789062	1	1	2144	tags=22%, list=19%, signal=27%
C5	Up	GO_ADAPTIVE_IMMUNE_RESPONSE	103	0.199382	0.872125	0.755258	1	1	2077	tags=22%, list=19%, signal=27%
C5	Up	GO_MUSCLE_SYSTEM_PROCESS	131	0.194763	0.871846	0.759615	1	1	2326	tags=25%, list=21%, signal=31%
C5	Up	GO_REGULATION_OF_RHO_PROTEIN_SIGNAL_TRANSDUCTION	67	0.21287	0.871633	0.707415	1	1	2365	tags=34%, list=21%, signal=43%
C5	Up	GO_POSITIVE_REGULATION_OF_LEUKOCYTE_APOPTOTIC_PROCESS	16	0.308474	0.870932	0.622951	1	1	1668	tags=31%, list=15%, signal=37%
C5	Up	GO_MYOTUBE_DIFFERENTIATION	25	0.276405	0.870857	0.672878	1	1	4288	tags=60%, list=38%, signal=97%
C2&custom	Up	REACTOME_CREB_PHOSPHORYLATION_THROUGH_THE_ACTIVATION_OF_RAS	15	0.307848	0.870747	0.638623	1	1	171	tags=13%, list=2%, signal=14%
C5	Up	GO_GPI_ANCHOR_METABOLIC_PROCESS	29	0.263355	0.869607	0.681641	1	1	1729	tags=24%, list=16%, signal=28%
C5	Up	GO_REGULATION_OF_CALCIUM_ION_TRANSPORT_INTO_CYTOSOL	38	0.244108	0.869369	0.680244	1	1	1679	tags=24%, list=15%, signal=28%
C5	Up	GO_NUCLEOPHAGY	15	0.314167	0.869113	0.657143	1	1	651	tags=20%, list=6%, signal=21%
C5	Up	GO_RHO_GTPASE_BINDING	59	0.222575	0.869113	0.694	1	1	1948	tags=22%, list=17%, signal=27%
C2&custom	Up	BENPORATH_EED_TARGETS	484	0.165233	0.868733	0.923077	1	1	3183	tags=30%, list=29%, signal=40%
C2&custom	Up	BAUS_TFF2_TARGETS_UP	15	0.313385	0.868682	0.659184	1	1	3822	tags=67%, list=34%, signal=101%
C2&custom	Up	BANDRES_RESPONSE_TO_CARMUSTIN_MGMT_48HR_DN	89	0.206686	0.868612	0.736111	1	1	2459	tags=28%, list=22%, signal=36%
C5	Up	GO_CELL_DIFFERENTIATION_INVOLVED_IN_KIDNEY_DEVELOPMENT	21	0.282378	0.868544	0.683712	1	1	4160	tags=62%, list=37%, signal=99%
C3	Up	MZF1_02	165	0.18652	0.867491	0.808967	1	1	1736	tags=18%, list=16%, signal=21%
C2&custom	Up	WANG_LSD1_TARGETS_UP	16	0.302375	0.867338	0.654661	1	1	3586	tags=56%, list=32%, signal=83%
C3	Up	CCCACAT_MIR2993P	41	0.240928	0.867103	0.692464	1	1	2309	tags=27%, list=21%, signal=34%
C2&custom	Up	BIOCARTA_CXCR4_PATHWAY	19	0.288902	0.867074	0.646365	1	1	1575	tags=26%, list=14%, signal=31%
C3	Up	TFIII_Q6	138	0.192509	0.866712	0.778884	1	1	1838	tags=20%, list=16%, signal=24%
C5	Up	GO_CELLULAR_RESPONSE_TO_CYTOKINE_STIMULUS	336	0.17249	0.866105	0.888186	1	1	1818	tags=19%, list=16%, signal=22%
C2&custom	Up	LEE_DIFFERENTIATING_T_LYMPHOCYTE	113	0.19625	0.865017	0.76383	1	1	2977	tags=32%, list=27%, signal=43%
C2&custom	Up	REACTOME_LIPID_DIGESTION_MOBILIZATION_AND_TRANSPORT	20	0.286664	0.864622	0.689243	1	1	646	tags=15%, list=6%, signal=16%
C2&custom	Up	ST_DIFFERENTIATION_PATHWAY_IN_PC12_CELLS	31	0.260171	0.863706	0.717526	1	1	1730	tags=19%, list=16%, signal=23%
C2&custom	Up	PID_SYNDECAN_1_PATHWAY	26	0.260613	0.863014	0.682353	1	1	2206	tags=35%, list=20%, signal=43%
C2&custom	Up	GAUSSMANN_MLL_AF4_FUSION_TARGETS_G_DN	25	0.267337	0.862651	0.623218	1	1	3268	tags=36%, list=29%, signal=51%
C3	Up	SP3_Q3	165	0.18737	0.862637	0.812236	1	1	2377	tags=24%, list=21%, signal=30%
C2&custom	Up	DIRMEIER_LMP1_RESPONSE_LATE_DN	27	0.262613	0.862565	0.69246	1	1	2553	tags=30%, list=23%, signal=38%
C5	Up	GO_ENZYME_INHIBITOR_ACTIVITY	184	0.183583	0.86196	0.853249	1	1	1651	tags=18%, list=15%, signal=21%
C5	Up	GO_INTRINSIC_APOPTOTIC_SIGNALING_PATHWAY_BY_P53_CLASS_MEDIATOR	39	0.242927	0.861814	0.679834	1	1	1181	tags=15%, list=11%, signal=17%
C2&custom	Up	FARDIN_HYPOXIA_11	28	0.259513	0.861793	0.664596	1	1	1669	tags=18%, list=15%, signal=21%
C5	Up	GO_ORGAN_REGENERATION	56	0.220883	0.861705	0.726721	1	1	1062	tags=14%, list=10%, signal=16%
C2&custom	Up	SHEDDEN_LUNG_CANCER_GOOD_SURVIVAL_A12	142	0.188947	0.861109	0.779249	1	1	1755	tags=17%, list=16%, signal=20%
C5	Up	GO_REGULATION_OF_SEQUESTERING_OF_CALCIUM_ION	48	0.235048	0.861075	0.709812	1	1	2379	tags=31%, list=21%, signal=40%
C5	Up	GO_ORGANIC_HYDROXY_COMPOUND_CATABOLIC_PROCESS	37	0.24095	0.860626	0.708861	1	1	2379	tags=27%, list=21%, signal=34%
C3	Up	TGGNNNNNNKCCAR_UNKNOWN	245	0.176731	0.86054	0.870897	1	1	2075	tags=20%, list=19%, signal=24%
C2&custom	Up	BHATI_G2M_ARREST_BY_2METHOXYESTRADIOL_DN	82	0.208901	0.860443	0.747036	1	1	2245	tags=23%, list=20%, signal=29%
C5	Up	GO_CELL_FATE_SPECIFICATION	36	0.244987	0.860242	0.6893	1	1	3668	tags=50%, list=33%, signal=74%
C5	Up	GO_POSITIVE_REGULATION_OF_T_CELL_MEDIATED_IMMUNITY	16	0.299001	0.860145	0.650699	1	1	2313	tags=38%, list=21%, signal=47%
C5	Up	GO_CARBOHYDRATE_CATABOLIC_PROCESS	74	0.210775	0.85972	0.762887	1	1	1920	tags=22%, list=17%, signal=26%
C5	Up	GO_CHONDROITIN_SULFATE_PROTEOGLYCAN_METABOLIC_PROCESS	29	0.25353	0.859488	0.680162	1	1	999	tags=14%, list=9%, signal=15%
C5	Up	GO_IMMUNE_RESPONSE	467	0.165816	0.859484	0.949561	1	1	2140	tags=20%, list=19%, signal=24%
C5	Up	GO_DRUG_BINDING	58	0.220266	0.859474	0.724272	1	1	1078	tags=16%, list=10%, signal=17%
C5	Up	GO_ODONTOGENESIS_OF_DENTIN_CONTAINING_TOOTH	43	0.239504	0.859145	0.72332	1	1	2470	tags=30%, list=22%, signal=39%
C2&custom	Up	NOVERSHTERN_TOP100_GENES_UP_IN_I_ERY_CELL_THAN_OTHER_CELLS_HUMAN	65	0.216272	0.859083	0.761905	1	1	2429	tags=26%, list=22%, signal=33%
C5	Up	GO_NEGATIVE_REGULATION_OF_PROTEIN_COMPLEX_ASSEMBLY	74	0.208165	0.859054	0.760085	1	1	2502	tags=27%, list=22%, signal=35%
C5	Up	GO_NEUROTRANSMITTER_TRANSPORT	67	0.212635	0.858734	0.74187	1	1	3209	tags=34%, list=29%, signal=48%
C2&custom	Up	ZHAN_MULTIPLE_MYELOMA_CD2_UP	27	0.263166	0.858466	0.693548	1	1	1746	tags=19%, list=16%, signal=22%
C5	Up	GO_A_BAND	15	0.303094	0.857991	0.642147	1	1	4430	tags=60%, list=40%, signal=99%
C2&custom	Up	PID_TXA2PATHWAY	34	0.248811	0.857956	0.69697	1	1	1614	tags=18%, list=14%, signal=21%
C6	Up	MTOR_UP.V1_DN	118	0.194247	0.857637	0.79918	0.908048	1	3651	tags=39%, list=33%, signal=57%
C5	Up	GO_SPINAL_CORD_DEVELOPMENT	53	0.22458	0.857537	0.701375	1	1	2131	tags=23%, list=19%, signal=28%
C5	Up	GO_ENDOCRINE_SYSTEM_DEVELOPMENT	67	0.214485	0.857378	0.768	1	1	2155	tags=25%, list=19%, signal=31%
C5	Up	GO_SODIUM_ION_TRANSPORT	57	0.219586	0.857294	0.74359	1	1	3292	tags=37%, list=30%, signal=52%
C2&custom	Up	MEISSNER_BRAIN_HCP_WITH_H3K4ME2_AND_H3K27ME3	26	0.269155	0.857158	0.70334	1	1	4405	tags=54%, list=39%, signal=89%
C2&custom	Up	BRACHAT_RESPONSE_TO_CAMPTOTHECIN_DN	40	0.238415	0.856978	0.712851	1	1	2047	tags=25%, list=18%, signal=31%
C5	Up	GO_MONOVALENT_INORGANIC_CATION_TRANSMEMBRANE_TRANSPORTER_ACTIVITY	163	0.183606	0.856518	0.827789	1	1	3251	tags=35%, list=29%, signal=49%
C5	Up	GO_OXIDOREDUCTASE_ACTIVITY_ACTING_ON_PEROXIDE_AS_ACCEPTOR	25	0.266706	0.856416	0.67623	1	1	1499	tags=24%, list=13%, signal=28%
C2&custom	Up	DARWICHE_PAPILLOMA_RISK_LOW_DN	107	0.197658	0.856077	0.819473	1	1	1523	tags=19%, list=14%, signal=21%
C2&custom	Up	REACTOME_NCAM_SIGNALING_FOR_NEURITE_OUT_GROWTH	42	0.235843	0.855943	0.717895	1	1	1614	tags=24%, list=14%, signal=28%
C5	Up	GO_NEGATIVE_REGULATION_OF_VIRAL_TRANSCRIPTION	19	0.284802	0.85585	0.674464	1	1	2072	tags=32%, list=19%, signal=39%
C5	Up	GO_PYRIMIDINE_NUCLEOBASE_METABOLIC_PROCESS	16	0.298547	0.855766	0.676768	1	1	997	tags=19%, list=9%, signal=21%
C2&custom	Up	MARKEY_RB1_ACUTE_LOF_DN	141	0.188962	0.855412	0.810309	1	1	3140	tags=33%, list=28%, signal=45%
C5	Up	GO_RECEPTOR_SIGNALING_COMPLEX_SCAFFOLD_ACTIVITY	15	0.305106	0.855175	0.665979	1	1	2444	tags=33%, list=22%, signal=43%
C2&custom	Up	PID_HIV_NEF_PATHWAY	27	0.260575	0.854954	0.668687	1	1	1116	tags=19%, list=10%, signal=21%
C2&custom	Up	PENG_LEUCINE_DEPRIVATION_UP	106	0.196573	0.854915	0.797217	1	1	1880	tags=21%, list=17%, signal=25%
C5	Up	GO_EMBRYONIC_DIGESTIVE_TRACT_DEVELOPMENT	17	0.295914	0.854854	0.674044	1	1	1946	tags=24%, list=17%, signal=28%
C5	Up	GO_GLYCERALDEHYDE_3_PHOSPHATE_METABOLIC_PROCESS	15	0.304989	0.854687	0.654076	1	1	1920	tags=33%, list=17%, signal=40%
C5	Up	GO_MUSCLE_CONTRACTION	102	0.199438	0.854594	0.778656	1	1	2302	tags=26%, list=21%, signal=33%
C5	Up	GO_ARTERY_DEVELOPMENT	49	0.226649	0.854332	0.708249	1	1	2470	tags=33%, list=22%, signal=42%
C3	Up	SMAD3_Q6	137	0.189839	0.854276	0.844444	1	1	1568	tags=18%, list=14%, signal=20%
C3	Up	MMEF2_Q6	159	0.184307	0.854242	0.842209	1	1	4235	tags=47%, list=38%, signal=74%
C2&custom	Up	GAUSSMANN_MLL_AF4_FUSION_TARGETS_F_DN	18	0.287955	0.854242	0.663307	1	1	154	tags=11%, list=1%, signal=11%
C2&custom	Up	KEGG_REGULATION_OF_AUTOPHAGY	18	0.288986	0.853636	0.661914	1	1	1482	tags=22%, list=13%, signal=26%
C5	Up	GO_REGULATION_OF_RETINOIC_ACID_RECEPTOR_SIGNALING_PATHWAY	15	0.305899	0.853329	0.670683	1	1	48	tags=7%, list=0%, signal=7%
C5	Up	GO_REGULATION_OF_CELLULAR_RESPONSE_TO_INSULIN_STIMULUS	41	0.239388	0.85312	0.728543	1	1	1614	tags=17%, list=14%, signal=20%
C2&custom	Up	HADDAD_T_LYMPHOCYTE_AND_NK_PROGENITOR_DN	31	0.248652	0.853021	0.688235	1	1	1610	tags=23%, list=14%, signal=26%
C5	Up	GO_POSITIVE_REGULATION_OF_RELEASE_OF_CYTOCHROME_C_FROM_MITOCHONDRIA	20	0.284645	0.852975	0.655512	1	1	2876	tags=45%, list=26%, signal=61%
C2&custom	Up	KELLY_IRAK4I_4ABC-DLBCL_T-TEST_ALL_TIMES_UP	20	0.278577	0.852896	0.674322	1	1	3794	tags=45%, list=34%, signal=68%
C2&custom	Up	LENAOUR_DENDRITIC_CELL_MATURATION_DN	75	0.211058	0.852256	0.736328	1	1	1995	tags=21%, list=18%, signal=26%
C5	Up	GO_REGULATION_OF_STAT_CASCADE	64	0.216661	0.85219	0.730453	1	1	1761	tags=17%, list=16%, signal=20%
C5	Up	GO_CYTOKINE_PRODUCTION	51	0.226632	0.852014	0.714286	1	1	2322	tags=29%, list=21%, signal=37%
C5	Up	GO_REGULATION_OF_RELEASE_OF_CYTOCHROME_C_FROM_MITOCHONDRIA	30	0.251875	0.851884	0.682281	1	1	1607	tags=23%, list=14%, signal=27%
C5	Up	GO_NEPHRON_DEVELOPMENT	62	0.221639	0.851511	0.717791	1	1	4488	tags=65%, list=40%, signal=107%
C3	Up	AP2_Q6_01	193	0.181498	0.851349	0.836735	1	1	2333	tags=23%, list=21%, signal=29%
C5	Up	GO_CHONDROITIN_SULFATE_BIOSYNTHETIC_PROCESS	18	0.290708	0.851279	0.658747	1	1	709	tags=11%, list=6%, signal=12%
C3	Up	P300_01	179	0.180613	0.851136	0.873932	1	1	2535	tags=24%, list=23%, signal=31%
C2&custom	Up	KELLY_IRAK4I_4ABC-DLBCL_FCGE2_6_HRS_UP	41	0.235806	0.850646	0.716049	1	1	1942	tags=22%, list=17%, signal=26%
C5	Up	GO_STRIATED_MUSCLE_CONTRACTION	44	0.230858	0.85049	0.728034	1	1	1782	tags=25%, list=16%, signal=30%
C3	Up	GATA_C	131	0.192152	0.850459	0.817427	1	1	1695	tags=19%, list=15%, signal=22%
C5	Up	GO_POSITIVE_REGULATION_OF_BMP_SIGNALING_PATHWAY	19	0.28435	0.849912	0.690428	1	1	1600	tags=21%, list=14%, signal=25%
C2&custom	Up	VART_KSHV_INFECTION_ANGIOGENIC_MARKERS_UP	81	0.205455	0.849881	0.770161	1	1	4338	tags=53%, list=39%, signal=86%
C5	Up	GO_LEUKOCYTE_MIGRATION	104	0.196108	0.849341	0.818898	1	1	1993	tags=23%, list=18%, signal=28%
C6	Up	ESC_J1_UP_EARLY.V1_DN	129	0.193852	0.849234	0.793522	0.918634	1	1623	tags=19%, list=15%, signal=22%
C5	Up	GO_AMINOGLYCAN_METABOLIC_PROCESS	95	0.199548	0.848537	0.818182	1	1	1219	tags=15%, list=11%, signal=16%
C5	Up	GO_MITOCHONDRION_MORPHOGENESIS	16	0.299416	0.84808	0.667327	1	1	1607	tags=25%, list=14%, signal=29%
C2&custom	Up	PID_ENDOTHELIN_PATHWAY	37	0.243869	0.84688	0.713362	1	1	1614	tags=19%, list=14%, signal=22%
C5	Up	GO_REGULATION_OF_SODIUM_ION_TRANSPORT	39	0.236932	0.846665	0.706721	1	1	660	tags=13%, list=6%, signal=14%
C2&custom	Up	TAKEDA_TARGETS_OF_NUP98_HOXA9_FUSION_10D_UP	87	0.204442	0.846192	0.775468	1	1	2618	tags=26%, list=23%, signal=34%
C5	Up	GO_ANCHORED_COMPONENT_OF_PLASMA_MEMBRANE	21	0.277468	0.845861	0.666667	1	1	4745	tags=62%, list=43%, signal=108%
C2&custom	Up	DELACROIX_RAR_TARGETS_UP	31	0.252172	0.845314	0.738614	1	1	1336	tags=13%, list=12%, signal=15%
C5	Up	GO_DNA_DEALKYLATION	15	0.307498	0.844674	0.664671	1	1	2726	tags=40%, list=24%, signal=53%
C2&custom	Up	ZHANG_GATA6_TARGETS_DN	40	0.234676	0.844243	0.710843	1	1	2108	tags=28%, list=19%, signal=34%
C2&custom	Up	WESTON_VEGFA_TARGETS_6HR	37	0.238687	0.843876	0.705285	1	1	2624	tags=32%, list=24%, signal=42%
C2&custom	Up	GROSS_ELK3_TARGETS_DN	20	0.281936	0.843801	0.686	1	1	1306	tags=20%, list=12%, signal=23%
C6	Up	E2F1_UP.V1_DN	131	0.188205	0.843761	0.832994	0.9214	1	1761	tags=18%, list=16%, signal=21%
C5	Up	GO_COGNITION	131	0.187972	0.843689	0.839479	1	1	2002	tags=22%, list=18%, signal=27%
C2&custom	Up	OUYANG_PROSTATE_CANCER_PROGRESSION_UP	15	0.297158	0.843518	0.691824	1	1	1431	tags=20%, list=13%, signal=23%
C5	Up	GO_POSITIVE_REGULATION_OF_CHEMOTAXIS	58	0.215757	0.843515	0.759674	1	1	1668	tags=17%, list=15%, signal=20%
C2&custom	Up	APPEL_IMATINIB_RESPONSE	25	0.258401	0.843144	0.68	1	1	2087	tags=32%, list=19%, signal=39%
C5	Up	GO_TRANSCRIPTIONAL_REPRESSOR_ACTIVITY_RNA_POLYMERASE_II_TRANSCRIPTION_REGULATORY_REGION_SEQUENCE_SPECIFIC_BINDING	101	0.195891	0.842983	0.786448	1	1	2020	tags=24%, list=18%, signal=29%
C2&custom	Up	PID_TCR_PATHWAY	39	0.235868	0.842505	0.728195	1	1	396	tags=8%, list=4%, signal=8%
C2&custom	Up	SCIBETTA_KDM5B_TARGETS_UP	16	0.294008	0.841878	0.684105	1	1	3243	tags=50%, list=29%, signal=70%
C5	Up	GO_RESPONSE_TO_XENOBIOTIC_STIMULUS	41	0.233765	0.841428	0.73125	1	1	1559	tags=20%, list=14%, signal=23%
C5	Up	GO_APICAL_JUNCTION_COMPLEX	73	0.204848	0.841263	0.780242	1	1	899	tags=11%, list=8%, signal=12%
C5	Up	GO_STEROL_BINDING	20	0.279202	0.841102	0.688034	1	1	1884	tags=35%, list=17%, signal=42%
C5	Up	GO_PROTEIN_HOMOOLIGOMERIZATION	147	0.183396	0.840974	0.872832	1	1	2312	tags=25%, list=21%, signal=31%
C2&custom	Up	NAGY_TFTC_COMPONENTS_HUMAN	16	0.294622	0.840946	0.690979	1	1	1698	tags=25%, list=15%, signal=29%
C6	Up	NRL_DN.V1_UP	75	0.20593	0.840818	0.782418	0.918191	1	1844	tags=21%, list=17%, signal=25%
C5	Up	GO_SCHWANN_CELL_DIFFERENTIATION	19	0.274827	0.840305	0.674419	1	1	2326	tags=26%, list=21%, signal=33%
C2&custom	Up	YU_SMAD_DEPENDENCY_OF_TGFB_TARGETS_UP_HUMAN	15	0.300331	0.84	0.670707	1	1	3996	tags=87%, list=36%, signal=135%
C6	Up	CYCLIN_D1_KE_.V1_DN	97	0.195433	0.83996	0.820565	0.910623	1	2524	tags=27%, list=23%, signal=34%
C5	Up	GO_NEGATIVE_REGULATION_OF_OXIDATIVE_STRESS_INDUCED_INTRINSIC_APOPTOTIC_SIGNALING_PATHWAY	16	0.295196	0.839882	0.66383	1	1	837	tags=19%, list=8%, signal=20%
C2&custom	Up	EINAV_INTERFERON_SIGNATURE_IN_CANCER	23	0.268087	0.839875	0.708678	1	1	2503	tags=30%, list=22%, signal=39%
C5	Up	GO_REGULATION_OF_MITOCHONDRIAL_MEMBRANE_PERMEABILITY_INVOLVED_IN_APOPTOTIC_PROCESS	19	0.286811	0.839638	0.684211	1	1	1607	tags=26%, list=14%, signal=31%
C5	Up	GO_POSITIVE_REGULATION_OF_INTERLEUKIN_6_PRODUCTION	26	0.25871	0.839099	0.709611	1	1	2293	tags=35%, list=21%, signal=43%
C2&custom	Up	ACEVEDO_FGFR1_TARGETS_IN_PROSTATE_CANCER_MODEL_DN	149	0.182565	0.838783	0.83682	1	1	3499	tags=36%, list=31%, signal=51%
C5	Up	GO_NEGATIVE_REGULATION_OF_IMMUNE_RESPONSE	58	0.213527	0.838773	0.755274	1	1	1180	tags=16%, list=11%, signal=17%
C5	Up	GO_PYRIMIDINE_RIBONUCLEOTIDE_METABOLIC_PROCESS	20	0.276051	0.838748	0.684318	1	1	997	tags=20%, list=9%, signal=22%
C3	Up	IK2_01	165	0.179618	0.838641	0.87315	1	1	2931	tags=28%, list=26%, signal=38%
C3	Up	ZIC2_01	168	0.178607	0.838627	0.877637	1	1	1697	tags=18%, list=15%, signal=21%
C5	Up	GO_INTRINSIC_APOPTOTIC_SIGNALING_PATHWAY_IN_RESPONSE_TO_DNA_DAMAGE_BY_P53_CLASS_MEDIATOR	22	0.269542	0.838531	0.720165	1	1	1181	tags=18%, list=11%, signal=20%
C2&custom	Up	BANDRES_RESPONSE_TO_CARMUSTIN_MGMT_24HR_DN	23	0.265268	0.838357	0.71627	1	1	1786	tags=22%, list=16%, signal=26%
C3	Up	PITX2_Q2	124	0.187728	0.837781	0.844311	1	1	1975	tags=21%, list=18%, signal=25%
C2&custom	Up	GRADE_COLON_AND_RECTAL_CANCER_DN	67	0.211192	0.837547	0.77732	1	1	2099	tags=22%, list=19%, signal=27%
C5	Up	GO_ENDOSOME_ORGANIZATION	48	0.224293	0.837507	0.759916	1	1	2803	tags=38%, list=25%, signal=50%
C5	Up	GO_B_CELL_ACTIVATION	77	0.204227	0.837167	0.776892	1	1	1004	tags=12%, list=9%, signal=13%
C2&custom	Up	WHITMAN_AML_FLT3_TKDMUTATION_VS_FLT3_WT_112UPREGULATED_HUMAN	64	0.210474	0.8371	0.773931	1	1	1582	tags=19%, list=14%, signal=22%
C5	Up	GO_OLIGODENDROCYTE_DIFFERENTIATION	36	0.23515	0.837071	0.714876	1	1	2131	tags=22%, list=19%, signal=27%
C5	Up	GO_LONG_CHAIN_FATTY_ACID_TRANSPORT	22	0.270473	0.836443	0.718574	1	1	746	tags=14%, list=7%, signal=15%
C5	Up	GO_REGULATION_OF_CATION_CHANNEL_ACTIVITY	42	0.227754	0.836395	0.738197	1	1	4433	tags=67%, list=40%, signal=110%
C5	Up	GO_REGULATION_OF_PROTEIN_EXPORT_FROM_NUCLEUS	25	0.262889	0.83582	0.711066	1	1	984	tags=20%, list=9%, signal=22%
C5	Up	GO_DEVELOPMENTAL_PIGMENTATION	24	0.262618	0.835791	0.726433	1	1	4398	tags=58%, list=39%, signal=96%
C3	Up	EVI1_03	26	0.254834	0.835776	0.708984	1	1	1629	tags=23%, list=15%, signal=27%
C5	Up	GO_ESCRT_COMPLEX	21	0.27115	0.835572	0.699187	1	1	1821	tags=33%, list=16%, signal=40%
C5	Up	GO_INTRINSIC_COMPONENT_OF_MITOCHONDRIAL_INNER_MEMBRANE	22	0.266077	0.835191	0.728034	1	1	749	tags=14%, list=7%, signal=15%
C5	Up	GO_ANION_TRANSMEMBRANE_TRANSPORT	109	0.190601	0.835035	0.826962	1	1	3292	tags=31%, list=30%, signal=44%
C5	Up	GO_REGULATION_OF_NEUROTRANSMITTER_LEVELS	91	0.198296	0.834702	0.80198	1	1	2260	tags=24%, list=20%, signal=30%
C5	Up	GO_CELL_KILLING	23	0.267567	0.834674	0.710983	1	1	2717	tags=39%, list=24%, signal=52%
C2&custom	Up	FOSTER_KDM1A_TARGETS_UP	103	0.193334	0.834303	0.804167	1	1	4932	tags=61%, list=44%, signal=109%
C5	Up	GO_RESPIRATORY_CHAIN_COMPLEX_IV_ASSEMBLY	17	0.285237	0.834303	0.711423	1	1	2860	tags=47%, list=26%, signal=63%
C2&custom	Up	KIM_GASTRIC_CANCER_CHEMOSENSITIVITY	66	0.209264	0.834303	0.760915	1	1	1844	tags=21%, list=17%, signal=25%
C5	Up	GO_UNSATURATED_FATTY_ACID_METABOLIC_PROCESS	50	0.223802	0.834291	0.735608	1	1	2166	tags=30%, list=19%, signal=37%
C3	Up	STAT_01	158	0.179528	0.834193	0.868687	1	1	2024	tags=19%, list=18%, signal=23%
C2&custom	Up	BIOCARTA_NFKB_PATHWAY	18	0.278827	0.834011	0.712274	1	1	1116	tags=22%, list=10%, signal=25%
C5	Up	GO_OLIGOSACCHARIDE_LIPID_INTERMEDIATE_BIOSYNTHETIC_PROCESS	18	0.281466	0.833969	0.706122	1	1	1452	tags=17%, list=13%, signal=19%
C5	Up	GO_ESTABLISHMENT_OF_LOCALIZATION_BY_MOVEMENT_ALONG_MICROTUBULE	70	0.203112	0.833932	0.793878	1	1	1944	tags=21%, list=17%, signal=26%
C2&custom	Up	VECCHI_GASTRIC_CANCER_EARLY_DN	132	0.18455	0.833756	0.840726	1	1	4451	tags=48%, list=40%, signal=80%
C5	Up	GO_MYELOID_CELL_ACTIVATION_INVOLVED_IN_IMMUNE_RESPONSE	24	0.259488	0.833746	0.703407	1	1	3081	tags=46%, list=28%, signal=63%
H	Up	HALLMARK_IL2_STAT5_SIGNALING	136	0.185253	0.83363	0.862986	0.975293	1	1651	tags=16%, list=15%, signal=19%
C2&custom	Up	BREDEMEYER_RAG_SIGNALING_NOT_VIA_ATM_DN	35	0.239177	0.833446	0.751491	1	1	1066	tags=17%, list=10%, signal=19%
C5	Up	GO_CELL_PROJECTION_ASSEMBLY	145	0.183304	0.832988	0.864865	1	1	1140	tags=12%, list=10%, signal=14%
C5	Up	GO_ANION_CHANNEL_ACTIVITY	31	0.245226	0.832315	0.740821	1	1	2997	tags=29%, list=27%, signal=40%
C2&custom	Up	RADAEVA_RESPONSE_TO_IFNA1_UP	40	0.231237	0.832133	0.737844	1	1	2061	tags=23%, list=18%, signal=28%
C5	Up	GO_NUCLEOSIDE_TRIPHOSPHATASE_REGULATOR_ACTIVITY	221	0.172636	0.831911	0.918977	1	1	2129	tags=22%, list=19%, signal=26%
C2&custom	Up	GAL_LEUKEMIC_STEM_CELL_UP	85	0.197264	0.831839	0.819915	1	1	2599	tags=31%, list=23%, signal=40%
C5	Up	GO_NEUROMUSCULAR_PROCESS	53	0.217935	0.831764	0.751969	1	1	4298	tags=47%, list=39%, signal=76%
C2&custom	Up	MIKKELSEN_NPC_HCP_WITH_H3K4ME3_AND_H3K27ME3	101	0.194548	0.831628	0.836134	1	1	3260	tags=41%, list=29%, signal=57%
C3	Up	CTCAGGG_MIR125B_MIR125A	251	0.170579	0.830937	0.925156	1	1	3326	tags=32%, list=30%, signal=44%
C5	Up	GO_REGULATION_OF_ANTIGEN_RECEPTOR_MEDIATED_SIGNALING_PATHWAY	22	0.269063	0.830717	0.720081	1	1	1335	tags=18%, list=12%, signal=21%
C5	Up	GO_REGULATION_OF_CILIUM_ASSEMBLY	36	0.233158	0.830603	0.740594	1	1	2675	tags=33%, list=24%, signal=44%
C5	Up	GO_EXTRACELLULAR_STRUCTURE_ORGANIZATION	163	0.182586	0.830568	0.877756	1	1	2285	tags=24%, list=20%, signal=30%
C2&custom	Up	KEGG_GLYCINE_SERINE_AND_THREONINE_METABOLISM	17	0.284567	0.830254	0.717526	1	1	1192	tags=18%, list=11%, signal=20%
C5	Up	GO_L_ASCORBIC_ACID_BINDING	16	0.292002	0.830056	0.687243	1	1	1176	tags=19%, list=11%, signal=21%
C2&custom	Up	DURCHDEWALD_SKIN_CARCINOGENESIS_UP	58	0.212175	0.82959	0.79798	1	1	3193	tags=38%, list=29%, signal=53%
C5	Up	GO_CILIARY_BASAL_BODY	49	0.217	0.829391	0.780242	1	1	1110	tags=12%, list=10%, signal=14%
C2&custom	Up	PID_TAP63_PATHWAY	37	0.231333	0.82914	0.75	1	1	1607	tags=16%, list=14%, signal=19%
C5	Up	GO_POSITIVE_REGULATION_OF_FIBROBLAST_PROLIFERATION	29	0.248422	0.828933	0.750542	1	1	938	tags=17%, list=8%, signal=19%
C2&custom	Up	KEGG_ABC_TRANSPORTERS	20	0.268029	0.828817	0.727273	1	1	3732	tags=50%, list=33%, signal=75%
C2&custom	Up	BIOCARTA_EIF4_PATHWAY	22	0.266723	0.828529	0.714579	1	1	350	tags=9%, list=3%, signal=9%
C2&custom	Up	ZHAN_MULTIPLE_MYELOMA_MS_DN	28	0.249377	0.82808	0.746479	1	1	2047	tags=29%, list=18%, signal=35%
C2&custom	Up	NAKAYAMA_SOFT_TISSUE_TUMORS_PCA2_DN	24	0.256457	0.828028	0.722815	1	1	744	tags=13%, list=7%, signal=13%
C6	Up	STK33_NOMO_DN	157	0.179292	0.827248	0.876569	0.928293	1	3278	tags=33%, list=29%, signal=46%
C2&custom	Up	REACTOME_NOD1_2_SIGNALING_PATHWAY	23	0.258495	0.827225	0.742063	1	1	979	tags=17%, list=9%, signal=19%
C2&custom	Up	GROSS_HYPOXIA_VIA_ELK3_ONLY_DN	38	0.230744	0.826575	0.749469	1	1	1204	tags=16%, list=11%, signal=18%
C2&custom	Up	PEPPER_CHRONIC_LYMPHOCYTIC_LEUKEMIA_UP	15	0.294422	0.826547	0.671371	1	1	3534	tags=53%, list=32%, signal=78%
C3	Up	ER_Q6_01	154	0.17863	0.825654	0.903967	1	1	1621	tags=17%, list=15%, signal=19%
C5	Up	GO_PROTEIN_SERINE_THREONINE_KINASE_ACTIVITY	298	0.166353	0.82518	0.952183	1	1	1683	tags=16%, list=15%, signal=18%
C5	Up	GO_REGULATION_OF_NUCLEOSIDE_METABOLIC_PROCESS	31	0.242367	0.824855	0.74902	1	1	738	tags=13%, list=7%, signal=14%
C2&custom	Up	BIOCARTA_MAPK_PATHWAY	70	0.204238	0.824716	0.796537	1	1	2525	tags=29%, list=23%, signal=37%
C5	Up	GO_APICAL_PLASMA_MEMBRANE	132	0.181036	0.824151	0.899177	1	1	3078	tags=36%, list=28%, signal=49%
C5	Up	GO_REGULATION_OF_T_CELL_PROLIFERATION	66	0.210877	0.824107	0.793651	1	1	2470	tags=32%, list=22%, signal=41%
C5	Up	GO_REGULATION_OF_NEURONAL_SYNAPTIC_PLASTICITY	24	0.26114	0.824071	0.73444	1	1	1766	tags=25%, list=16%, signal=30%
C5	Up	GO_HSP90_PROTEIN_BINDING	18	0.278752	0.822847	0.690678	1	1	1559	tags=28%, list=14%, signal=32%
C2&custom	Up	REACTOME_CIRCADIAN_REPRESSION_OF_EXPRESSION_BY_REV_ERBA	15	0.291816	0.822755	0.722672	1	1	4417	tags=47%, list=40%, signal=77%
C2&custom	Up	LI_WILMS_TUMOR	19	0.273941	0.822012	0.734406	1	1	1566	tags=21%, list=14%, signal=24%
C2&custom	Up	ALTEMEIER_RESPONSE_TO_LPS_WITH_MECHANICAL_VENTILATION	64	0.209444	0.822005	0.788423	1	1	878	tags=11%, list=8%, signal=12%
C5	Up	GO_PROTEOGLYCAN_BINDING	18	0.282942	0.821831	0.697813	1	1	3366	tags=50%, list=30%, signal=71%
C2&custom	Up	SMID_BREAST_CANCER_NORMAL_LIKE_UP	195	0.174664	0.821485	0.908903	1	1	4356	tags=49%, list=39%, signal=79%
C2&custom	Up	ZHANG_INTERFERON_RESPONSE	17	0.281163	0.821375	0.729614	1	1	4322	tags=65%, list=39%, signal=105%
C5	Up	GO_REGULATION_OF_GLIAL_CELL_PROLIFERATION	15	0.292457	0.82095	0.715686	1	1	1600	tags=20%, list=14%, signal=23%
C5	Up	GO_POSITIVE_REGULATION_OF_MULTICELLULAR_ORGANISM_GROWTH	15	0.296864	0.820715	0.700413	1	1	693	tags=13%, list=6%, signal=14%
C2&custom	Up	CAMPS_COLON_CANCER_COPY_NUMBER_UP	49	0.217098	0.82057	0.760504	1	1	2842	tags=33%, list=25%, signal=44%
C2&custom	Up	SCHAEFFER_PROSTATE_DEVELOPMENT_48HR_DN	241	0.169791	0.820298	0.929435	1	1	4606	tags=53%, list=41%, signal=89%
C5	Up	GO_PEPTIDYL_PROLINE_MODIFICATION	37	0.231956	0.819673	0.763636	1	1	1476	tags=16%, list=13%, signal=19%
C5	Up	GO_ADP_METABOLIC_PROCESS	34	0.231458	0.819603	0.74902	1	1	1692	tags=21%, list=15%, signal=24%
C5	Up	GO_MUSCLE_TISSUE_DEVELOPMENT	144	0.180083	0.819469	0.894845	1	1	1649	tags=15%, list=15%, signal=18%
C5	Up	GO_HISTONE_METHYLTRANSFERASE_ACTIVITY_H3_K4_SPECIFIC_	15	0.288098	0.818747	0.710417	1	1	1349	tags=20%, list=12%, signal=23%
C5	Up	GO_ARTERY_MORPHOGENESIS	34	0.239329	0.818389	0.75	1	1	2470	tags=32%, list=22%, signal=41%
C5	Up	GO_SIGNAL_RELEASE	76	0.200475	0.817933	0.832272	1	1	2929	tags=32%, list=26%, signal=43%
C2&custom	Up	KORKOLA_EMBRYONAL_CARCINOMA_UP	32	0.241015	0.817684	0.726141	1	1	1829	tags=22%, list=16%, signal=26%
C5	Up	GO_BASOLATERAL_PLASMA_MEMBRANE	97	0.192942	0.817244	0.814103	1	1	3289	tags=37%, list=29%, signal=52%
C5	Up	GO_INOSITOL_PHOSPHATE_METABOLIC_PROCESS	39	0.231133	0.817124	0.777533	1	1	2767	tags=31%, list=25%, signal=41%
C5	Up	GO_ACID_SECRETION	23	0.261214	0.817073	0.747454	1	1	3606	tags=48%, list=32%, signal=71%
C5	Up	GO_RESPONSE_TO_ALKALOID	65	0.206204	0.816626	0.834694	1	1	2769	tags=32%, list=25%, signal=43%
C5	Up	GO_REGULATION_OF_BLOOD_CIRCULATION	127	0.182678	0.816599	0.875519	1	1	2508	tags=26%, list=22%, signal=33%
C5	Up	GO_PROTEOGLYCAN_METABOLIC_PROCESS	49	0.215406	0.816339	0.807531	1	1	999	tags=12%, list=9%, signal=13%
C5	Up	GO_MUCOPOLYSACCHARIDE_METABOLIC_PROCESS	64	0.207375	0.816247	0.803607	1	1	1219	tags=16%, list=11%, signal=17%
C5	Up	GO_T_TUBULE	20	0.270239	0.816219	0.723197	1	1	1679	tags=30%, list=15%, signal=35%
C2&custom	Up	PID_RHOA_REG_PATHWAY	31	0.239096	0.815021	0.748963	1	1	2813	tags=39%, list=25%, signal=52%
C2&custom	Up	REACTOME_GASTRIN_CREB_SIGNALLING_PATHWAY_VIA_PKC_AND_MAPK	75	0.195877	0.814931	0.82449	1	1	2447	tags=29%, list=22%, signal=37%
C2&custom	Up	PID_ER_NONGENOMIC_PATHWAY	27	0.252592	0.814816	0.744856	1	1	2781	tags=33%, list=25%, signal=44%
C2&custom	Up	VERRECCHIA_EARLY_RESPONSE_TO_TGFB1	45	0.218183	0.81416	0.800797	1	1	2749	tags=31%, list=25%, signal=41%
C2&custom	Up	MANALO_HYPOXIA_UP	138	0.180836	0.814146	0.894845	1	1	2142	tags=18%, list=19%, signal=22%
C2&custom	Up	REACTOME_G_ALPHA_Q_SIGNALLING_EVENTS	57	0.210783	0.81398	0.786448	1	1	2990	tags=39%, list=27%, signal=52%
C5	Up	GO_ALCOHOL_BINDING	38	0.227833	0.81363	0.779116	1	1	1884	tags=26%, list=17%, signal=32%
C5	Up	GO_CERAMIDE_METABOLIC_PROCESS	46	0.21873	0.813309	0.766208	1	1	3204	tags=41%, list=29%, signal=58%
C2&custom	Up	KELLY_IRAK4I_4ABC-DLBCL_T-TEST_36_HRS_DOWN	30	0.242955	0.813152	0.764933	1	1	4538	tags=63%, list=41%, signal=106%
C5	Up	GO_NONMOTILE_PRIMARY_CILIUM	60	0.211983	0.812869	0.813278	1	1	1110	tags=10%, list=10%, signal=11%
C2&custom	Up	BARRIER_COLON_CANCER_RECURRENCE_DN	17	0.282565	0.8128	0.724846	1	1	2206	tags=41%, list=20%, signal=51%
C2&custom	Up	MIKKELSEN_IPS_WITH_HCP_H3K27ME3	39	0.227339	0.811462	0.794574	1	1	3679	tags=41%, list=33%, signal=61%
C3	Up	CTGYNNCTYTAA_UNKNOWN	48	0.217332	0.811163	0.787879	1	1	2513	tags=31%, list=23%, signal=40%
C2&custom	Up	KEGG_ALDOSTERONE_REGULATED_SODIUM_REABSORPTION	20	0.265806	0.810968	0.752083	1	1	576	tags=10%, list=5%, signal=11%
C5	Up	GO_SENSORY_PERCEPTION	195	0.172371	0.810706	0.920635	1	1	2019	tags=18%, list=18%, signal=22%
C5	Up	GO_RHO_GUANYL_NUCLEOTIDE_EXCHANGE_FACTOR_ACTIVITY	45	0.21865	0.810694	0.793241	1	1	2365	tags=29%, list=21%, signal=37%
C3	Up	SRF_01	29	0.248371	0.810452	0.744086	1	1	1397	tags=21%, list=13%, signal=24%
C3	Up	CAGCCTC_MIR4855P	110	0.186379	0.810317	0.857422	1	1	2886	tags=31%, list=26%, signal=41%
C2&custom	Up	KEGG_ADIPOCYTOKINE_SIGNALING_PATHWAY	44	0.222618	0.809183	0.804933	1	1	1116	tags=14%, list=10%, signal=15%
C5	Up	GO_PHOSPHATIDYLINOSITOL_BIOSYNTHETIC_PROCESS	78	0.195693	0.808815	0.839175	1	1	1729	tags=17%, list=16%, signal=20%
C3	Up	NFKB_Q6	158	0.174541	0.808716	0.942857	1	1	2027	tags=20%, list=18%, signal=24%
C5	Up	GO_PEPTIDYL_TYROSINE_MODIFICATION	100	0.189143	0.808682	0.897872	1	1	1664	tags=16%, list=15%, signal=19%
C5	Up	GO_CELL_DIFFERENTIATION_IN_SPINAL_CORD	25	0.254005	0.808316	0.736948	1	1	4123	tags=48%, list=37%, signal=76%
C5	Up	GO_POSITIVE_REGULATION_OF_INTRACELLULAR_PROTEIN_TRANSPORT	170	0.175581	0.808261	0.902637	1	1	2470	tags=26%, list=22%, signal=33%
C2&custom	Up	STEARMAN_LUNG_CANCER_EARLY_VS_LATE_DN	45	0.221129	0.808013	0.781065	1	1	3940	tags=47%, list=35%, signal=72%
C2&custom	Up	POMEROY_MEDULLOBLASTOMA_DESMOPLASIC_VS_CLASSIC_UP	46	0.21201	0.80779	0.775599	1	1	2569	tags=28%, list=23%, signal=37%
C5	Up	GO_REGULATION_OF_SYSTEMIC_ARTERIAL_BLOOD_PRESSURE	35	0.231091	0.807786	0.765182	1	1	2379	tags=29%, list=21%, signal=36%
C2&custom	Up	HUMMERICH_SKIN_CANCER_PROGRESSION_DN	74	0.200009	0.807523	0.855186	1	1	1850	tags=22%, list=17%, signal=26%
C5	Up	GO_GLOMERULUS_DEVELOPMENT	29	0.241806	0.807251	0.757339	1	1	4160	tags=55%, list=37%, signal=88%
C2&custom	Up	KEGG_CELL_ADHESION_MOLECULES_CAMS	60	0.203441	0.805704	0.834016	1	1	2329	tags=25%, list=21%, signal=31%
C3	Up	FOXO4_01	146	0.177567	0.805457	0.928131	1	1	1779	tags=16%, list=16%, signal=18%
C5	Up	GO_POSITIVE_REGULATION_OF_PROTEIN_TARGETING_TO_MEMBRANE	17	0.275896	0.804674	0.735741	1	1	2873	tags=47%, list=26%, signal=63%
C2&custom	Up	NAKAYAMA_SOFT_TISSUE_TUMORS_PCA1_DN	40	0.225886	0.804457	0.772374	1	1	1279	tags=18%, list=11%, signal=20%
C5	Up	GO_ACTIVE_TRANSMEMBRANE_TRANSPORTER_ACTIVITY	162	0.173428	0.804376	0.931166	1	1	1815	tags=20%, list=16%, signal=23%
C2&custom	Up	PID_AR_NONGENOMIC_PATHWAY	25	0.251886	0.804363	0.752556	1	1	1691	tags=24%, list=15%, signal=28%
C5	Up	GO_NUCLEOTIDE_TRANSPORT	21	0.258071	0.804333	0.752918	1	1	2399	tags=33%, list=22%, signal=42%
C5	Up	GO_CYTOCHROME_COMPLEX_ASSEMBLY	25	0.253676	0.804232	0.766871	1	1	2499	tags=40%, list=22%, signal=51%
C5	Up	GO_REGULATION_OF_INTERLEUKIN_1_BETA_PRODUCTION	21	0.270218	0.804075	0.771186	1	1	1238	tags=19%, list=11%, signal=21%
C2&custom	Up	LABBE_TARGETS_OF_TGFB1_AND_WNT3A_DN	58	0.20513	0.803978	0.832347	1	1	2099	tags=22%, list=19%, signal=27%
C5	Up	GO_EYE_PHOTORECEPTOR_CELL_DIFFERENTIATION	18	0.274512	0.80312	0.752437	1	1	4326	tags=56%, list=39%, signal=91%
C5	Up	GO_AMINOPEPTIDASE_ACTIVITY	26	0.247144	0.802836	0.776151	1	1	2269	tags=31%, list=20%, signal=39%
C5	Up	GO_POSITIVE_REGULATION_OF_LYMPHOCYTE_DIFFERENTIATION	38	0.226565	0.802758	0.770961	1	1	1946	tags=24%, list=17%, signal=29%
C5	Up	GO_MULTICELLULAR_ORGANISMAL_MACROMOLECULE_METABOLIC_PROCESS	35	0.228516	0.802199	0.777042	1	1	877	tags=14%, list=8%, signal=15%
C5	Up	GO_ACTIVATION_OF_MAPK_ACTIVITY	73	0.196666	0.802108	0.849485	1	1	1575	tags=16%, list=14%, signal=19%
C2&custom	Up	BRACHAT_RESPONSE_TO_CAMPTOTHECIN_UP	23	0.254183	0.801998	0.765199	1	1	1356	tags=17%, list=12%, signal=20%
C5	Up	GO_NEURAL_TUBE_DEVELOPMENT	99	0.187724	0.801839	0.853659	1	1	2976	tags=32%, list=27%, signal=44%
C2&custom	Up	CHIBA_RESPONSE_TO_TSA_UP	37	0.228887	0.801247	0.784067	1	1	2740	tags=32%, list=25%, signal=43%
C3	Up	CREBP1CJUN_01	180	0.171634	0.801147	0.945312	1	1	2243	tags=22%, list=20%, signal=27%
C2&custom	Up	CHYLA_CBFA2T3_TARGETS_DN	129	0.179359	0.800626	0.90101	1	1	2350	tags=23%, list=21%, signal=29%
C5	Up	GO_NEGATIVE_REGULATION_OF_FATTY_ACID_METABOLIC_PROCESS	15	0.286689	0.800546	0.745418	1	1	1330	tags=20%, list=12%, signal=23%
C5	Up	GO_REGULATION_OF_NEUROBLAST_PROLIFERATION	15	0.288859	0.800459	0.760825	1	1	3679	tags=60%, list=33%, signal=89%
C2&custom	Up	PLASARI_TGFB1_TARGETS_10HR_UP	118	0.182003	0.800065	0.894191	1	1	1974	tags=20%, list=18%, signal=24%
C2&custom	Up	SENGUPTA_NASOPHARYNGEAL_CARCINOMA_WITH_LMP1_DN	52	0.2097	0.79994	0.823171	1	1	4060	tags=50%, list=36%, signal=78%
C3	Up	ER_Q6	166	0.172696	0.799364	0.923868	1	1	1824	tags=19%, list=16%, signal=22%
C5	Up	GO_RECIPROCAL_DNA_RECOMBINATION	22	0.252696	0.798485	0.770916	1	1	1741	tags=27%, list=16%, signal=32%
C2&custom	Up	NAKAMURA_METASTASIS_MODEL_DN	32	0.234802	0.798429	0.786008	1	1	2379	tags=31%, list=21%, signal=40%
C2&custom	Up	MODY_HIPPOCAMPUS_POSTNATAL	42	0.221151	0.798124	0.795635	1	1	2425	tags=26%, list=22%, signal=33%
C5	Up	GO_CALCIUM_ION_BINDING	293	0.160509	0.797333	0.974414	1	1	2372	tags=23%, list=21%, signal=28%
C5	Up	GO_PLATELET_DERIVED_GROWTH_FACTOR_RECEPTOR_SIGNALING_PATHWAY	26	0.243641	0.797076	0.759842	1	1	1752	tags=23%, list=16%, signal=27%
C2&custom	Up	POOLA_INVASIVE_BREAST_CANCER_DN	73	0.195971	0.796601	0.834395	1	1	1941	tags=19%, list=17%, signal=23%
C5	Up	GO_LEUKOCYTE_DEGRANULATION	19	0.271075	0.796264	0.757339	1	1	3081	tags=47%, list=28%, signal=65%
C5	Up	GO_POSITIVE_REGULATION_OF_MAP_KINASE_ACTIVITY	111	0.180733	0.795902	0.908903	1	1	1614	tags=16%, list=14%, signal=19%
C2&custom	Up	LEIN_LOCALIZED_TO_PROXIMAL_DENDRITES	22	0.248815	0.79562	0.772152	1	1	4302	tags=45%, list=39%, signal=74%
C5	Up	GO_GLIAL_CELL_DIFFERENTIATION	79	0.190687	0.795614	0.85447	1	1	2131	tags=19%, list=19%, signal=23%
C5	Up	GO_INTRINSIC_COMPONENT_OF_MITOCHONDRIAL_OUTER_MEMBRANE	18	0.269118	0.795573	0.757637	1	1	1460	tags=22%, list=13%, signal=26%
C2&custom	Up	RASHI_NFKB1_TARGETS	15	0.279002	0.795446	0.751503	1	1	1024	tags=13%, list=9%, signal=15%
C2&custom	Up	CERVERA_SDHB_TARGETS_1_DN	15	0.279583	0.79537	0.743191	1	1	177	tags=7%, list=2%, signal=7%
C2&custom	Up	KIM_LRRC3B_TARGETS	23	0.257767	0.795173	0.756701	1	1	2313	tags=26%, list=21%, signal=33%
C2&custom	Up	KORKOLA_SEMINOMA_UP	35	0.229592	0.795008	0.788991	1	1	1722	tags=17%, list=15%, signal=20%
C5	Up	GO_CILIARY_PART	143	0.176544	0.79422	0.926829	1	1	940	tags=8%, list=8%, signal=9%
C2&custom	Up	REACTOME_GLUCONEOGENESIS	22	0.2516	0.793754	0.771429	1	1	1692	tags=27%, list=15%, signal=32%
C2&custom	Up	DARWICHE_PAPILLOMA_RISK_HIGH_VS_LOW_DN	15	0.282543	0.793352	0.73428	1	1	3106	tags=47%, list=28%, signal=65%
C2&custom	Up	KEGG_GAP_JUNCTION	50	0.215781	0.793164	0.822176	1	1	1911	tags=20%, list=17%, signal=24%
C2&custom	Up	NIKOLSKY_BREAST_CANCER_17Q21_Q25_AMPLICON	215	0.164711	0.792905	0.953488	1	1	2875	tags=30%, list=26%, signal=39%
C2&custom	Up	WEIGEL_OXIDATIVE_STRESS_RESPONSE	30	0.235537	0.792792	0.784836	1	1	2606	tags=43%, list=23%, signal=56%
C5	Up	GO_APOPTOTIC_CELL_CLEARANCE	20	0.268383	0.792295	0.754864	1	1	1954	tags=30%, list=18%, signal=36%
C5	Up	GO_ASSOCIATIVE_LEARNING	42	0.217694	0.792172	0.825147	1	1	1022	tags=14%, list=9%, signal=16%
C5	Up	GO_CARDIAC_CONDUCTION	35	0.22083	0.791958	0.821862	1	1	3251	tags=40%, list=29%, signal=56%
C5	Up	GO_FATTY_ACID_DERIVATIVE_BIOSYNTHETIC_PROCESS	22	0.252821	0.791535	0.772727	1	1	2166	tags=32%, list=19%, signal=39%
C2&custom	Up	REACTOME_RIG_I_MDA5_MEDIATED_INDUCTION_OF_IFN_ALPHA_BETA_PATHWAYS	44	0.215477	0.791273	0.814737	1	1	2027	tags=25%, list=18%, signal=30%
C2&custom	Up	GARGALOVIC_RESPONSE_TO_OXIDIZED_PHOSPHOLIPIDS_TURQUOISE_DN	44	0.215936	0.790404	0.790598	1	1	2092	tags=25%, list=19%, signal=31%
C3	Up	CAGNWMCNNNGAC_UNKNOWN	36	0.220728	0.790214	0.811203	1	1	1063	tags=11%, list=10%, signal=12%
C5	Up	GO_CELL_PART_MORPHOGENESIS	350	0.156754	0.789992	0.983607	1	1	1953	tags=17%, list=18%, signal=20%
C2&custom	Up	BANDRES_RESPONSE_TO_CARMUSTIN_WITHOUT_MGMT_48HR_DN	23	0.252318	0.789959	0.753876	1	1	1941	tags=26%, list=17%, signal=32%
C5	Up	GO_NEGATIVE_REGULATION_OF_BLOOD_PRESSURE	19	0.260613	0.78946	0.7625	1	1	2379	tags=32%, list=21%, signal=40%
C5	Up	GO_POSITIVE_REGULATION_OF_NEURAL_PRECURSOR_CELL_PROLIFERATION	24	0.245826	0.789141	0.78373	1	1	3679	tags=54%, list=33%, signal=81%
C2&custom	Up	MEISSNER_NPC_HCP_WITH_H3K27ME3	36	0.222798	0.788291	0.796578	1	1	498	tags=8%, list=4%, signal=9%
C2&custom	Up	WU_SILENCED_BY_METHYLATION_IN_BLADDER_CANCER	21	0.251502	0.788205	0.770701	1	1	306	tags=10%, list=3%, signal=10%
C5	Up	GO_PHOSPHATIDYLINOSITOL_3_4_5_TRISPHOSPHATE_BINDING	22	0.252755	0.788088	0.787056	1	1	1883	tags=27%, list=17%, signal=33%
C2&custom	Up	HOOI_ST7_TARGETS_DN	69	0.194756	0.787803	0.876268	1	1	2927	tags=30%, list=26%, signal=41%
C5	Up	GO_NEURON_FATE_COMMITMENT	35	0.230909	0.787115	0.800781	1	1	4325	tags=54%, list=39%, signal=88%
C5	Up	GO_REGULATION_OF_PH	49	0.20907	0.787095	0.83432	1	1	1336	tags=16%, list=12%, signal=18%
C2&custom	Up	SENESE_HDAC1_TARGETS_DN	165	0.17043	0.787091	0.946108	1	1	2853	tags=29%, list=26%, signal=39%
C3	Up	AHRARNT_01	90	0.187141	0.78657	0.892178	1	1	3304	tags=36%, list=30%, signal=50%
C5	Up	GO_REGULATION_OF_SENSORY_PERCEPTION	17	0.266563	0.786486	0.756198	1	1	2379	tags=29%, list=21%, signal=37%
C2&custom	Up	REACTOME_NUCLEAR_EVENTS_KINASE_AND_TRANSCRIPTION_FACTOR_ACTIVATION	19	0.262735	0.786289	0.778672	1	1	1575	tags=21%, list=14%, signal=24%
C5	Up	GO_EPITHELIAL_CELL_MORPHOGENESIS	24	0.246179	0.786282	0.783158	1	1	3062	tags=33%, list=27%, signal=46%
C2&custom	Up	TARTE_PLASMA_CELL_VS_PLASMABLAST_UP	209	0.164662	0.785839	0.971015	1	1	2286	tags=22%, list=20%, signal=27%
C2&custom	Up	REACTOME_MEIOTIC_SYNAPSIS	40	0.215405	0.785399	0.826693	1	1	765	tags=10%, list=7%, signal=11%
C2&custom	Up	GOBERT_CORE_OLIGODENDROCYTE_DIFFERENTIATION	20	0.263038	0.78453	0.797642	1	1	1418	tags=25%, list=13%, signal=29%
C5	Up	GO_INTERMEDIATE_FILAMENT	43	0.215428	0.784328	0.830508	1	1	2608	tags=30%, list=23%, signal=39%
C2&custom	Up	ST_ERK1_ERK2_MAPK_PATHWAY	23	0.252047	0.783094	0.790795	1	1	1909	tags=30%, list=17%, signal=37%
C2&custom	Up	RAMASWAMY_METASTASIS_DN	35	0.224993	0.783057	0.815735	1	1	3593	tags=43%, list=32%, signal=63%
C2&custom	Up	BIOCARTA_GH_PATHWAY	18	0.266062	0.782919	0.789474	1	1	33	tags=6%, list=0%, signal=6%
C3	Up	PPARG_01	34	0.224475	0.78268	0.818913	1	1	911	tags=15%, list=8%, signal=16%
C2&custom	Up	GILDEA_METASTASIS	19	0.262247	0.781754	0.769392	1	1	4319	tags=63%, list=39%, signal=103%
C2&custom	Up	HOFFMANN_IMMATURE_TO_MATURE_B_LYMPHOCYTE_DN	31	0.229172	0.780678	0.813278	1	1	1771	tags=23%, list=16%, signal=27%
C5	Up	GO_SOLUTE_SODIUM_SYMPORTER_ACTIVITY	16	0.274841	0.780607	0.770874	1	1	3209	tags=44%, list=29%, signal=61%
C2&custom	Up	GAL_LEUKEMIC_STEM_CELL_DN	140	0.171848	0.780291	0.946939	1	1	3654	tags=41%, list=33%, signal=60%
C5	Up	GO_DEFENSE_RESPONSE_TO_BACTERIUM	67	0.192188	0.779404	0.877193	1	1	1381	tags=16%, list=12%, signal=19%
C2&custom	Up	DAZARD_UV_RESPONSE_CLUSTER_G2	22	0.247251	0.779195	0.791837	1	1	2600	tags=36%, list=23%, signal=47%
C3	Up	SP1_01	169	0.168734	0.77895	0.965447	1	1	1422	tags=15%, list=13%, signal=17%
C5	Up	GO_POSITIVE_REGULATION_OF_CARBOHYDRATE_METABOLIC_PROCESS	36	0.219383	0.778916	0.83125	1	1	3032	tags=33%, list=27%, signal=46%
C5	Up	GO_PLATELET_ALPHA_GRANULE	35	0.224122	0.778817	0.815735	1	1	316	tags=9%, list=3%, signal=9%
C5	Up	GO_SKIN_EPIDERMIS_DEVELOPMENT	37	0.222038	0.778504	0.823413	1	1	2007	tags=27%, list=18%, signal=33%
C2&custom	Up	ELVIDGE_HIF1A_TARGETS_DN	67	0.194181	0.778323	0.893701	1	1	3291	tags=37%, list=30%, signal=53%
C6	Up	STK33_DN	161	0.168025	0.777588	0.940678	1	1	1940	tags=17%, list=17%, signal=21%
C2&custom	Up	DOANE_RESPONSE_TO_ANDROGEN_UP	108	0.17877	0.777388	0.925852	1	1	2276	tags=21%, list=20%, signal=26%
C5	Up	GO_MYD88_INDEPENDENT_TOLL_LIKE_RECEPTOR_SIGNALING_PATHWAY	22	0.253131	0.776892	0.774451	1	1	1995	tags=27%, list=18%, signal=33%
C5	Up	GO_REGULATION_OF_GLUCONEOGENESIS	21	0.250462	0.776262	0.775934	1	1	1926	tags=19%, list=17%, signal=23%
C5	Up	GO_AMINOGLYCAN_CATABOLIC_PROCESS	39	0.215345	0.775866	0.839912	1	1	999	tags=15%, list=9%, signal=17%
C5	Up	GO_PEPTIDE_CATABOLIC_PROCESS	16	0.267449	0.775789	0.779835	1	1	4277	tags=63%, list=38%, signal=101%
C5	Up	GO_REGULATION_OF_PROTEIN_POLYMERIZATION	116	0.174706	0.775585	0.936083	1	1	2075	tags=21%, list=19%, signal=25%
C5	Up	GO_VENTRICULAR_SEPTUM_DEVELOPMENT	33	0.22776	0.774542	0.831663	1	1	3003	tags=36%, list=27%, signal=50%
C2&custom	Up	HEIDENBLAD_AMPLIFIED_IN_PANCREATIC_CANCER	22	0.246871	0.773839	0.816047	1	1	1228	tags=14%, list=11%, signal=15%
C2&custom	Up	NAKAMURA_METASTASIS	32	0.227736	0.773557	0.821285	1	1	1625	tags=19%, list=15%, signal=22%
C5	Up	GO_UBIQUITIN_DEPENDENT_PROTEIN_CATABOLIC_PROCESS_VIA_THE_MULTIVESICULAR_BODY_SORTING_PATHWAY	15	0.277063	0.772509	0.76494	1	1	2272	tags=40%, list=20%, signal=50%
C5	Up	GO_CELLULAR_RESPONSE_TO_BIOTIC_STIMULUS	102	0.183067	0.77147	0.910638	1	1	1926	tags=22%, list=17%, signal=26%
C6	Up	ATF2_S_UP.V1_UP	83	0.187073	0.771106	0.897119	1	1	2005	tags=19%, list=18%, signal=23%
C5	Up	GO_ENDOPEPTIDASE_ACTIVITY	183	0.165026	0.77069	0.952479	1	1	2634	tags=25%, list=24%, signal=32%
C5	Up	GO_REGULATION_OF_NITRIC_OXIDE_BIOSYNTHETIC_PROCESS	29	0.233585	0.770479	0.844075	1	1	2776	tags=38%, list=25%, signal=50%
C5	Up	GO_KIDNEY_MORPHOGENESIS	41	0.212699	0.770336	0.831579	1	1	4696	tags=68%, list=42%, signal=118%
C2&custom	Up	PLASARI_TGFB1_SIGNALING_VIA_NFIC_10HR_DN	18	0.258132	0.770032	0.80396	1	1	474	tags=11%, list=4%, signal=12%
H	Up	HALLMARK_ALLOGRAFT_REJECTION	99	0.182148	0.769988	0.92043	0.989996	1	2109	tags=20%, list=19%, signal=25%
C3	Up	NFKB_C	153	0.168549	0.769609	0.945455	1	1	2171	tags=22%, list=19%, signal=26%
C3	Up	GCCNNNWTAAR_UNKNOWN	93	0.179147	0.769086	0.924603	1	1	1965	tags=22%, list=18%, signal=26%
C3	Up	GATAAGR_GATA_C	142	0.169108	0.769027	0.947475	1	1	1814	tags=18%, list=16%, signal=21%
C2&custom	Up	VILIMAS_NOTCH1_TARGETS_UP	24	0.242075	0.768963	0.798434	1	1	4870	tags=71%, list=44%, signal=125%
C5	Up	GO_PHOSPHATIDYLINOSITOL_METABOLIC_PROCESS	112	0.17614	0.768899	0.927386	1	1	3146	tags=31%, list=28%, signal=43%
C6	Up	BCAT_BILD_ET_AL_UP	34	0.221986	0.768622	0.814655	0.996299	1	1771	tags=18%, list=16%, signal=21%
C3	Up	CCATCCA_MIR432	44	0.20626	0.768255	0.850746	1	1	1843	tags=18%, list=17%, signal=22%
C5	Up	GO_SPINAL_CORD_MOTOR_NEURON_DIFFERENTIATION	21	0.253341	0.767699	0.795132	1	1	4123	tags=48%, list=37%, signal=75%
C2&custom	Up	TAKEDA_TARGETS_OF_NUP98_HOXA9_FUSION_16D_UP	80	0.187127	0.767682	0.917197	1	1	475	tags=6%, list=4%, signal=6%
C5	Up	GO_WATER_SOLUBLE_VITAMIN_METABOLIC_PROCESS	55	0.201212	0.767486	0.880081	1	1	1446	tags=18%, list=13%, signal=21%
C5	Up	GO_FIBROBLAST_GROWTH_FACTOR_BINDING	16	0.267385	0.767157	0.788955	1	1	2322	tags=44%, list=21%, signal=55%
C2&custom	Up	DARWICHE_SQUAMOUS_CELL_CARCINOMA_DN	112	0.178596	0.766973	0.918803	1	1	1523	tags=17%, list=14%, signal=19%
C2&custom	Up	LABBE_WNT3A_TARGETS_DN	49	0.201417	0.766354	0.853862	1	1	832	tags=8%, list=7%, signal=9%
C5	Up	GO_NEGATIVE_REGULATION_OF_HOMEOSTATIC_PROCESS	74	0.188903	0.765979	0.885081	1	1	2379	tags=28%, list=21%, signal=36%
C2&custom	Up	BENPORATH_SUZ12_TARGETS	428	0.14866	0.764687	0.995825	1	1	4451	tags=48%, list=40%, signal=77%
C5	Up	GO_POSITIVE_REGULATION_OF_CALCIUM_ION_TRANSPORT_INTO_CYTOSOL	22	0.243963	0.764469	0.81382	1	1	683	tags=14%, list=6%, signal=14%
C2&custom	Up	PID_NFAT_TFPATHWAY	22	0.250007	0.763793	0.811688	1	1	1397	tags=23%, list=13%, signal=26%
C5	Up	GO_PROTEIN_COMPLEX_INVOLVED_IN_CELL_ADHESION	17	0.263947	0.763441	0.770751	1	1	2285	tags=35%, list=20%, signal=44%
C5	Up	GO_REGULATION_OF_OSTEOCLAST_DIFFERENTIATION	26	0.236466	0.762844	0.809804	1	1	1992	tags=31%, list=18%, signal=37%
C3	Up	OCT1_B	135	0.169943	0.762808	0.960417	1	1	2514	tags=26%, list=23%, signal=33%
C3	Up	DR3_Q4	84	0.183522	0.762731	0.911824	1	1	2613	tags=30%, list=23%, signal=39%
C5	Up	GO_NEGATIVE_REGULATION_OF_T_CELL_PROLIFERATION	23	0.241628	0.760329	0.816162	1	1	1180	tags=22%, list=11%, signal=24%
C5	Up	GO_NEGATIVE_REGULATION_OF_ENDOPLASMIC_RETICULUM_STRESS_INDUCED_INTRINSIC_APOPTOTIC_SIGNALING_PATHWAY	16	0.263108	0.759409	0.813121	1	1	490	tags=13%, list=4%, signal=13%
C5	Up	GO_NEGATIVE_REGULATION_OF_RESPONSE_TO_BIOTIC_STIMULUS	21	0.24512	0.759381	0.790984	1	1	781	tags=14%, list=7%, signal=15%
C2&custom	Up	BHAT_ESR1_TARGETS_NOT_VIA_AKT1_UP	148	0.166024	0.759192	0.960417	1	1	1923	tags=20%, list=17%, signal=23%
C2&custom	Up	KRIEG_HYPOXIA_VIA_KDM3A	42	0.210007	0.758688	0.864971	1	1	1901	tags=21%, list=17%, signal=26%
C5	Up	GO_REGULATION_OF_VIRAL_TRANSCRIPTION	52	0.200413	0.758494	0.895582	1	1	1668	tags=21%, list=15%, signal=25%
C6	Up	CAHOY_OLIGODENDROCUTIC	64	0.191823	0.758359	0.923695	0.998575	1	1932	tags=22%, list=17%, signal=26%
C5	Up	GO_BODY_MORPHOGENESIS	31	0.225079	0.757608	0.849699	1	1	1306	tags=16%, list=12%, signal=18%
C5	Up	GO_PLATELET_AGGREGATION	23	0.241224	0.757454	0.841463	1	1	3385	tags=43%, list=30%, signal=62%
C2&custom	Up	REACTOME_NCAM1_INTERACTIONS	22	0.248395	0.757417	0.834615	1	1	4451	tags=68%, list=40%, signal=113%
C3	Up	YTTCCNNNGGAMR_UNKNOWN	32	0.222201	0.75699	0.835052	1	1	2195	tags=19%, list=20%, signal=23%
C5	Up	GO_NEURON_PROJECTION_MEMBRANE	16	0.263944	0.756627	0.804481	1	1	2616	tags=31%, list=23%, signal=41%
C2&custom	Up	CHEN_HOXA5_TARGETS_9HR_DN	40	0.213998	0.756519	0.857685	1	1	3332	tags=43%, list=30%, signal=60%
C3	Up	IRF7_01	151	0.165389	0.756374	0.970414	1	1	1908	tags=19%, list=17%, signal=23%
C2&custom	Up	BIOCARTA_CCR3_PATHWAY	18	0.262833	0.756317	0.773626	1	1	1785	tags=28%, list=16%, signal=33%
C5	Up	GO_MYELOID_LEUKOCYTE_MEDIATED_IMMUNITY	21	0.241874	0.755851	0.829077	1	1	3081	tags=43%, list=28%, signal=59%
C5	Up	GO_POSITIVE_REGULATION_OF_RECEPTOR_ACTIVITY	25	0.236163	0.75576	0.819066	1	1	1766	tags=20%, list=16%, signal=24%
C2&custom	Up	REACTOME_SYNTHESIS_OF_GLYCOSYLPHOSPHATIDYLINOSITOL_GPI	16	0.265323	0.755635	0.806387	1	1	1729	tags=25%, list=16%, signal=30%
C2&custom	Up	FIGUEROA_AML_METHYLATION_CLUSTER_3_DN	23	0.23956	0.755589	0.837945	1	1	3908	tags=43%, list=35%, signal=67%
C5	Up	GO_MYELOID_LEUKOCYTE_ACTIVATION	48	0.199161	0.755472	0.881148	1	1	3081	tags=38%, list=28%, signal=52%
C5	Up	GO_REGULATION_OF_HEMATOPOIETIC_PROGENITOR_CELL_DIFFERENTIATION	19	0.253745	0.754666	0.820129	1	1	2156	tags=32%, list=19%, signal=39%
C5	Up	GO_MUSCLE_STRUCTURE_DEVELOPMENT	241	0.156459	0.754653	0.993534	1	1	1886	tags=17%, list=17%, signal=20%
C5	Up	GO_PHOSPHOLIPID_DEPHOSPHORYLATION	20	0.251038	0.754638	0.827935	1	1	3146	tags=45%, list=28%, signal=63%
C5	Up	GO_PRIMARY_CILIUM	99	0.176174	0.753907	0.923828	1	1	1110	tags=10%, list=10%, signal=11%
C2&custom	Up	SMIRNOV_RESPONSE_TO_IR_6HR_UP	121	0.170749	0.75356	0.963043	1	1	1817	tags=18%, list=16%, signal=21%
C2&custom	Up	KIM_MYC_AMPLIFICATION_TARGETS_DN	49	0.20626	0.753376	0.876984	1	1	1130	tags=12%, list=10%, signal=14%
C2&custom	Up	REACTOME_CIRCADIAN_CLOCK	36	0.213912	0.752614	0.836327	1	1	161	tags=6%, list=1%, signal=6%
C2&custom	Up	CUI_TCF21_TARGETS_UP	23	0.239481	0.752555	0.811839	1	1	4451	tags=61%, list=40%, signal=101%
C2&custom	Up	FUJII_YBX1_TARGETS_UP	17	0.258318	0.751313	0.811024	1	1	2995	tags=47%, list=27%, signal=64%
C5	Up	GO_REGULATION_OF_PROTEIN_KINASE_B_SIGNALING	74	0.183443	0.751045	0.91875	1	1	2764	tags=28%, list=25%, signal=37%
C5	Up	GO_HUMORAL_IMMUNE_RESPONSE	57	0.192259	0.750677	0.890625	1	1	2969	tags=32%, list=27%, signal=43%
C2&custom	Up	HOFFMANN_PRE_BI_TO_LARGE_PRE_BII_LYMPHOCYTE_UP	21	0.243718	0.750591	0.812627	1	1	1222	tags=14%, list=11%, signal=16%
C2&custom	Up	STEARMAN_TUMOR_FIELD_EFFECT_UP	21	0.240674	0.750094	0.824268	1	1	4131	tags=57%, list=37%, signal=91%
C3	Up	TAXCREB_02	20	0.248681	0.749607	0.828452	1	1	916	tags=15%, list=8%, signal=16%
C5	Up	GO_AUTOPHAGOSOME_MEMBRANE	19	0.249815	0.749467	0.835366	1	1	1487	tags=21%, list=13%, signal=24%
C5	Up	GO_CENTRAL_NERVOUS_SYSTEM_NEURON_DIFFERENTIATION	82	0.182197	0.749195	0.932806	1	1	4398	tags=48%, list=39%, signal=78%
C5	Up	GO_DORSAL_VENTRAL_PATTERN_FORMATION	52	0.198607	0.748209	0.893971	1	1	2539	tags=27%, list=23%, signal=35%
C3	Up	HNF3B_01	114	0.171975	0.747748	0.943434	1	1	3099	tags=32%, list=28%, signal=43%
C2&custom	Up	KEGG_SPHINGOLIPID_METABOLISM	24	0.233922	0.745788	0.835616	1	1	1216	tags=13%, list=11%, signal=14%
C2&custom	Up	ZHOU_INFLAMMATORY_RESPONSE_LPS_UP	187	0.157136	0.745533	0.983936	1	1	2414	tags=22%, list=22%, signal=28%
C6	Up	JNK_DN.V1_UP	74	0.18653	0.744842	0.922921	1	1	1038	tags=11%, list=9%, signal=12%
C5	Up	GO_REGULATION_OF_MYOBLAST_DIFFERENTIATION	23	0.236985	0.744447	0.842829	1	1	2954	tags=39%, list=26%, signal=53%
C2&custom	Up	HOEK_ADDITIONAL_NEW_MITF_TARGET_DEFINED_BY_MITF_COEXPRESSION_AND_STIMULATION_61_GENES_HUMAN	33	0.21669	0.744415	0.873967	1	1	2618	tags=27%, list=23%, signal=36%
C5	Up	GO_PHOTORECEPTOR_CELL_DIFFERENTIATION	21	0.243004	0.743873	0.840164	1	1	4326	tags=52%, list=39%, signal=85%
C2&custom	Up	CAIRO_HEPATOBLASTOMA_CLASSES_DN	111	0.17133	0.743096	0.952083	1	1	2622	tags=24%, list=24%, signal=31%
C3	Up	ATF_B	126	0.167871	0.742331	0.959538	1	1	2243	tags=21%, list=20%, signal=27%
C5	Up	GO_NEGATIVE_REGULATION_OF_MULTI_ORGANISM_PROCESS	92	0.175835	0.74196	0.957055	1	1	2340	tags=23%, list=21%, signal=29%
C5	Up	GO_CAMP_MEDIATED_SIGNALING	15	0.270753	0.741937	0.836518	1	1	616	tags=13%, list=6%, signal=14%
C5	Up	GO_NAD_METABOLIC_PROCESS	38	0.207307	0.741443	0.889113	1	1	3496	tags=39%, list=31%, signal=57%
C2&custom	Up	ZHAN_MULTIPLE_MYELOMA_LB_DN	27	0.22844	0.741406	0.855711	1	1	1439	tags=19%, list=13%, signal=21%
C3	Up	PAX5_01	92	0.177735	0.74116	0.952282	1	1	1150	tags=13%, list=10%, signal=14%
C5	Up	GO_RNA_POLYMERASE_II_TRANSCRIPTION_COACTIVATOR_ACTIVITY	23	0.230724	0.74028	0.846791	1	1	4213	tags=61%, list=38%, signal=98%
C2&custom	Up	BOYAULT_LIVER_CANCER_SUBCLASS_G56_DN	16	0.257129	0.739061	0.801205	1	1	1628	tags=25%, list=15%, signal=29%
C3	Up	PAX8_B	63	0.186589	0.737596	0.921325	1	1	2325	tags=25%, list=21%, signal=32%
C5	Up	GO_BLASTOCYST_FORMATION	21	0.237822	0.737336	0.83682	1	1	1584	tags=24%, list=14%, signal=28%
C5	Up	GO_HEART_MORPHOGENESIS	121	0.165842	0.736783	0.96281	1	1	2283	tags=21%, list=20%, signal=26%
C5	Up	GO_SCF_DEPENDENT_PROTEASOMAL_UBIQUITIN_DEPENDENT_PROTEIN_CATABOLIC_PROCESS	19	0.248063	0.735419	0.841365	1	1	1264	tags=16%, list=11%, signal=18%
C5	Up	GO_REGULATION_OF_NEURON_DEATH	167	0.158693	0.734793	0.973843	1	1	1687	tags=16%, list=15%, signal=19%
C2&custom	Up	REACTOME_AMINO_ACID_AND_OLIGOPEPTIDE_SLC_TRANSPORTERS	21	0.238753	0.734209	0.827655	1	1	1684	tags=24%, list=15%, signal=28%
C5	Up	GO_NEGATIVE_REGULATION_OF_DNA_BIOSYNTHETIC_PROCESS	20	0.240107	0.73396	0.827853	1	1	1922	tags=30%, list=17%, signal=36%
C2&custom	Up	CHIARETTI_ACUTE_LYMPHOBLASTIC_LEUKEMIA_ZAP70	41	0.200926	0.73339	0.880658	1	1	1895	tags=22%, list=17%, signal=26%
C5	Up	GO_PHOSPHATIDYLINOSITOL_3_KINASE_ACTIVITY	26	0.225299	0.732994	0.837259	1	1	3480	tags=46%, list=31%, signal=67%
C2&custom	Up	RAMBOW_SCA_MELANOMA_DOWN	16	0.253992	0.732571	0.826884	1	1	3191	tags=50%, list=29%, signal=70%
C2&custom	Up	KEGG_FC_GAMMA_R_MEDIATED_PHAGOCYTOSIS	69	0.18201	0.732101	0.931034	1	1	1883	tags=17%, list=17%, signal=21%
C2&custom	Up	DURAND_STROMA_NS_UP	96	0.171956	0.731595	0.958506	1	1	2917	tags=28%, list=26%, signal=38%
C5	Up	GO_PEPTIDE_TRANSPORT	31	0.212498	0.72986	0.876016	1	1	907	tags=13%, list=8%, signal=14%
C5	Up	GO_G_PROTEIN_COUPLED_RECEPTOR_BINDING	112	0.166078	0.729773	0.978218	1	1	1829	tags=17%, list=16%, signal=20%
C2&custom	Up	BIOCARTA_PAR1_PATHWAY	28	0.219477	0.729732	0.855397	1	1	535	tags=7%, list=5%, signal=7%
C5	Up	GO_CALCIUM_ION_IMPORT	35	0.210729	0.729562	0.900794	1	1	1528	tags=20%, list=14%, signal=23%
C5	Up	GO_POSITIVE_REGULATION_OF_MICROTUBULE_POLYMERIZATION_OR_DEPOLYMERIZATION	16	0.255568	0.7295	0.83499	1	1	1758	tags=25%, list=16%, signal=30%
C6	Up	IL2_UP.V1_DN	81	0.176635	0.729379	0.957746	1	1	4325	tags=51%, list=39%, signal=82%
C2&custom	Up	KATSANOU_ELAVL1_TARGETS_UP	87	0.174261	0.729188	0.941292	1	1	1667	tags=16%, list=15%, signal=19%
C3	Up	AR_Q2	70	0.182609	0.726798	0.949474	1	1	3050	tags=34%, list=27%, signal=47%
C2&custom	Up	IVANOVA_HEMATOPOIESIS_STEM_CELL_LONG_TERM	184	0.15553	0.726673	0.99177	1	1	1847	tags=16%, list=17%, signal=19%
C2&custom	Up	KELLY_IRAK4I_4ABC-DLBCL_FCGE2_36_HRS_UP	51	0.189529	0.726061	0.929412	1	1	1204	tags=12%, list=11%, signal=13%
C2&custom	Up	RIZ_ERYTHROID_DIFFERENTIATION_HEMGN	19	0.246235	0.725289	0.84902	1	1	2646	tags=37%, list=24%, signal=48%
C5	Up	GO_CILIARY_TIP	29	0.214776	0.722672	0.871308	1	1	2539	tags=31%, list=23%, signal=40%
C2&custom	Up	WANG_BARRETTS_ESOPHAGUS_AND_ESOPHAGUS_CANCER_DN	19	0.237221	0.72252	0.852612	1	1	2842	tags=37%, list=25%, signal=49%
C2&custom	Up	MANN_MELANOMA_STAGE3_23GOOD_VS_25BAD_PROGNOSIS_46UP_HUMAN	18	0.244316	0.722328	0.856855	1	1	4356	tags=67%, list=39%, signal=109%
C3	Up	T3R_Q6	153	0.157847	0.721908	0.985597	1	1	2250	tags=21%, list=20%, signal=26%
C2&custom	Up	DALESSIO_TSA_RESPONSE	15	0.257422	0.721567	0.840426	1	1	4250	tags=67%, list=38%, signal=108%
C2&custom	Up	GAOYANLI_IDENTIFIED_41_GENES_HUMAN	30	0.214079	0.721439	0.90535	1	1	4339	tags=53%, list=39%, signal=87%
C2&custom	Up	PID_CDC42_REG_PATHWAY	22	0.231783	0.720903	0.884058	1	1	2365	tags=32%, list=21%, signal=40%
C5	Up	GO_VENTRICULAR_SEPTUM_MORPHOGENESIS	21	0.237124	0.719164	0.846918	1	1	2905	tags=33%, list=26%, signal=45%
C3	Up	SRF_Q5_01	140	0.158961	0.718257	0.986355	1	1	2070	tags=19%, list=19%, signal=23%
C2&custom	Up	ROSS_AML_WITH_PML_RARA_FUSION	46	0.194359	0.718016	0.920771	1	1	774	tags=11%, list=7%, signal=12%
C5	Up	GO_CELLULAR_RESPONSE_TO_ESTROGEN_STIMULUS	24	0.228203	0.718	0.860996	1	1	798	tags=13%, list=7%, signal=13%
C5	Up	GO_SIGNALING_ADAPTOR_ACTIVITY	43	0.194969	0.717724	0.918288	1	1	2807	tags=35%, list=25%, signal=46%
C3	Up	RAAGNYNNCTTY_UNKNOWN	83	0.172902	0.717	0.958412	1	1	1513	tags=14%, list=14%, signal=17%
C2&custom	Up	JAZAG_TGFB1_SIGNALING_VIA_SMAD4_UP	70	0.176876	0.716829	0.954365	1	1	2138	tags=23%, list=19%, signal=28%
C5	Up	GO_SOLUTE_CATION_SYMPORTER_ACTIVITY	38	0.199286	0.716307	0.902299	1	1	2461	tags=29%, list=22%, signal=37%
C2&custom	Up	SAGIV_CD24_TARGETS_DN	38	0.20154	0.715941	0.904854	1	1	1203	tags=16%, list=11%, signal=18%
C2&custom	Up	DAZARD_UV_RESPONSE_CLUSTER_G24	17	0.250181	0.715903	0.87315	1	1	1761	tags=24%, list=16%, signal=28%
C6	Up	CAHOY_NEURONAL	33	0.208295	0.715757	0.913402	1	1	1944	tags=18%, list=17%, signal=22%
C5	Up	GO_ACTIVE_ION_TRANSMEMBRANE_TRANSPORTER_ACTIVITY	81	0.175395	0.715371	0.965795	1	1	2492	tags=26%, list=22%, signal=33%
C2&custom	Up	GRAESSMANN_APOPTOSIS_BY_SERUM_DEPRIVATION_DN	158	0.154931	0.71512	0.992016	1	1	2059	tags=20%, list=18%, signal=24%
C5	Up	GO_PHOSPHOLIPASE_C_ACTIVATING_G_PROTEIN_COUPLED_RECEPTOR_SIGNALING_PATHWAY	21	0.234308	0.714699	0.859184	1	1	4597	tags=57%, list=41%, signal=97%
C3	Up	IK3_01	132	0.157667	0.714226	0.97992	1	1	2971	tags=29%, list=27%, signal=39%
C5	Up	GO_DNA_METHYLATION_OR_DEMETHYLATION	35	0.209087	0.713787	0.899795	1	1	2487	tags=29%, list=22%, signal=37%
C5	Up	GO_NEUROMUSCULAR_PROCESS_CONTROLLING_BALANCE	34	0.207441	0.713713	0.891616	1	1	1014	tags=12%, list=9%, signal=13%
C5	Up	GO_RIBOSOMAL_SMALL_SUBUNIT_ASSEMBLY	16	0.250236	0.711595	0.839662	1	1	1986	tags=25%, list=18%, signal=30%
C3	Up	SRF_C	146	0.154554	0.710174	0.99004	1	1	2070	tags=20%, list=19%, signal=24%
C5	Up	GO_NEGATIVE_REGULATION_OF_NOTCH_SIGNALING_PATHWAY	21	0.23138	0.709615	0.888	1	1	1621	tags=19%, list=15%, signal=22%
C5	Up	GO_CIS_GOLGI_NETWORK	35	0.202908	0.709171	0.914449	1	1	2802	tags=31%, list=25%, signal=42%
C2&custom	Up	LUND_SILENCED_BY_METHYLATION	15	0.252897	0.708771	0.847251	1	1	1600	tags=27%, list=14%, signal=31%
C5	Up	GO_NEGATIVE_REGULATION_OF_NEURON_DEATH	114	0.159935	0.708095	0.987654	1	1	2211	tags=20%, list=20%, signal=25%
C5	Up	GO_POSITIVE_REGULATION_OF_ENDOTHELIAL_CELL_MIGRATION	44	0.193008	0.70806	0.92057	1	1	3353	tags=32%, list=30%, signal=45%
C5	Up	GO_ENDODERMAL_CELL_DIFFERENTIATION	23	0.224566	0.707456	0.883534	1	1	1993	tags=22%, list=18%, signal=26%
C2&custom	Up	KEGG_GLYCOSAMINOGLYCAN_BIOSYNTHESIS_HEPARAN_SULFATE	15	0.250597	0.7057	0.871166	1	1	2744	tags=33%, list=25%, signal=44%
C5	Up	GO_DNA_ALKYLATION	26	0.217645	0.704741	0.897703	1	1	2450	tags=27%, list=22%, signal=34%
C2&custom	Up	REACTOME_SEMA4D_INDUCED_CELL_MIGRATION_AND_GROWTH_CONE_COLLAPSE	20	0.23594	0.704528	0.873638	1	1	4078	tags=60%, list=37%, signal=94%
C2&custom	Up	PID_CD8_TCR_PATHWAY	31	0.207586	0.704241	0.899606	1	1	396	tags=6%, list=4%, signal=7%
C2&custom	Up	SHETH_LIVER_CANCER_VS_TXNIP_LOSS_PAM5	43	0.191982	0.704163	0.936992	1	1	922	tags=12%, list=8%, signal=13%
C2&custom	Up	ZHAN_MULTIPLE_MYELOMA_CD1_VS_CD2_UP	37	0.198958	0.703968	0.910569	1	1	2788	tags=38%, list=25%, signal=50%
C2&custom	Up	MCMURRAY_TP53_HRAS_COOPERATION_RESPONSE_DN	32	0.205622	0.702294	0.919679	1	1	4306	tags=53%, list=39%, signal=86%
C5	Up	GO_DNA_DIRECTED_RNA_POLYMERASE_II_CORE_COMPLEX	16	0.249767	0.701126	0.848606	1	1	2935	tags=44%, list=26%, signal=59%
C5	Up	GO_RESPONSE_TO_ETHANOL	70	0.171256	0.700935	0.956522	1	1	1857	tags=19%, list=17%, signal=22%
C5	Up	GO_CARBOXYPEPTIDASE_ACTIVITY	18	0.237581	0.700057	0.856855	1	1	1157	tags=17%, list=10%, signal=19%
C2&custom	Up	PACHER_TARGETS_OF_IGF1_AND_IGF2_UP	26	0.216042	0.699923	0.908903	1	1	3296	tags=38%, list=30%, signal=54%
C5	Up	GO_VENTRAL_SPINAL_CORD_DEVELOPMENT	23	0.213747	0.699537	0.904082	1	1	4123	tags=43%, list=37%, signal=69%
C5	Up	GO_NEGATIVE_REGULATION_OF_VIRAL_GENOME_REPLICATION	34	0.206513	0.69928	0.919386	1	1	3370	tags=44%, list=30%, signal=63%
C3	Up	AMEF2_Q6	146	0.154059	0.69877	0.992126	1	1	3024	tags=30%, list=27%, signal=41%
C3	Up	GTGGGTGK_UNKNOWN	171	0.150141	0.69863	0.994163	1	1	2695	tags=23%, list=24%, signal=30%
C2&custom	Up	AMIT_EGF_RESPONSE_120_MCF10A	32	0.203593	0.698629	0.904863	1	1	354	tags=9%, list=3%, signal=10%
C3	Up	NKX62_Q2	132	0.154226	0.697501	0.989775	1	1	1248	tags=12%, list=11%, signal=13%
C2&custom	Up	SHAY_B_CELLS_INDUCED_GENES_HUMAN	99	0.163706	0.697303	0.964775	1	1	3346	tags=33%, list=30%, signal=47%
C5	Up	GO_CARBOHYDRATE_DERIVATIVE_TRANSPORTER_ACTIVITY	26	0.217486	0.696811	0.910788	1	1	2396	tags=27%, list=21%, signal=34%
C3	Up	HMEF2_Q6	75	0.172207	0.696479	0.959514	1	1	4332	tags=49%, list=39%, signal=80%
H	Up	HALLMARK_COAGULATION	65	0.175623	0.69594	0.964948	0.966815	1	2322	tags=22%, list=21%, signal=27%
C5	Up	GO_REGULATION_OF_CALCIUM_MEDIATED_SIGNALING	38	0.195036	0.695098	0.903353	1	1	660	tags=11%, list=6%, signal=11%
C2&custom	Up	YORDY_RECIPROCAL_REGULATION_BY_ETS1_AND_SP100_UP	21	0.222017	0.694821	0.884298	1	1	1754	tags=24%, list=16%, signal=28%
C2&custom	Up	KEGG_OLFACTORY_TRANSDUCTION	32	0.203759	0.693978	0.917526	1	1	4885	tags=63%, list=44%, signal=111%
C3	Up	RNCTGNYNRNCTGNY_UNKNOWN	48	0.186163	0.692983	0.939834	1	1	2630	tags=31%, list=24%, signal=41%
C5	Up	GO_SIGNAL_TRANSDUCTION_IN_ABSENCE_OF_LIGAND	21	0.220636	0.692863	0.881526	1	1	238	tags=10%, list=2%, signal=10%
C5	Up	GO_POTASSIUM_CHANNEL_REGULATOR_ACTIVITY	23	0.220277	0.692567	0.881092	1	1	1284	tags=13%, list=12%, signal=15%
C2&custom	Up	LUI_THYROID_CANCER_CLUSTER_1	39	0.196495	0.692116	0.929006	1	1	385	tags=8%, list=3%, signal=8%
C5	Up	GO_CIS_TRANS_ISOMERASE_ACTIVITY	29	0.209304	0.691979	0.910021	1	1	1476	tags=17%, list=13%, signal=20%
C5	Up	GO_MULTICELLULAR_ORGANISMAL_RESPONSE_TO_STRESS	25	0.218301	0.691314	0.9	1	1	2522	tags=24%, list=23%, signal=31%
C5	Up	GO_NUCLEOBASE_CONTAINING_COMPOUND_TRANSMEMBRANE_TRANSPORTER_ACTIVITY	26	0.213785	0.690984	0.894958	1	1	2399	tags=31%, list=22%, signal=39%
C2&custom	Up	SERVITJA_ISLET_HNF1A_TARGETS_DN	30	0.201861	0.690344	0.928717	1	1	1749	tags=20%, list=16%, signal=24%
C5	Up	GO_GLIOGENESIS	104	0.158382	0.689394	0.985743	1	1	984	tags=10%, list=9%, signal=10%
C5	Up	GO_POSITIVE_REGULATION_OF_TUMOR_NECROSIS_FACTOR_SUPERFAMILY_CYTOKINE_PRODUCTION	30	0.202657	0.688108	0.911647	1	1	2061	tags=27%, list=18%, signal=33%
C3	Up	CATRRAGC_UNKNOWN	78	0.165782	0.687856	0.97314	1	1	3271	tags=36%, list=29%, signal=50%
C5	Up	GO_MYOSIN_BINDING	32	0.203624	0.68707	0.925197	1	1	1629	tags=19%, list=15%, signal=22%
C5	Up	GO_PROTEIN_TYROSINE_KINASE_ACTIVITY	98	0.1614	0.685451	0.974468	1	1	1990	tags=18%, list=18%, signal=22%
C2&custom	Up	KORKOLA_YOLK_SAC_TUMOR_UP	15	0.240265	0.685333	0.893069	1	1	1722	tags=27%, list=15%, signal=31%
C2&custom	Up	REACTOME_AMINO_ACID_TRANSPORT_ACROSS_THE_PLASMA_MEMBRANE	17	0.239601	0.685295	0.859244	1	1	1684	tags=24%, list=15%, signal=28%
C2&custom	Up	AIGNER_ZEB1_TARGETS	17	0.239003	0.684199	0.879098	1	1	1095	tags=18%, list=10%, signal=20%
C2&custom	Up	ICHIBA_GRAFT_VERSUS_HOST_DISEASE_D7_DN	21	0.223087	0.684069	0.884766	1	1	1805	tags=29%, list=16%, signal=34%
C5	Up	GO_RAS_GUANYL_NUCLEOTIDE_EXCHANGE_FACTOR_ACTIVITY	120	0.15376	0.683879	0.989754	1	1	3116	tags=33%, list=28%, signal=45%
C2&custom	Up	VARADARAJAN_GENES_UP_BY_APOGOSSYPOL_DISRUPTING_CA_HOMEOSTASIS_IN_ER_MEMBRANE_48_HUMAN	38	0.193907	0.683018	0.943396	1	1	790	tags=11%, list=7%, signal=11%
C2&custom	Up	REACTOME_SIGNALING_BY_NOTCH1	48	0.182747	0.682738	0.947034	1	1	2272	tags=21%, list=20%, signal=26%
C2&custom	Up	NAKAMURA_METASTASIS_MODEL_UP	31	0.201434	0.681989	0.921371	1	1	3666	tags=45%, list=33%, signal=67%
C6	Up	GLI1_UP.V1_DN	20	0.227419	0.6803	0.898608	1	1	84	tags=5%, list=1%, signal=5%
C6	Up	P53_DN.V1_DN	100	0.158898	0.680275	0.989879	1	1	2465	tags=23%, list=22%, signal=29%
C2&custom	Up	LIU_TUMOR_OXP_SUPERNATANT_ACTIVATION_GOOD_VS_BAD_SELECTED_DOWN_GENE_IN_DENDRITIC_CELL_HUMAN	16	0.238437	0.680145	0.890244	1	1	1180	tags=13%, list=11%, signal=14%
C2&custom	Up	BROWN_WNT_BETA_CATENIN_LUNG_FIBROBLASTS_28DOWNREGULATED_HUMAN	15	0.241156	0.6799	0.886555	1	1	8466	tags=100%, list=76%, signal=415%
C5	Up	GO_B_CELL_PROLIFERATION	15	0.238672	0.679158	0.857988	1	1	1801	tags=20%, list=16%, signal=24%
C5	Up	GO_RESPONSE_TO_ARSENIC_CONTAINING_SUBSTANCE	25	0.204682	0.678834	0.922607	1	1	1944	tags=20%, list=17%, signal=24%
C5	Up	GO_MODIFIED_AMINO_ACID_BINDING	36	0.194091	0.678037	0.929461	1	1	2227	tags=25%, list=20%, signal=31%
C5	Up	GO_OXIDOREDUCTASE_ACTIVITY_ACTING_ON_PAIRED_DONORS_WITH_INCORPORATION_OR_REDUCTION_OF_MOLECULAR_OXYGEN_2_OXOGLUTARATE_AS_ONE_DONOR_AND_INCORPORATION_OF_ONE_ATOM_EACH_OF_OXYGEN_INTO_BOTH_DONORS	32	0.197766	0.677888	0.918605	1	1	388	tags=6%, list=3%, signal=6%
C3	Up	CCCAGAG_MIR326	100	0.157515	0.677618	0.991071	1	1	2267	tags=19%, list=20%, signal=24%
C5	Up	GO_PHOTORECEPTOR_OUTER_SEGMENT	27	0.205159	0.677475	0.929006	1	1	48	tags=4%, list=0%, signal=4%
C6	Up	KRAS.600_UP.V1_UP	105	0.156715	0.67741	0.98768	1	1	4559	tags=54%, list=41%, signal=91%
C5	Up	GO_HEPARAN_SULFATE_PROTEOGLYCAN_METABOLIC_PROCESS	17	0.230936	0.676861	0.897796	1	1	4287	tags=53%, list=38%, signal=86%
C2&custom	Up	PEREZ_TP53_AND_TP63_TARGETS	125	0.153335	0.676553	0.986028	1	1	4873	tags=53%, list=44%, signal=93%
C5	Up	GO_REGULATION_OF_FATTY_ACID_OXIDATION	16	0.230622	0.676465	0.888247	1	1	948	tags=13%, list=8%, signal=14%
C2&custom	Up	PID_ARF_3PATHWAY	17	0.232219	0.67609	0.884368	1	1	2757	tags=41%, list=25%, signal=55%
C2&custom	Up	VANTVEER_BREAST_CANCER_METASTASIS_UP	38	0.189763	0.675764	0.941296	1	1	2356	tags=21%, list=21%, signal=27%
C5	Up	GO_SYNAPTONEMAL_COMPLEX	15	0.240272	0.67491	0.902344	1	1	3543	tags=53%, list=32%, signal=78%
C5	Up	GO_PITUITARY_GLAND_DEVELOPMENT	21	0.21979	0.674399	0.920998	1	1	107	tags=5%, list=1%, signal=5%
C2&custom	Up	EBAUER_MYOGENIC_TARGETS_OF_PAX3_FOXO1_FUSION	22	0.214108	0.673939	0.906122	1	1	4160	tags=64%, list=37%, signal=101%
C2&custom	Up	YAO_TEMPORAL_RESPONSE_TO_PROGESTERONE_CLUSTER_5	17	0.232942	0.673407	0.905063	1	1	1191	tags=18%, list=11%, signal=20%
C2&custom	Up	VALK_AML_CLUSTER_3	22	0.217102	0.673201	0.925764	1	1	2785	tags=36%, list=25%, signal=48%
C2&custom	Up	GAUSSMANN_MLL_AF4_FUSION_TARGETS_G_UP	123	0.153023	0.67306	1	1	1	2178	tags=17%, list=20%, signal=21%
C5	Up	GO_AORTA_DEVELOPMENT	28	0.207621	0.67274	0.925403	1	1	2469	tags=29%, list=22%, signal=37%
C2&custom	Up	REACTOME_ACTIVATION_OF_CHAPERONE_GENES_BY_XBP1S	41	0.18641	0.672479	0.95679	1	1	2565	tags=32%, list=23%, signal=41%
C5	Up	GO_TRANSCRIPTIONAL_REPRESSOR_ACTIVITY_RNA_POLYMERASE_II_ACTIVATING_TRANSCRIPTION_FACTOR_BINDING	31	0.197941	0.671671	0.937369	1	1	2661	tags=32%, list=24%, signal=42%
C5	Up	GO_CYTOKINE_ACTIVITY	62	0.17005	0.671597	0.972803	1	1	4355	tags=55%, list=39%, signal=89%
C5	Up	GO_REGULATION_OF_ENDOPLASMIC_RETICULUM_STRESS_INDUCED_INTRINSIC_APOPTOTIC_SIGNALING_PATHWAY	25	0.207544	0.671557	0.932515	1	1	1488	tags=16%, list=13%, signal=18%
C2&custom	Up	REACTOME_IL_2_SIGNALING	24	0.211037	0.671099	0.921687	1	1	2781	tags=38%, list=25%, signal=50%
C2&custom	Up	BURTON_ADIPOGENESIS_PEAK_AT_0HR	47	0.176884	0.669542	0.943089	1	1	2267	tags=23%, list=20%, signal=29%
C5	Up	GO_PROTEIN_AUTOPHOSPHORYLATION	117	0.154873	0.669341	0.985714	1	1	1683	tags=16%, list=15%, signal=19%
C5	Up	GO_CARBOHYDRATE_TRANSPORTER_ACTIVITY	18	0.227607	0.667806	0.913894	1	1	2772	tags=39%, list=25%, signal=52%
C2&custom	Up	LEE_TARGETS_OF_PTCH1_AND_SUFU_DN	45	0.181633	0.667424	0.942505	1	1	716	tags=9%, list=6%, signal=9%
C5	Up	GO_MUSCLE_ADAPTATION	16	0.23364	0.667325	0.903292	1	1	4494	tags=63%, list=40%, signal=105%
C5	Up	GO_PHOSPHATIDYLINOSITOL_3_PHOSPHATE_BIOSYNTHETIC_PROCESS	22	0.2147	0.666776	0.913758	1	1	4336	tags=50%, list=39%, signal=82%
C2&custom	Up	LEE_EARLY_T_LYMPHOCYTE_DN	34	0.189855	0.66659	0.922027	1	1	3015	tags=26%, list=27%, signal=36%
C2&custom	Up	HUANG_FOXA2_TARGETS_UP	28	0.1971	0.665883	0.937374	1	1	384	tags=7%, list=3%, signal=7%
C5	Up	GO_CALCIUM_CHANNEL_COMPLEX	27	0.206307	0.665629	0.934132	1	1	215	tags=7%, list=2%, signal=8%
C2&custom	Up	MCCABE_HOXC6_TARGETS_CANCER_UP	16	0.233776	0.664837	0.890756	1	1	1672	tags=13%, list=15%, signal=15%
C5	Up	GO_RETINA_MORPHOGENESIS_IN_CAMERA_TYPE_EYE	18	0.222035	0.664369	0.901639	1	1	1467	tags=17%, list=13%, signal=19%
C2&custom	Up	KELLY_IRAK4I_4ABC-DLBCL_FCLE0.375_36_HRS_DOWN	30	0.196415	0.663938	0.93712	1	1	5038	tags=70%, list=45%, signal=127%
C5	Up	GO_NATURAL_KILLER_CELL_ACTIVATION	20	0.217591	0.663842	0.92	1	1	2526	tags=35%, list=23%, signal=45%
C5	Up	GO_POSITIVE_REGULATION_OF_LIPID_TRANSPORT	23	0.214654	0.663279	0.908	1	1	1542	tags=22%, list=14%, signal=25%
C2&custom	Up	POMEROY_MEDULLOBLASTOMA_PROGNOSIS_UP	33	0.188838	0.661962	0.9375	1	1	3259	tags=39%, list=29%, signal=55%
C2&custom	Up	KEGG_CHEMOKINE_SIGNALING_PATHWAY	94	0.155597	0.661787	0.998084	1	1	1936	tags=16%, list=17%, signal=19%
C2&custom	Up	CHUNG_BLISTER_CYTOTOXICITY_DN	28	0.205113	0.660091	0.945378	1	1	33	tags=4%, list=0%, signal=4%
C2&custom	Up	KEGG_TYROSINE_METABOLISM	18	0.220954	0.657989	0.910359	1	1	1083	tags=17%, list=10%, signal=18%
C5	Up	GO_NEGATIVE_REGULATION_OF_OXIDOREDUCTASE_ACTIVITY	15	0.233002	0.657594	0.874468	1	1	3183	tags=40%, list=29%, signal=56%
C5	Up	GO_GUANYL_NUCLEOTIDE_EXCHANGE_FACTOR_ACTIVITY	172	0.140301	0.656243	1	1	1	3310	tags=33%, list=30%, signal=46%
C5	Up	GO_OLIGODENDROCYTE_DEVELOPMENT	24	0.202998	0.655725	0.924152	1	1	493	tags=8%, list=4%, signal=9%
C5	Up	GO_AMINO_ACID_TRANSMEMBRANE_TRANSPORTER_ACTIVITY	38	0.185416	0.651959	0.942623	1	1	3292	tags=39%, list=30%, signal=56%
C5	Up	GO_TETRAPYRROLE_BINDING	51	0.171872	0.651292	0.979381	1	1	2068	tags=22%, list=19%, signal=26%
C5	Up	GO_SARCOPLASMIC_RETICULUM_MEMBRANE	18	0.22022	0.650852	0.933981	1	1	2198	tags=33%, list=20%, signal=41%
C5	Up	GO_STEREOCILIUM_BUNDLE	17	0.223132	0.649709	0.90982	1	1	3092	tags=35%, list=28%, signal=49%
C2&custom	Up	AMIT_EGF_RESPONSE_120_HELA	59	0.166048	0.647854	0.983707	1	1	1875	tags=17%, list=17%, signal=20%
C5	Up	GO_LIGAND_DEPENDENT_NUCLEAR_RECEPTOR_BINDING	17	0.224341	0.646308	0.939516	1	1	1365	tags=12%, list=12%, signal=13%
C5	Up	GO_INSULIN_SECRETION	17	0.220744	0.645033	0.908549	1	1	4156	tags=59%, list=37%, signal=94%
C5	Up	GO_CELLULAR_PIGMENTATION	33	0.187376	0.642637	0.957661	1	1	2946	tags=30%, list=26%, signal=41%
C3	Up	POU1F1_Q6	136	0.143153	0.64233	1	1	1	2482	tags=23%, list=22%, signal=29%
C2&custom	Up	REACTOME_NUCLEAR_SIGNALING_BY_ERBB4	18	0.218168	0.641813	0.931313	1	1	1597	tags=22%, list=14%, signal=26%
C2&custom	Up	MIKKELSEN_ES_HCP_WITH_H3_UNMETHYLATED	16	0.225404	0.639722	0.927419	1	1	3182	tags=38%, list=29%, signal=52%
C2&custom	Up	TAKEDA_TARGETS_OF_NUP98_HOXA9_FUSION_6HR_DN	23	0.198315	0.639057	0.935146	1	1	1279	tags=17%, list=11%, signal=20%
C2&custom	Up	ROME_INSULIN_TARGETS_IN_MUSCLE_DN	102	0.146842	0.638886	0.99434	1	1	3477	tags=30%, list=31%, signal=44%
C5	Up	GO_NEGATIVE_REGULATION_OF_ACTIN_FILAMENT_POLYMERIZATION	27	0.195465	0.637715	0.944785	1	1	2818	tags=26%, list=25%, signal=35%
C2&custom	Up	PARENT_MTOR_SIGNALING_DN	23	0.203405	0.637258	0.938525	1	1	972	tags=13%, list=9%, signal=14%
C2&custom	Up	PEREZ_TP63_TARGETS	203	0.134913	0.636712	0.997934	1	1	4448	tags=43%, list=40%, signal=70%
C2&custom	Up	PETRETTO_HEART_MASS_QTL_CIS_DN	18	0.212577	0.636063	0.92126	1	1	592	tags=11%, list=5%, signal=12%
C3	Up	CTGAGCC_MIR24	157	0.139091	0.635989	1	1	1	2761	tags=25%, list=25%, signal=33%
C2&custom	Up	GHANDHI_BYSTANDER_IRRADIATION_UP	41	0.173951	0.635802	0.964083	1	1	1559	tags=12%, list=14%, signal=14%
C2&custom	Up	KLEIN_TARGETS_OF_BCR_ABL1_FUSION	17	0.217044	0.634651	0.924303	1	1	8735	tags=100%, list=78%, signal=461%
C5	Up	GO_POSITIVE_CHEMOTAXIS	20	0.204953	0.631499	0.93763	1	1	2804	tags=35%, list=25%, signal=47%
C5	Up	GO_REGULATION_OF_NEURON_MIGRATION	16	0.218689	0.630792	0.908903	1	1	1876	tags=19%, list=17%, signal=23%
C5	Up	GO_REGULATION_OF_SODIUM_ION_TRANSMEMBRANE_TRANSPORTER_ACTIVITY	23	0.202588	0.630718	0.949187	1	1	3024	tags=39%, list=27%, signal=54%
C5	Up	GO_PHOSPHATIDYLINOSITOL_KINASE_ACTIVITY	24	0.195828	0.629835	0.943689	1	1	3480	tags=42%, list=31%, signal=60%
C5	Up	GO_PEPTIDE_SECRETION	24	0.199225	0.627263	0.945076	1	1	428	tags=8%, list=4%, signal=9%
C2&custom	Up	SABATES_COLORECTAL_ADENOMA_DN	84	0.148913	0.625192	0.99182	1	1	4846	tags=57%, list=43%, signal=100%
C2&custom	Up	KOBAYASHI_EGFR_SIGNALING_24HR_UP	64	0.155633	0.621063	0.988024	1	1	4819	tags=61%, list=43%, signal=107%
C5	Up	GO_POSITIVE_REGULATION_OF_TRANSPORTER_ACTIVITY	40	0.172709	0.620927	0.971944	1	1	4199	tags=50%, list=38%, signal=80%
C5	Up	GO_MULTICELLULAR_ORGANISMAL_WATER_HOMEOSTASIS	20	0.206845	0.620387	0.941545	1	1	3326	tags=45%, list=30%, signal=64%
C5	Up	GO_PHOSPHOTRANSFERASE_ACTIVITY_PHOSPHATE_GROUP_AS_ACCEPTOR	26	0.189063	0.620207	0.956778	1	1	1966	tags=19%, list=18%, signal=23%
C5	Up	GO_REGULATION_OF_CALCIUM_ION_TRANSMEMBRANE_TRANSPORTER_ACTIVITY	37	0.174644	0.619313	0.96371	1	1	2470	tags=30%, list=22%, signal=38%
C5	Up	GO_DIENCEPHALON_DEVELOPMENT	34	0.177533	0.619247	0.97561	1	1	4696	tags=50%, list=42%, signal=86%
C5	Up	GO_NEURON_NEURON_SYNAPTIC_TRANSMISSION	25	0.190588	0.618628	0.956778	1	1	1086	tags=12%, list=10%, signal=13%
C6	Up	STK33_SKM_DN	138	0.137094	0.617832	1	1	1	3563	tags=33%, list=32%, signal=47%
C2&custom	Up	STAMBOLSKY_RESPONSE_TO_VITAMIN_D3_DN	17	0.213112	0.616217	0.924	1	1	836	tags=12%, list=7%, signal=13%
C2&custom	Up	ACEVEDO_LIVER_CANCER_WITH_H3K27ME3_DN	94	0.144743	0.616095	0.998028	1	1	2470	tags=20%, list=22%, signal=26%
C5	Up	GO_INTRINSIC_COMPONENT_OF_GOLGI_MEMBRANE	38	0.170869	0.616065	0.972112	1	1	1859	tags=16%, list=17%, signal=19%
C5	Up	GO_PROTEIN_DEPOLYMERIZATION	17	0.209662	0.615732	0.937751	1	1	128	tags=6%, list=1%, signal=6%
C5	Up	GO_CARBOHYDRATE_PHOSPHORYLATION	16	0.215653	0.615696	0.940529	1	1	1920	tags=19%, list=17%, signal=23%
C5	Up	GO_NEGATIVE_REGULATION_OF_GLIOGENESIS	24	0.190857	0.612384	0.955253	1	1	738	tags=8%, list=7%, signal=9%
C2&custom	Up	GHANDHI_DIRECT_IRRADIATION_DN	22	0.194721	0.610486	0.950104	1	1	4931	tags=59%, list=44%, signal=106%
C2&custom	Up	REACTOME_PI_METABOLISM	32	0.178567	0.610463	0.974359	1	1	1418	tags=13%, list=13%, signal=14%
C5	Up	GO_HEART_TRABECULA_MORPHOGENESIS	16	0.217922	0.609122	0.930328	1	1	8725	tags=100%, list=78%, signal=459%
C5	Up	GO_CELLULAR_RESPONSE_TO_INTERFERON_GAMMA	63	0.15311	0.609007	0.994036	1	1	4643	tags=57%, list=42%, signal=97%
C6	Up	BCAT.100_UP.V1_UP	33	0.177031	0.608257	0.978389	1	1	1913	tags=21%, list=17%, signal=26%
C5	Up	GO_INTERFERON_GAMMA_MEDIATED_SIGNALING_PATHWAY	47	0.164326	0.607535	0.985944	1	1	2388	tags=26%, list=21%, signal=32%
C2&custom	Up	CHOW_RASSF1_TARGETS_DN	26	0.184501	0.607239	0.950192	1	1	2468	tags=27%, list=22%, signal=34%
C5	Up	GO_POSITIVE_REGULATION_OF_BLOOD_VESSEL_ENDOTHELIAL_CELL_MIGRATION	19	0.203348	0.603645	0.95082	1	1	2211	tags=21%, list=20%, signal=26%
C2&custom	Up	GENTILE_UV_LOW_DOSE_UP	22	0.194294	0.603612	0.968191	1	1	2635	tags=27%, list=24%, signal=36%
C5	Up	GO_IRON_ION_BINDING	69	0.148727	0.60112	0.985972	1	1	3362	tags=32%, list=30%, signal=45%
C5	Up	GO_FORELIMB_MORPHOGENESIS	24	0.187024	0.600624	0.966942	1	1	4118	tags=54%, list=37%, signal=86%
C2&custom	Up	REACTOME_SIGNALING_BY_FGFR_MUTANTS	23	0.194932	0.599326	0.953744	1	1	3595	tags=39%, list=32%, signal=58%
C2&custom	Up	WALLACE_PROSTATE_CANCER_UP	16	0.208425	0.597205	0.950617	1	1	2396	tags=31%, list=21%, signal=40%
C2&custom	Up	ZHAN_MULTIPLE_MYELOMA_PR_DN	23	0.190532	0.597202	0.969262	1	1	4155	tags=48%, list=37%, signal=76%
C3	Up	EVI1_05	84	0.143019	0.596375	0.993964	1	1	1629	tags=14%, list=15%, signal=17%
C2&custom	Up	DUNNE_TARGETS_OF_AML1_MTG8_FUSION_DN	15	0.214921	0.595529	0.941061	1	1	4160	tags=60%, list=37%, signal=96%
C5	Up	GO_DIGESTIVE_SYSTEM_DEVELOPMENT	74	0.145894	0.595103	0.995859	1	1	4386	tags=50%, list=39%, signal=82%
C2&custom	Up	REACTOME_BIOLOGICAL_OXIDATIONS	52	0.160043	0.595065	0.985597	1	1	3827	tags=37%, list=34%, signal=55%
C5	Up	GO_NEGATIVE_REGULATION_OF_GLIAL_CELL_DIFFERENTIATION	17	0.20818	0.594344	0.950617	1	1	193	tags=6%, list=2%, signal=6%
C3	Up	CCTNTMAGA_UNKNOWN	81	0.142986	0.592848	0.995789	1	1	2078	tags=19%, list=19%, signal=23%
C5	Up	GO_REGULATION_OF_MEMBRANE_LIPID_DISTRIBUTION	18	0.19955	0.589665	0.971487	1	1	2877	tags=39%, list=26%, signal=52%
C2&custom	Up	KEGG_TYPE_II_DIABETES_MELLITUS	25	0.181239	0.58918	0.972516	1	1	4255	tags=48%, list=38%, signal=77%
C5	Up	GO_SIGNAL_PEPTIDE_PROCESSING	16	0.204611	0.588323	0.96421	1	1	316	tags=6%, list=3%, signal=6%
C2&custom	Up	QI_HYPOXIA_TARGETS_OF_HIF1A_AND_FOXA2	32	0.17031	0.585942	0.973415	1	1	4810	tags=63%, list=43%, signal=110%
C2&custom	Up	SCHUETZ_BREAST_CANCER_DUCTAL_INVASIVE_DN	46	0.155099	0.584737	0.991837	1	1	1831	tags=15%, list=16%, signal=18%
C5	Up	GO_REGULATION_OF_GLUCOSE_METABOLIC_PROCESS	59	0.149902	0.581336	0.989817	1	1	3103	tags=29%, list=28%, signal=40%
C5	Up	GO_NEGATIVE_REGULATION_OF_LEUKOCYTE_MIGRATION	15	0.208292	0.57971	0.941292	1	1	2767	tags=27%, list=25%, signal=35%
C5	Up	GO_ADIPOSE_TISSUE_DEVELOPMENT	19	0.194141	0.579311	0.969008	1	1	2781	tags=32%, list=25%, signal=42%
C5	Up	GO_CARDIAC_MUSCLE_TISSUE_DEVELOPMENT	79	0.141238	0.577532	0.99802	1	1	1052	tags=9%, list=9%, signal=10%
C5	Up	GO_NEGATIVE_REGULATION_OF_PROTEIN_POLYMERIZATION	37	0.162102	0.576611	0.981289	1	1	2502	tags=22%, list=22%, signal=28%
C3	Up	YTAATTAA_LHX3_01	112	0.130467	0.576234	1	1	1	2777	tags=25%, list=25%, signal=33%
C6	Up	YAP1_DN	24	0.180329	0.576065	0.975659	0.996122	1	2558	tags=25%, list=23%, signal=32%
C5	Up	GO_SUGAR_TRANSMEMBRANE_TRANSPORTER_ACTIVITY	17	0.199091	0.575737	0.9591	1	1	2772	tags=35%, list=25%, signal=47%
[truncated: 5,797 more rows]
