# Supplementary material for: Targeting IL-11R/EZH2 signaling axis as a therapeutic strategy for osteosarcoma lung metastases
Source: Discov Oncol. 2024 Jun 18;15:232. doi: 10.1007/s12672-024-01056-3 (PMC11183017; doi:10.1007/s12672-024-01056-3)
Supplement: Supplementary file 1 — Supplementary material 1. [file 12672_2024_1056_MOESM1_ESM.zip › 12672_2024_1056_MOESM1_ESM/New folder/Supp Table 3.xlsx]

## Sheet: Suppl Table 3
Supplementary Table 3: IL-11 and H3K27me3 immunostaining.
Factor	Category	All	Recurrent	Mets
		n (%)	n (%)	n (%)
IL-11 extent	0	69 (50)	51 (57)	18 (37)
	1	68 (50)	38 (43)	30 (63)
IL-11 intensity	None	69 (50)	51 (57)	18 (38)
	Weak	50 (36)	28 (31)	22 (46)
	Moderate	16 (12)	8 (9)	8 (17)
	Strong	2 (1)	2 (2)	0 (.)
IL-11 intensity	None, Weak	119 (87)	79 (89)	40 (83)
	Moderate, Strong	18 (13)	10 (11)	8 (17)
H3K27me3 intensity	None	27 (17)	16 (17)	11 (18)
	Weak	34 (22)	18 (19)	16 (26)
	Moderate	70 (45)	48 (50)	22 (36)
	Strong	26 (17)	14 (15)	12 (20)
H3K27me3 intensity	None, Weak	61 (39)	34 (35)	27 (44)
	Moderate, Strong	96 (61)	62 (65)	34 (56)
