# Supplementary material for: Targeting IL-11R/EZH2 signaling axis as a therapeutic strategy for osteosarcoma lung metastases
Source: Discov Oncol. 2024 Jun 18;15:232. doi: 10.1007/s12672-024-01056-3 (PMC11183017; doi:10.1007/s12672-024-01056-3)
Supplement: Supplementary file 1 — Supplementary material 1. [file 12672_2024_1056_MOESM1_ESM.zip › 12672_2024_1056_MOESM1_ESM/New folder/Supp Table 4.xlsx]

## Sheet: Suppl. Table 4
Supplementary Table 4: Spearman correlation between extent of staining of IL-11 and H3K27me3 for recurrent OS tumors.
Variable 1	Variable 2	n	Spearman correlation	p-value
IL-11 extent	H3K27me3 extent	59	0.297	0.023
The Fisher exact test was used to examine the association between IL-11 and H3K27me3 intensity scores
