# Supplementary material for: Targeting IL-11R/EZH2 signaling axis as a therapeutic strategy for osteosarcoma lung metastases
Source: Discov Oncol. 2024 Jun 18;15:232. doi: 10.1007/s12672-024-01056-3 (PMC11183017; doi:10.1007/s12672-024-01056-3)
Supplement: Supplementary file 1 — Supplementary material 1. [file 12672_2024_1056_MOESM1_ESM.zip › 12672_2024_1056_MOESM1_ESM/New folder/Supp Table 6.xlsx]

## Sheet: Suppl.Table 6
Supplementary Table 6:IC50 values for GSK126 in OS cells.
	Cell Line
	HOS	CCH-OS-D	KRIB	SAOS2	SJSA1
IC50	0.1987	1.004	0.3318	1.045	0.2527
