# Supplementary material for: Targeting IL-11R/EZH2 signaling axis as a therapeutic strategy for osteosarcoma lung metastases
Source: Discov Oncol. 2024 Jun 18;15:232. doi: 10.1007/s12672-024-01056-3 (PMC11183017; doi:10.1007/s12672-024-01056-3)
Supplement: Supplementary file 1 — Supplementary material 1. [file 12672_2024_1056_MOESM1_ESM.zip › 12672_2024_1056_MOESM1_ESM/New folder/Supp Table 7.xlsx]

## Sheet: Suppl.Table 7
Supplementary Table 7: Enriched pathways in OS cells upon treatment with GSK126.
Term	Gene Count	%	Pvalue	Genes
hsa04080:Neuroactive ligand-receptor interaction	6	7.31707	0.00279418	GRM4, GRM2, ADRA2A, PRSS1, GRIN3B, GCGR
hsa05030:Cocaine addiction	3	3.65854	0.0134336	ATF4, GRM2, GRIN3B
hsa00970:Aminoacyl-tRNA biosynthesis	3	3.65854	0.0235989	CARS, GARS, EPRS
hsa04724:Glutamatergic synapse	3	3.65854	0.0637714	GRM4, GRM2, GRIN3B
hsa00670:One carbon pool by folate	2	2.43902	0.0703232	ALDH1L1, ALDH1L2
GO:0009258~10-formyltetrahydrofolate catabolic process	2	2.43902	0.00772703	ALDH1L1, ALDH1L2
GO:0006418~tRNA aminoacylation for protein translation	3	3.65854	0.0104685	CARS, GARS, EPRS
GO:0007196~adenylate cyclase-inhibiting G-protein coupled glutamate receptor signaling pathway	2	2.43902	0.0267883	GRM4, GRM2
GO:2000096~positive regulation of Wnt signaling pathway, planar cell polarity pathway	2	2.43902	0.0267883	NKD1, RSPO3
GO:0036499~PERK-mediated unfolded protein response	2	2.43902	0.045489	ATF4, ASNS
GO:0071310~cellular response to organic substance	2	2.43902	0.0638357	EGR2, CUX2
GO:0046655~folic acid metabolic process	2	2.43902	0.0674632	ALDH1L1, ALDH1L2
GO:0034113~heterotypic cell-cell adhesion	2	2.43902	0.0818352	NRCAM, ITGAX
GO:0007194~negative regulation of adenylate cyclase activity	2	2.43902	0.0853939	GRM2, ADRA2A
GO:0051966~regulation of synaptic transmission, glutamatergic	2	2.43902	0.0853939	GRM4, GRM2
